# Supplementary material for: An epigenome-wide association study of sex-specific chronological ageing
Source: Genome Med. 2019 Dec 31;12:1. doi: 10.1186/s13073-019-0693-z (PMC6938636; doi:10.1186/s13073-019-0693-z)
Supplement: Supplementary file 1 — Additional file 1: Tables S1-S10: Top 1000 autosomal probe associations for chronological age present in both discovery and replication cohorts, using the linear regression model, ranked by discovery P-value. Table headers correspond to Limma TopTable outputs - Table S1. Top 1000 X-linked probe associations for chronological age present in the discovery and replication cohorts, using the linear regression model, ranked by discovery P-value. Table headers correspond to Limma TopTable outputs - Table S2. Top 1000 autosomal probe associations for sex present in both discovery and replication cohorts, using the linear regression model, ranked by discovery P-value. Table headers correspond to Limma TopTable outputs - Table S3. Top 1000 autosomal probe associations for the age-by-sex interaction present in both discovery and replication cohorts, using the linear regression method, ranked by discovery P-value. Table headers correspond to Limma TopTable outputs - Table S4. Top 1000 X-linked probe associations for the age-by-sex interaction present in both discovery and replication cohorts, using the linear regression approach, ranked by discovery P-value. Table headers correspond to Limma TopTable outputs - Table S5. Epigenome-wide significant sites associated with the age-by-sex interaction with concordant effects in the discovery and replication cohorts identified using the conservative mixed-modelling approach - Table S6. GWAS catalogue outputs within 1 Mb of age-by-sex-associated CpGs - Table S7. ARIES mQTLdb output for query containing age-by-sex-associated CpGs - Table S8. KEGG pathway enrichment output for age-by-sex-associated sites - Table S9. GO Term enrichment output for age-by-sex-associated sites - Table S10. [file 13073_2019_693_MOESM1_ESM.xls]

## Sheet: Table S1
Table S1: Age-associated sites identified using the LR method common to both Discovery and Replication sets (Autosomes)
	UCSC_RefGene_Name	chr	pos	Discovery.logFC	Discovery.AveExpr	Discovery.t	Discovery.P.Value	Discovery.adj.P.Val	Discovery.B	Replication.logFC	Replication.AveExpr	Replication.t	Replication.P.Value	Replication.adj.P.Val	Replication.B
cg16867657	ELOVL2	chr6	11044877	0.0316	0.766	91.6	0	0	1840	0.0337	0.838	151	0	0	3990
cg24724428	ELOVL2	chr6	11044888	0.031	-1.73	84.1	0	0	1680	0.0277	-1.78	116	0	0	3060
cg12841266	LHFPL4	chr3	9594093	0.0152	-1.41	78.6	0	0	1550	0.0147	-1.17	123	0	0	3270
cg21572722	ELOVL2	chr6	11044894	0.0156	-1.28	78.5	0	0	1550	0.0145	-0.997	117	0	0	3090
cg17110586		chr19	36454623	0.017	-1.92	75.1	0	0	1470	0.016	-1.72	111	0	0	2930
cg24866418	LHFPL4	chr3	9594082	0.0155	-1.32	74.5	0	0	1460	0.0151	-1.12	121	0	0	3200
cg07547549	SLC12A5;SLC12A5	chr20	44658225	0.0178	-1.39	73.8	0	0	1440	0.0186	-1.23	107	0	0	2810
cg06639320	FHL2;FHL2;FHL2;FHL2	chr2	106015739	0.0223	-0.924	71.7	0	0	1390	0.0215	-0.775	101	0	0	2620
cg23606718	FAM123C;FAM123C;FAM123C;FAM123C;FAM123C;FAM123C	chr2	131513927	0.0265	-2.28	69.3	0	0	1330	0.023	-2.39	94.3	0	0	2420
cg07060551	SHANK1	chr19	51198381	0.0268	-2.55	68.7	0	0	1320	0.0258	-2.56	100	0	0	2610
cg08097417	KLF14	chr7	130419133	0.0238	-3.07	68.3	0	0	1310	0.0219	-2.8	86.2	0	0	2160
cg17268658	FHL2;FHL2;FHL2;FHL2	chr2	106015745	0.0192	-0.863	67.6	0	0	1290	0.0183	-0.667	97.4	0	0	2520
cg06784991	ZYG11A	chr1	53308768	0.0309	-2.02	66.6	0	0	1270	0.0274	-1.96	89.9	0	0	2280
cg10501210		chr1	207997020	-0.049	1.25	-66.4	0	0	1260	-0.0485	1.21	-106	0	0	2790
cg13649056		chr9	136474626	0.0189	-2.8	66.3	0	0	1260	0.0189	-2.63	96.6	0	0	2490
cg06493994	SCGN;SCGN	chr6	25652602	0.015	-2.67	66.1	0	0	1260	0.0141	-2.36	90.9	0	0	2310
cg14674720		chr2	219827930	0.0159	-2.42	65	0	0	1230	0.0149	-2.24	92.4	0	0	2360
cg19560758	ERRFI1	chr1	8086721	0.0163	-2.6	65	0	0	1230	0.0153	-2.41	91.1	0	0	2320
cg19671120	CNGA3;CNGA3;CNGA3;CNGA3	chr2	98962974	0.013	-2.12	64	0	0	1210	0.0124	-1.84	95.5	0	0	2460
cg08637691		chr9	134989631	0.0167	-1.88	63.1	0	0	1190	0.0158	-1.76	94.2	0	0	2420
cg16419235	PENK	chr8	57360613	0.0234	-2.02	62.4	0	0	1170	0.0202	-2.08	86.3	0	0	2170
cg14556683	EPHX3;EPHX3	chr19	15342982	0.0222	-1.17	62.2	0	0	1160	0.02	-1.3	84.2	0	0	2100
cg18633600	LRTM2;LRTM2;CACNA2D4;LRTM2	chr12	1940452	0.0162	-2.3	61.7	0	0	1150	0.0146	-2.13	80.7	0	0	1990
cg22454769	FHL2;FHL2;FHL2;FHL2	chr2	106015767	0.0273	0.139	61.5	0	0	1150	0.0254	0.265	95.8	0	0	2470
cg06570224		chr3	157812475	0.0128	-1.82	61.5	0	0	1150	0.0119	-1.55	97.6	0	0	2520
cg00439658	GRIN2C	chr17	72848669	0.0158	-2.71	60.4	0	0	1120	0.0142	-2.52	79.8	0	0	1960
cg03545227	PTPRN	chr2	220173100	0.013	-2.73	59.8	0	0	1100	0.0107	-2.54	77.2	0	0	1870
cg04978384	ALDH1A2;ALDH1A2;ALDH1A2	chr15	58358310	0.0225	-2.04	59.3	0	0	1090	0.0196	-2.03	70	0	0	1640
cg21620282	CHGA;CHGA;CHGA;CHGA	chr14	93389628	0.0225	-1.39	59	0	0	1080	0.0196	-1.4	79.3	0	0	1940
cg04940570	TEAD1	chr11	12696758	0.023	-2.66	59	0	0	1080	0.0201	-2.75	71.9	0	0	1700
cg11071401	CACNA1G;CACNA1G;CACNA1G;CACNA1G;CACNA1G;CACNA1G;CACNA1G;CACNA1G;CACNA1G;CACNA1G;CACNA1G;CACNA1G;CACNA1G;CACNA1G;CACNA1G	chr17	48637194	0.0144	-0.589	58.8	0	0	1080	0.0128	-0.511	76.2	0	0	1840
cg16717122	SCG3;SCG3;SCG3;SCG3	chr15	51973920	0.0119	-2.37	58.7	0	0	1080	0.0105	-2.22	75.8	0	0	1830
cg00748589		chr12	11653486	0.0174	-2.21	58.6	0	0	1070	0.0166	-2.04	80.9	0	0	1990
cg27320127	KCNK12	chr2	47798396	0.0159	-2.52	58.5	0	0	1070	0.0148	-2.4	82.4	0	0	2040
cg00059225	GLRA1;GLRA1;GLRA1;GLRA1	chr5	151304357	0.0132	-1.41	58.1	0	0	1060	0.013	-1.14	91.9	0	0	2350
cg04875128	OTUD7A	chr15	31775895	0.0518	-2.13	57.9	0	0	1060	0.0481	-2.32	80.9	0	0	1990
cg22353329	CBX4	chr17	77814357	0.0288	-3.04	57.8	0	0	1050	0.0244	-3.05	72.2	0	0	1710
cg10906284	AVPR1A	chr12	63544430	0.023	-1.89	57.7	0	0	1050	0.0206	-2.05	80.3	0	0	1970
cg07553761	TRIM59	chr3	160167977	0.0244	-0.203	57.7	0	0	1050	0.0206	-0.314	70.4	0	0	1650
cg12638731	NBEA	chr13	36045281	0.015	-2.79	57.5	0	0	1050	0.0145	-2.64	93.8	0	0	2410
cg11970349	GPR78	chr4	8582287	0.0149	-2.21	57.3	0	0	1040	0.0139	-1.96	79.4	0	0	1950
cg10967350	CNTN4	chr3	2141304	0.0111	-2.49	57.1	0	0	1040	0.0101	-2.22	75.1	0	0	1800
cg14692377	SLC6A4;SLC6A4	chr17	28562685	0.022	-2.19	57	0	0	1030	0.0181	-2.35	70.5	0	0	1650
cg09232937	IRX1	chr5	3595970	0.0164	-2.09	56.8	0	0	1030	0.0165	-1.98	86	0	0	2160
cg03738025		chr6	105388694	0.0256	-1.71	56.4	0	0	1020	0.0263	-1.72	98.1	0	0	2540
cg16621816	KCNK12	chr2	47798256	0.0292	-2.81	56.3	0	0	1020	0.0291	-2.81	85	0	0	2130
cg17885226		chr6	105388731	0.0176	-1.73	56.2	0	0	1010	0.0179	-1.69	89.3	0	0	2260
cg12878812	SRRM4	chr12	119419696	0.0129	-2.18	55.9	0	0	1010	0.0113	-1.93	80	0	0	1970
cg04090392	BNC1	chr15	83952774	0.0135	-2.54	55.9	0	0	1010	0.0117	-2.37	71.8	0	0	1690
cg24214068	NEFM;NEFM	chr8	24771265	0.017	-2.75	55.8	0	0	1000	0.0155	-2.61	75	0	0	1800
cg00495775	HOXD11	chr2	176972041	0.0147	-2.77	55.7	0	0	1000	0.0141	-2.57	79.2	0	0	1940
cg05991454		chr4	147558435	0.0258	-2.3	55.7	0	0	1000	0.0213	-2.36	77	0	0	1870
cg06602847	DBC1;DBC1	chr9	122131497	0.0127	-2.53	55.6	0	0	999	0.0119	-2.26	86.3	0	0	2170
cg13954457	FBLL1	chr5	167956819	0.0254	-2.03	55.6	0	0	999	0.024	-1.99	82.3	0	0	2040
cg18758922	CACNG2	chr22	37099785	0.0154	-2.53	55.6	0	0	999	0.0137	-2.36	77	0	0	1870
cg16219603	PENK	chr8	57360586	0.0141	-2.47	55.6	0	0	998	0.0124	-2.31	72.3	0	0	1710
cg00741624	KIAA1409	chr14	93897389	0.0124	-2.08	55.5	0	0	996	0.0107	-1.84	73.4	0	0	1750
cg26290632	CALB1	chr8	91094847	0.019	-2.02	55.4	0	0	995	0.0154	-1.87	75.8	0	0	1830
cg03947688	ANKRD34B	chr5	79866382	0.0152	-2.67	55.4	0	0	994	0.0139	-2.57	71.2	0	0	1680
cg13246235	PHACTR1	chr6	12749978	0.0216	-1.23	55.4	0	0	993	0.021	-1.24	92.2	0	0	2360
cg15439862	DSC3;DSC3	chr18	28622593	0.0145	-2.21	55.4	0	0	993	0.015	-2.05	97	0	0	2500
cg16541931	LOC100128811;GPR158	chr10	25463757	0.0178	-3.23	55.1	0	0	985	0.0171	-3.19	78.6	0	0	1920
cg15480367	CHGA;CHGA	chr14	93389485	0.0123	-2.01	54.9	0	0	981	0.0113	-1.77	74	0	0	1770
cg27099280	CELF6;CELF6	chr15	72612204	0.0369	-2.91	54.8	0	0	980	0.0345	-3.15	81.1	0	0	2000
cg10827488	ZBTB16;ZBTB16	chr11	113953838	0.0158	-2.75	54.8	0	0	979	0.0151	-2.59	86.8	0	0	2180
cg13206721	GPR158;GPR158-AS1	chr10	25463350	0.0211	-2.56	54.5	0	0	971	0.0196	-2.49	72	0	0	1700
cg03555227	RANBP17	chr5	170289070	0.0146	-1.98	54.5	0	0	971	0.0148	-1.74	81.3	0	0	2010
cg05942128	HOXD11	chr2	176972020	0.0156	-3	54.4	0	0	969	0.0143	-2.84	76.7	0	0	1860
cg18064714	SP8;SP8	chr7	20824556	0.0132	-2.39	54.4	0	0	968	0.0115	-2.13	75.5	0	0	1820
cg12757011	TBR1	chr2	162281111	0.013	-1.87	54.3	0	0	967	0.0119	-1.68	70.2	0	0	1640
cg25124276	LOC100128811;GPR158	chr10	25464008	0.0253	-2.63	54.3	0	0	966	0.023	-2.62	76.5	0	0	1850
cg06942701	TBR1	chr2	162280009	0.0174	-1.94	54.2	0	0	964	0.0136	-2.06	66	0	0	1500
cg24488891	LOC100128811;GPR158	chr10	25464132	0.0222	-2.27	54.1	0	0	962	0.0203	-2.3	77.9	0	0	1900
cg13488201	ADAM12;ADAM12	chr10	128077323	0.0138	-2.5	54	0	0	958	0.0132	-2.33	80.4	0	0	1980
cg25273039	NXPH1	chr7	8473512	0.0152	-3.12	53.9	0	0	957	0.0122	-2.94	64.6	0	0	1460
cg04521004	SHOX2;SHOX2;SHOX2	chr3	157821262	0.0155	-2.72	53.7	0	0	952	0.0147	-2.57	77.6	0	0	1890
cg15007156	KIAA1026;KIAA1026	chr1	14925135	0.0138	-2.5	53.6	0	0	950	0.0134	-2.43	72.9	0	0	1730
cg18279094	FOXD3	chr1	63790044	0.0241	-1.97	53.4	0	0	943	0.0229	-2.06	79.7	0	0	1960
cg14464244	MAGI2	chr7	79083056	0.0123	-3.02	53.3	0	0	942	0.0112	-2.95	73.7	0	0	1760
cg20219381	RGS22	chr8	101118083	0.0198	-1.32	53.3	0	0	941	0.0173	-1.49	69.7	0	0	1630
cg07544187	CILP2	chr19	19651235	0.0384	-2.91	53.2	0	0	938	0.0373	-2.99	77.6	0	0	1890
cg18961681		chr7	32467657	0.0219	-2.97	53.2	0	0	938	0.0201	-3.03	63.3	0	0	1410
cg09774917	TFAP2A	chr6	10417385	0.0126	-2.82	52.9	0	0	931	0.0115	-2.62	73.1	0	0	1740
cg26354128	KIAA1409	chr14	93897195	0.0186	-2.59	52.9	0	0	930	0.0169	-2.59	73.7	0	0	1760
cg22095604	NOL4;NOL4	chr18	31803241	0.0125	-2.1	52.8	0	0	929	0.0125	-2.03	80.5	0	0	1980
cg00468146	ID4	chr6	19838211	0.0137	-2.55	52.6	0	0	922	0.0126	-2.34	79.7	0	0	1950
cg07552707	CTSA;CTSA;NEURL2;CTSA	chr20	44519093	0.0134	-3.06	52.5	0	0	921	0.0121	-2.79	73.2	0	0	1740
cg13974632	BDNF;BDNF;BDNF;BDNF;BDNF	chr11	27740813	0.0233	-1.95	52.5	0	0	920	0.0224	-2.19	77.2	0	0	1870
cg27213509	EVX2	chr2	176947228	0.0131	-2.78	52.4	0	0	919	0.0118	-2.64	72.3	0	0	1710
cg21165089	C11orf85;C11orf85	chr11	64739736	0.0131	-1.89	52.4	0	0	918	0.0115	-1.51	73.3	0	0	1740
cg27050153		chr14	102030110	0.0118	-2.42	52.3	0	0	917	0.0112	-2.15	77	0	0	1870
cg04969688	TJP1;TJP1	chr15	30114816	0.0122	-2.62	52.3	0	0	917	0.0115	-2.32	78.9	0	0	1930
cg10676084	GABRB3;GABRB3	chr15	27017560	0.0154	-2.75	52.2	0	0	914	0.015	-2.58	82.6	0	0	2050
cg06210197	NEFM;NEFM	chr8	24771256	0.0255	-2.51	52.2	0	0	913	0.0219	-2.67	68.4	0	0	1580
cg21498772	NKAIN3	chr8	63161077	0.0136	-2.66	52.2	0	0	913	0.0127	-2.47	77.9	0	0	1900
cg09350765	ELAVL2;ELAVL2;ELAVL2	chr9	23822390	0.0127	-3.1	52.2	0	0	913	0.0118	-2.94	78	0	0	1900
cg21091227		chr18	4454304	0.0126	-3.01	52.1	0	0	911	0.0115	-2.71	77.7	0	0	1890
cg24466241	ZYG11A	chr1	53308908	0.0239	-1.75	52.1	0	0	911	0.0218	-1.88	72.7	0	0	1730
cg18299578	FOXG1	chr14	29235928	0.0135	-3.33	52.1	0	0	911	0.0113	-3.15	65.6	0	0	1490
cg06482428	KCNIP4	chr4	21950173	0.015	-2.78	52	0	0	909	0.0148	-2.62	81.7	0	0	2020
cg20591472	SYPL2	chr1	110008990	0.0187	-2.35	52	0	0	908	0.0184	-2.22	76.9	0	0	1860
cg09017434	2011-03-01	chr5	16179660	0.031	-1.76	51.9	0	0	907	0.0301	-1.76	85.3	0	0	2140
cg04609576	MEGF10	chr5	126626362	0.0154	-2.6	51.9	0	0	906	0.0138	-2.39	76	0	0	1830
cg19702785	KCNS1	chr20	43727089	0.0158	-2.8	51.8	0	0	902	0.0142	-2.63	60	0	0	1310
cg19802138	SOX1	chr13	112722719	0.0122	-1.79	51.7	0	0	902	0.0131	-1.55	91.8	0	0	2340
cg03032497		chr14	61108227	0.017	-2.24	51.7	0	0	902	0.0165	-2.2	75	0	0	1800
cg04400972	TRIM45;TRIM45	chr1	117665053	0.0233	-2.17	51.7	0	0	902	0.0186	-2.23	61.2	0	0	1340
cg14134497	DTNA;DTNA;DTNA	chr18	32074251	0.0129	-2.16	51.7	0	0	901	0.0118	-2.02	74.9	0	0	1800
cg14740893		chr18	59000849	0.0129	-3.26	51.6	0	0	899	0.0118	-2.9	75.5	0	0	1820
cg22736354	NHLRC1	chr6	18122719	0.0159	-2.02	51.5	0	0	896	0.0149	-1.82	68.5	0	0	1590
cg26677741	DKK1;PRKG1-AS1	chr10	54074260	0.0153	-2.99	51.4	0	0	893	0.0153	-2.89	76.5	0	0	1850
cg24745495	EPHX3;EPHX3	chr19	15344239	0.0128	-3.15	51.4	0	0	893	0.0114	-2.99	73.9	0	0	1770
cg01852585	NPNT	chr4	106817015	0.0139	-3.1	51.4	0	0	893	0.0123	-2.92	72.6	0	0	1720
cg25078444	FOXG1	chr14	29235193	0.0237	-2.68	51.2	0	0	889	0.0214	-2.81	71.6	0	0	1690
cg07806886	STXBP5L	chr3	120626899	0.0213	-2.82	51.1	0	0	887	0.0174	-2.74	60.3	0	0	1310
cg04174014	GNAI1;GNAI1	chr7	79763794	0.0165	-3.31	51.1	0	0	886	0.017	-3.21	87.7	0	0	2210
cg01302656	C14orf23	chr14	29254853	0.0138	-2.38	51.1	0	0	886	0.0117	-2.26	71.9	0	0	1700
cg00390775	PRUNE2	chr9	79521282	0.0133	-3.11	51	0	0	884	0.0125	-2.97	77.8	0	0	1890
cg18679410	LRRC3B;LRRC3B	chr3	26664308	0.0137	-3.16	51	0	0	884	0.0125	-3.11	68.5	0	0	1580
cg03705912	2011-03-01	chr5	16179210	0.0142	-2.47	51	0	0	884	0.0148	-2.36	86.2	0	0	2170
cg10530883	IRX1;IRX1	chr5	3596207	0.0272	-2.2	51	0	0	882	0.0273	-2.21	81.1	0	0	2000
cg12534424	PRRT4	chr7	127992316	0.0119	-1.76	50.9	0	0	882	0.0113	-1.53	71.5	0	0	1690
cg04670857	CTNNA2;CTNNA2;CTNNA2;CTNNA2	chr2	79740208	0.014	-2.59	50.9	0	0	882	0.0136	-2.53	77.5	0	0	1880
cg26248284	LIMCH1;LIMCH1;LIMCH1;LIMCH1;LIMCH1;LIMCH1	chr4	41362853	0.0184	-2.89	50.9	0	0	882	0.018	-2.78	80.7	0	0	1990
cg02926165	IRX1	chr5	3595963	0.0167	-2.56	50.9	0	0	881	0.0175	-2.49	78.7	0	0	1920
cg05374654	GPR83	chr11	94134666	0.0125	-2.93	50.9	0	0	880	0.011	-2.71	66.9	0	0	1530
cg00260802		chr20	21372203	0.0105	-2.3	50.8	0	0	878	0.00931	-2.09	70.2	0	0	1640
cg25044651	LVRN	chr5	115298720	0.0141	-2.72	50.7	0	0	877	0.012	-2.59	68.3	0	0	1580
cg02829688	TBX15	chr1	119527008	0.0113	-2.97	50.7	0	0	875	0.00988	-2.81	67.9	0	0	1560
cg19414741	PENK;PENK	chr8	57358240	0.0144	-2.46	50.7	0	0	875	0.0141	-2.28	65.6	0	0	1490
cg11705975	PRLHR	chr10	120354248	0.0137	-0.184	50.6	0	0	873	0.0129	-0.202	74.2	0	0	1770
cg07502389	NEFM;NEFM	chr8	24771259	0.0178	-2.8	50.6	0	0	873	0.0161	-2.7	68	0	0	1570
cg03350900	SOBP	chr6	107955689	0.0156	-2.76	50.6	0	0	872	0.0138	-2.6	64	0	0	1440
cg11101542	HAGLR;HOXD1;HAGLR;HAGLR;HAGLR;HAGLR;HAGLR	chr2	177053838	0.022	-2.19	50.4	0	0	868	0.0182	-2.37	65.2	0	0	1480
cg04228468	SLITRK3	chr3	164913627	0.0126	-2.4	50.4	0	0	868	0.0125	-2.29	83.1	0	0	2060
cg08509172	TM6SF2	chr19	19383838	0.0181	-1.93	50.3	0	0	867	0.0158	-2.09	65.2	0	0	1480
cg18267374	NEFM;NEFM;NEFM	chr8	24771273	0.0156	-3.29	50.3	0	0	867	0.0137	-3.14	66.3	0	0	1510
cg13148130	CLVS2;CLVS2	chr6	123317657	0.0129	-2.92	50.3	0	0	866	0.0117	-2.75	70.2	0	0	1640
cg16477091	PPM1E	chr17	56833000	0.0149	-2.9	50.3	0	0	865	0.0132	-2.76	68.5	0	0	1590
cg18159860		chr5	72678420	0.0131	-2.64	50.3	0	0	865	0.0125	-2.51	76.1	0	0	1840
cg24035245		chr1	119535928	0.0183	-1.62	50.3	0	0	865	0.0167	-1.54	69.5	0	0	1620
cg10943359	2001-03-01	chr4	165304531	0.0135	-2.25	50.2	0	0	862	0.0127	-2.12	73.9	0	0	1760
cg01464052	C1orf51	chr1	150255137	0.0117	-2.8	50	0	0	860	0.0101	-2.45	65.8	0	0	1500
cg18322569	BARHL2;BARHL2	chr1	91182777	0.022	-1.7	50	0	0	859	0.0192	-1.81	66	0	0	1500
cg05024939		chr4	113442251	0.0116	-2.42	50	0	0	858	0.00958	-2.24	64.3	0	0	1450
cg20445774	SYNGAP1	chr6	33400021	0.0104	-2.39	49.9	0	0	857	0.00967	-2.17	76.4	0	0	1850
cg12969644	RASEF	chr9	85678242	0.0151	-2.91	49.9	0	0	856	0.0145	-2.87	71.2	0	0	1670
cg01153166	NR2F2;NR2F2;NR2F2;NR2F2	chr15	96874702	0.0141	-3.25	49.8	0	0	853	0.0129	-3.16	66.9	0	0	1530
cg13347071	UNC80;UNC80;UNC80;UNC80	chr2	210636748	0.0115	-3.12	49.8	0	0	852	0.00997	-2.78	69.1	0	0	1610
cg18446045	VGF	chr7	100809055	0.0108	-3.34	49.8	0	0	852	0.0082	-3.02	52.9	0	0	1070
cg08874609	MEGF10	chr5	126626360	0.0134	-2.37	49.8	0	0	852	0.0122	-2.15	74.5	0	0	1780
cg26921969		chr5	92948217	0.0142	-2.1	49.7	0	0	852	0.012	-1.93	69.3	0	0	1610
cg00959431		chr9	79638117	0.0118	-2.7	49.6	0	0	849	0.00956	-2.54	58.3	0	0	1250
cg18786720	PDE1C;PDE1C;PDE1C;PDE1C;PDE1C;PDE1C	chr7	32110673	0.0147	-3.08	49.6	0	0	848	0.0143	-2.91	75.7	0	0	1820
cg02571816	PPP1R14A	chr19	38747378	0.0255	-2.51	49.6	0	0	847	0.0235	-2.54	64.3	0	0	1450
cg23085662		chr18	59000860	0.0119	-2.43	49.5	0	0	845	0.0106	-2.24	66.8	0	0	1530
cg26307359	SEZ6;SEZ6	chr17	27332646	0.0188	-2.53	49.5	0	0	845	0.0173	-2.78	60.5	0	0	1320
cg26659079	SOX11;SOX11	chr2	5836181	0.0111	-2.89	49.4	0	0	843	0.0102	-2.73	71.2	0	0	1680
cg02623400	ELAVL4;ELAVL4	chr1	50513749	0.0231	-1.93	49.4	0	0	843	0.0223	-2.12	78.9	0	0	1930
cg26078977	PDE4D;PDE4D;PDE4D	chr5	59189467	0.0196	-1.94	49.4	0	0	842	0.018	-2.03	77.5	0	0	1880
cg16061498		chr18	55095886	0.0129	-2.84	49.3	0	0	841	0.0121	-2.7	69.3	0	0	1610
cg18902090	PCDHA7;PCDHA12;PCDHA6;PCDHAC1;PCDHA10;PCDHA4;PCDHA11;PCDHA8;PCDHA6;PCDHA1;PCDHA2;PCDHA1;PCDHA9;PCDHA13;PCDHA5;PCDHA3;PCDHAC1;PCDHA10	chr5	140306249	0.0149	-2.98	49.3	0	0	841	0.0128	-2.81	66.2	0	0	1510
cg24436906	BOK	chr2	242498081	0.0167	-1.28	49.3	0	0	840	0.0143	-1.32	63.8	0	0	1430
cg17444738	NKX6-1	chr4	85417969	0.0111	-2.71	49.2	0	0	838	0.0101	-2.55	70.2	0	0	1640
cg15427886		chr8	55379663	0.036	-2.25	49.2	0	0	837	0.035	-2.19	75.9	0	0	1830
cg05371578	ZIC1	chr3	147128157	0.0163	-2.29	49.1	0	0	836	0.0158	-2.25	67.3	0	0	1550
cg18926350	COL25A1;COL25A1;COL25A1;COL25A1;COL25A1;COL25A1	chr4	110223641	0.0151	-3.34	49.1	0	0	836	0.014	-3.22	70.9	0	0	1660
cg24863335	NETO1	chr18	70535406	0.0158	-3.08	49.1	0	0	835	0.0151	-3.06	71.6	0	0	1690
cg00484358	ALX3	chr1	110610995	0.00936	-1.89	49	0	0	834	0.0083	-1.57	73	0	0	1740
cg13176012		chr2	157176971	0.0107	-2.21	49	0	0	833	0.00994	-2.01	69.7	0	0	1630
cg22557662	PPP1R14A	chr19	38747374	0.0262	-2.91	48.9	0	0	832	0.0243	-2.92	67.7	0	0	1560
cg06151243		chr17	5000872	0.0128	-2.88	48.9	0	0	832	0.0116	-2.68	70.2	0	0	1640
cg08039301		chr17	47072907	0.0166	-2.6	48.9	0	0	831	0.0151	-2.51	70.9	0	0	1660
cg16582779	FOXG1	chr14	29237202	0.00945	-2.65	48.9	0	0	831	0.00858	-2.25	76.4	0	0	1850
cg10912240	FOXG1	chr14	29235907	0.0116	-2.62	48.9	0	0	831	0.00989	-2.41	65.3	0	0	1480
cg19746329	LYPD1;LYPD1;LYPD1	chr2	133427763	0.0147	-3.19	48.9	0	0	830	0.0141	-3.05	74.7	0	0	1790
cg23500537		chr5	140419819	0.0147	-1.15	48.8	0	0	829	0.0134	-0.926	71.8	0	0	1700
cg17321954	STXBP5L	chr3	120626881	0.0134	-3.17	48.8	0	0	829	0.0112	-2.96	60.7	0	0	1330
cg09585725		chr3	64430730	0.0143	-2.68	48.7	0	0	827	0.0125	-2.59	61.7	0	0	1360
cg03476613		chr1	119550674	0.0116	-2.39	48.7	0	0	826	0.0103	-2.18	66.4	0	0	1510
cg04024095	VSTM2A;VSTM2A	chr7	54610139	0.0116	-3.02	48.7	0	0	826	0.00959	-2.76	66.8	0	0	1530
cg04792712	MTMR7	chr8	17271105	0.0121	-2.34	48.6	0	0	824	0.0112	-2.1	73.4	0	0	1750
cg06821999		chr14	95238156	0.0117	-2.16	48.6	0	0	824	0.0103	-2.02	59.5	0	0	1290
cg04950301	PHACTR1	chr6	12750392	0.0124	-2.64	48.6	0	0	823	0.0118	-2.45	73.8	0	0	1760
cg19392831	PRLHR	chr10	120355756	0.00932	-1.64	48.6	0	0	823	0.00919	-1.31	80.9	0	0	1990
cg08475096	GRIA2;GRIA2;GRIA2	chr4	158143750	0.0129	-2.79	48.6	0	0	822	0.0121	-2.73	68.2	0	0	1580
cg26856607	NCAN	chr19	19325920	0.0115	-2.82	48.5	0	0	822	0.0107	-2.59	74.8	0	0	1790
cg23746497		chr6	105388668	0.0172	-0.664	48.5	0	0	821	0.0179	-0.693	89.7	0	0	2270
cg01410472	CRISPLD1;CRISPLD1	chr8	75896975	0.0161	-3.85	48.5	0	0	821	0.0157	-3.72	75.5	0	0	1820
cg19855470	CACNA1I;CACNA1I	chr22	40060836	0.0114	-2.39	48.5	0	0	821	0.0109	-2	73.2	0	0	1740
cg15452970		chr1	91190620	0.0195	-1.38	48.5	0	0	821	0.0193	-1.56	81.7	0	0	2020
cg08044097	SOX17	chr8	55371013	0.0183	-2.87	48.5	0	0	820	0.0179	-2.81	80.6	0	0	1990
cg07082267		chr16	85429035	-0.0108	-1.21	-48.5	0	0	820	-0.0107	-0.944	-81.3	0	0	2010
cg19942495	ACCN1	chr17	32484027	0.0112	-2.37	48.4	0	0	819	0.0102	-2.17	69.4	0	0	1610
cg22694818	LHX8	chr1	75595970	0.0159	-1.77	48.4	0	0	819	0.0149	-1.86	76.2	0	0	1840
cg00787188	ERBB4;ERBB4;ERBB4;ERBB4	chr2	213403315	0.0153	-3.19	48.4	0	0	818	0.0155	-3.11	76	0	0	1830
cg16038120	FOXG1	chr14	29235196	0.0198	-2.49	48.4	0	0	818	0.0185	-2.49	71.9	0	0	1700
cg02318784		chr15	27213174	0.00983	-1.94	48.3	0	0	817	0.00945	-1.65	73	0	0	1740
cg25258740	KCNC2;KCNC2;KCNC2;KCNC2;KCNC2;KCNC2;KCNC2;KCNC2;KCNC2;KCNC2;KCNC2;KCNC2	chr12	75603230	0.0221	-1.03	48.3	0	0	816	0.0208	-0.903	68.9	0	0	1600
cg04455430	DMRTA2	chr1	50886920	0.0128	-2.75	48.3	0	0	816	0.0105	-2.57	61.2	0	0	1340
cg17939805		chr18	44773988	0.0145	-2.98	48.2	0	0	814	0.0135	-2.9	66.7	0	0	1530
cg04467618	TCF21;TCF21	chr6	134210946	0.0146	-2.35	48.2	0	0	814	0.0138	-2.3	72.2	0	0	1710
cg17605476	GRIA2;GRIA2;GRIA2	chr4	158143917	0.0125	-2.75	48.2	0	0	813	0.0115	-2.54	72.4	0	0	1710
cg07639287		chr22	17850911	0.0105	-2.23	48.2	0	0	812	0.0095	-1.99	67.6	0	0	1560
cg02327997	ADAM12;ADAM12	chr10	128077318	0.0116	-2.34	48.2	0	0	812	0.011	-2.14	71.1	0	0	1670
cg10239388	WBSCR17	chr7	70596308	0.0129	-3.03	48.1	0	0	811	0.0122	-2.78	74.9	0	0	1800
cg00145253	LHX8	chr1	75602857	0.0107	-2.12	48	0	0	808	0.00885	-1.95	57.6	0	0	1230
cg11084334	LHFPL4	chr3	9594264	0.0129	-0.133	48	0	0	808	0.0138	0.118	76.3	0	0	1840
cg17368808	C20orf103	chr20	9496892	0.012	-3.24	48	0	0	808	0.0105	-3.04	62.3	0	0	1380
cg18933331		chr1	110186418	-0.0136	-1.07	-48	0	0	807	-0.0117	-0.735	-73	0	0	1730
cg13929328	FOXI2	chr10	129535898	0.0148	-2.72	48	0	0	807	0.0148	-2.62	80.1	0	0	1970
cg27315556	NLGN1	chr3	173115771	0.015	-3.16	47.8	0	0	803	0.0156	-3.1	78.3	0	0	1910
cg00750523	RGS7BP	chr5	63802593	0.0147	-3.62	47.8	0	0	802	0.0128	-3.42	65.4	0	0	1480
cg02919422	SOX17;SOX17	chr8	55370544	0.0126	-2.06	47.7	0	0	800	0.0124	-1.98	70.6	0	0	1660
cg02374745	FBXO39;FBXO39	chr17	6679564	0.0221	-2.53	47.6	0	0	798	0.0209	-2.55	71.5	0	0	1690
cg04211115	HS3ST3A1	chr17	13504008	0.0109	-2.82	47.6	0	0	798	0.00917	-2.62	58.7	0	0	1260
cg12296772	MTMR7	chr8	17271067	0.0191	-2.23	47.6	0	0	797	0.0178	-2.27	64.2	0	0	1440
cg07540103	FBXO39	chr17	6679499	0.0206	-2.51	47.6	0	0	797	0.0191	-2.5	67.1	0	0	1540
cg02093112	FBXO39	chr17	6679495	0.0195	-2.78	47.6	0	0	797	0.017	-2.79	60.6	0	0	1320
cg15229481	ANGPT4	chr20	865829	0.0111	-2.95	47.5	0	0	797	0.00985	-2.8	63.2	0	0	1410
cg02048412	VASN;CORO7	chr16	4421654	0.00992	-2.59	47.5	0	0	797	0.00851	-2.49	53.7	0	0	1100
cg16076615	LYPD1;LYPD1;LYPD1	chr2	133428086	0.0133	-2.53	47.5	0	0	796	0.013	-2.45	77.7	0	0	1890
cg24136205	ZIC5	chr13	100624293	0.015	-1.77	47.5	0	0	796	0.0139	-1.8	67.7	0	0	1560
cg06942685	ZNF542;ZNF542;ZNF542;ZNF542	chr19	56879432	0.0113	-2.36	47.5	0	0	796	0.0103	-1.97	67.6	0	0	1560
cg03607115	NPNT	chr4	106816844	0.0129	-3.02	47.5	0	0	795	0.0106	-2.92	60.3	0	0	1310
cg16086620	CHGA;CHGA	chr14	93389557	0.0254	-2.71	47.5	0	0	795	0.0251	-2.75	71	0	0	1670
cg27216880	TM6SF2	chr19	19384162	0.0164	-1.49	47.4	0	0	794	0.0136	-1.52	58.7	0	0	1260
cg02352240		chr16	51188372	0.0139	-1.3	47.4	0	0	794	0.0113	-1.35	59.5	0	0	1290
cg14912644		chr2	157176601	0.0125	-2.67	47.4	0	0	793	0.0112	-2.49	66.1	0	0	1500
cg06158650	TBX15	chr1	119522637	0.0139	-3.38	47.4	0	0	793	0.0124	-3.17	72	0	0	1700
cg15918459	TFAP2A-AS1;TFAP2A;TFAP2A;TFAP2A	chr6	10411444	0.0122	-2.56	47.4	0	0	793	0.0123	-2.57	71.7	0	0	1690
cg27638126	MEOX2	chr7	15725322	0.0129	-2.77	47.4	0	0	793	0.0115	-2.66	73.7	0	0	1760
cg11563680		chr6	100917397	0.0183	-1.38	47.4	0	0	792	0.0165	-1.29	78.5	0	0	1920
cg18284157	CACNG2	chr22	37099802	0.0151	-1.06	47.4	0	0	792	0.013	-1.15	60.6	0	0	1320
cg00745389		chr7	32467435	0.0135	-3.35	47.3	0	0	792	0.0117	-3.23	68.9	0	0	1600
cg27020216	SGEF	chr3	153840347	0.0119	-2.37	47.3	0	0	790	0.0112	-2.17	66.1	0	0	1510
cg00503840	DLX5	chr7	96650509	0.013	-2.58	47.2	0	0	789	0.0113	-2.46	58.5	0	0	1250
cg12764034	LHX8	chr1	75602846	0.0166	-2.32	47.2	0	0	788	0.0134	-2.39	54.8	0	0	1140
cg15852516	MTMR7;MTMR7	chr8	17270812	0.0153	-2.86	47.1	0	0	786	0.0141	-2.78	61	0	0	1340
cg01537995	FLRT2	chr14	85996352	0.0135	-3.06	47.1	0	0	785	0.0137	-2.99	76.4	0	0	1850
cg09727935	LINC00577	chr6	105388471	0.0124	-0.674	47.1	0	0	785	0.0118	-0.763	72.4	0	0	1710
cg14405924	EBF3	chr10	131758112	0.0102	-2.69	47	0	0	784	0.0101	-2.37	75.4	0	0	1810
cg11413039	PUS3;DDX25	chr11	125774447	0.0214	-2.64	47	0	0	782	0.0199	-2.65	58	0	0	1240
cg20884298	FAM194B	chr13	46190037	0.00999	-2.6	47	0	0	782	0.00875	-2.39	63.9	0	0	1430
cg00123055	SOX17	chr8	55370951	0.0222	-2.44	47	0	0	782	0.0195	-2.71	68.6	0	0	1590
cg07416237	CLYBL	chr13	100548078	0.0191	-1.82	46.9	0	0	782	0.0158	-1.92	60.4	0	0	1320
cg04084157	VGF	chr7	100809049	0.0112	-3.1	46.9	0	0	781	0.0083	-2.92	49.5	0	0	963
cg17112958	LYPD1;LYPD1	chr2	133426934	0.0154	-2.3	46.9	0	0	781	0.0162	-2.27	76.7	0	0	1860
cg14336545	ATP8A2;ATP8A2	chr13	26043123	0.0129	-3.26	46.9	0	0	781	0.011	-2.98	61.4	0	0	1350
cg13855568		chr4	62066990	0.0109	-3.17	46.9	0	0	780	0.0097	-2.97	69.4	0	0	1620
cg11846112		chr1	227729906	0.0182	-2.42	46.9	0	0	779	0.0179	-2.28	66.5	0	0	1520
cg04598121	PENK;PENK	chr8	57358505	0.0145	-2.44	46.8	0	0	778	0.0133	-2.34	68.1	0	0	1570
cg26584653	NR2F2;NR2F2;MIR1469;NR2F2;NR2F2	chr15	96875354	0.0121	-2.46	46.8	0	0	778	0.0112	-2.33	66.9	0	0	1530
cg12877723	PENK;PENK	chr8	57358312	0.0235	-2.77	46.8	0	0	777	0.0226	-2.76	66.7	0	0	1530
cg21004042		chr1	70033902	0.0131	-3.59	46.8	0	0	777	0.0114	-3.47	62.2	0	0	1380
cg17046577		chr7	84815361	0.0119	-3.11	46.7	0	0	777	0.0114	-2.91	75.7	0	0	1820
cg10151367	KCNQ1;KCNQ1	chr11	2847642	0.0154	-1.69	46.7	0	0	776	0.0123	-1.81	58.7	0	0	1260
cg05835105	PITX2;PITX2;PITX2	chr4	111543401	0.0219	-2.1	46.7	0	0	776	0.0215	-2.09	72.4	0	0	1710
cg17916490	NTSR2	chr2	11810173	0.0253	-3.27	46.7	0	0	776	0.0245	-3.3	64.6	0	0	1460
cg16376108	IRX5	chr16	54967024	0.0108	-2.49	46.7	0	0	775	0.00977	-2.24	69.6	0	0	1620
cg11926610		chr15	37403211	0.0108	-3.22	46.7	0	0	775	0.0103	-3	71.4	0	0	1680
cg00569447		chr5	50695224	0.0106	-2.52	46.7	0	0	775	0.00967	-2.28	63.3	0	0	1410
cg07336350		chr16	54322127	0.0184	-1.56	46.6	0	0	774	0.0165	-1.54	65.3	0	0	1480
cg00875989		chr18	44774054	0.0107	-1.59	46.6	0	0	774	0.0102	-1.45	68.2	0	0	1570
cg00255368	ESRRG	chr1	217310887	0.0108	-3.09	46.6	0	0	774	0.00973	-2.87	65.3	0	0	1480
cg07323488	EGFEM1P	chr3	168185313	-0.0197	-1.76	-46.6	0	0	773	-0.0228	-1.74	-91.7	0	0	2340
cg10182317	CLVS2	chr6	123317487	0.0221	-2.36	46.6	0	0	773	0.0211	-2.36	67.9	0	0	1560
cg26875805	ILDR2	chr1	166890429	0.0164	-1.85	46.6	0	0	773	0.0129	-1.93	60.4	0	0	1320
cg06498267	HCN1	chr5	45695922	0.0142	-2.65	46.6	0	0	773	0.0136	-2.52	72.6	0	0	1720
cg06268694	CELSR1	chr22	46932642	0.0263	-2.31	46.6	0	0	772	0.023	-2.55	62.4	0	0	1380
cg14080371	CADPS;CADPS;CADPS;CADPS;CADPS;CADPS	chr3	62861020	0.0135	-3.08	46.5	0	0	772	0.0122	-2.99	62.3	0	0	1380
cg01908954	SCG3;SCG3;SCG3;SCG3	chr15	51973764	0.0163	-2.68	46.5	0	0	772	0.0185	-2.67	86.9	0	0	2190
cg08622677	PRMT8	chr12	3601306	0.0119	-2.62	46.5	0	0	772	0.00996	-2.42	59.8	0	0	1300
cg09401099		chr3	156534380	0.025	-2.61	46.5	0	0	771	0.022	-2.5	59.8	0	0	1300
cg27343616	PCSK2;PCSK2	chr20	17207697	0.0091	-2.95	46.5	0	0	771	0.00834	-2.61	62.1	0	0	1370
cg17783401	RGS20	chr8	54790518	0.0242	-3.34	46.5	0	0	771	0.0225	-3.58	72.3	0	0	1710
cg15457899	SCN3B;SCN3B	chr11	123525665	0.0111	-2.89	46.5	0	0	771	0.00987	-2.69	63.2	0	0	1410
cg07149609		chr1	170630734	0.0189	-2.7	46.5	0	0	770	0.0172	-2.77	59	0	0	1270
cg17861230	PDE4C	chr19	18343901	0.018	-1.37	46.5	0	0	770	0.0153	-1.54	56.8	0	0	1200
cg05266781	IRX5	chr16	54965492	0.0123	-2.87	46.5	0	0	770	0.0104	-2.74	62.9	0	0	1400
cg01460436	SLC12A5;SLC12A5	chr20	44687454	0.0135	-2.66	46.5	0	0	769	0.0128	-2.62	69.3	0	0	1610
cg10023530	FAM38B	chr18	11148783	0.0136	-3.13	46.5	0	0	769	0.0129	-3.04	69.2	0	0	1610
cg09672464	CPLX3	chr15	75118791	0.0193	-3.39	46.4	0	0	769	0.0171	-3.53	54.3	0	0	1120
cg20305024		chr15	40575730	0.0105	-3.09	46.4	0	0	769	0.00864	-2.92	56.9	0	0	1200
cg06707978	ZIK1	chr19	58095155	0.015	-2.44	46.4	0	0	769	0.0133	-2.21	60.3	0	0	1320
cg13570972	PAX6	chr11	31839632	0.0165	-1.64	46.4	0	0	768	0.0148	-1.51	70.7	0	0	1660
cg07035165	KCNN2	chr5	113698506	0.0119	-2.35	46.4	0	0	768	0.0109	-2.24	66.4	0	0	1520
cg18218371	RIMS2;RIMS2	chr8	104513043	0.0139	-2.73	46.4	0	0	767	0.0134	-2.72	64	0	0	1440
cg25351606		chr6	100917427	0.0194	-0.888	46.4	0	0	767	0.0196	-0.834	86.9	0	0	2190
cg05209584	FBN2	chr5	127873283	0.0171	-3	46.4	0	0	767	0.0183	-2.98	81.8	0	0	2020
cg09601175		chr2	177025608	0.0112	-3.09	46.4	0	0	767	0.0099	-2.87	65.3	0	0	1480
cg04100532	UNC80;UNC80	chr2	210636560	0.0189	-2.53	46.3	0	0	766	0.0184	-2.68	67.6	0	0	1560
cg02923706		chr14	38057472	0.0118	-2.91	46.3	0	0	765	0.0109	-2.91	65.5	0	0	1490
cg12642568	CALML6;CALML6	chr1	1846648	-0.0123	0.0693	-46.3	0	0	765	-0.011	0.363	-67.2	0	0	1540
cg12258042	CSMD1;CSMD1	chr8	4852036	0.0173	-2.5	46.3	0	0	765	0.0162	-2.51	69.2	0	0	1610
cg06410746	NKAIN3	chr8	63161676	0.0152	-2.87	46.3	0	0	765	0.0142	-2.69	71.9	0	0	1700
cg11982293		chr2	175205387	0.0116	-2.91	46.3	0	0	765	0.0101	-2.72	57.6	0	0	1230
cg15895690		chr14	60982635	0.012	-2.28	46.3	0	0	765	0.0108	-2.09	62.4	0	0	1390
cg22303418		chr2	63284784	0.0108	-1.66	46.3	0	0	765	0.00923	-1.5	62.9	0	0	1400
cg11905007	CADPS;CADPS;CADPS	chr3	62861071	0.0158	-3.15	46.3	0	0	765	0.0154	-3.06	75.7	0	0	1820
cg03614193	ST8SIA3	chr18	55021542	0.0178	-1.37	46.2	0	0	764	0.0153	-1.41	63.1	0	0	1410
cg08141424	PDZRN3	chr3	73674087	0.0135	-2.85	46.2	0	0	764	0.0125	-2.76	70.1	0	0	1640
cg24779605	ERVMER34-1;ERVMER34-1;ERVMER34-1;ERVMER34-1	chr4	53617686	0.0114	-2.85	46.2	0	0	763	0.00997	-2.64	59.5	0	0	1290
cg11645053	TNS3	chr7	47621930	0.0105	-3.02	46.2	0	0	762	0.00937	-2.83	66.9	0	0	1530
cg10111115	PDZRN3	chr3	73674146	0.0115	-2.29	46.1	0	0	761	0.0103	-2.09	63.8	0	0	1430
cg26060489		chr6	1604990	0.0104	-2.26	46.1	0	0	760	0.00932	-2.18	60.3	0	0	1310
cg05686497	FBN2	chr5	127874587	0.0261	-3.38	46	0	0	759	0.0251	-3.39	69.1	0	0	1600
cg06987468	WNT2;WNT2	chr7	116963502	0.0108	-2.69	46	0	0	759	0.00984	-2.31	72.4	0	0	1710
cg18840589	MCHR2-AS1;MCHR2;MCHR2;MCHR2	chr6	100441867	0.0192	-1.88	46	0	0	757	0.0177	-2.02	63.7	0	0	1430
cg05784157	KLHL14	chr18	30349900	0.012	-3.31	46	0	0	757	0.0101	-3.14	59.7	0	0	1290
cg07254032	HCN1	chr5	45695839	0.0131	-2.14	45.9	0	0	757	0.0128	-2.07	62.8	0	0	1400
cg16935839	GPR176;GPR176;GPR176;GPR176	chr15	40212488	0.0171	-1.3	45.9	0	0	756	0.0134	-1.39	55.9	0	0	1170
cg04738965	ZIC1;ZIC1	chr3	147127662	0.0188	-2.46	45.9	0	0	756	0.016	-2.56	58.6	0	0	1260
cg10670616	TCF24;TCF24	chr8	67874674	0.0124	-2.95	45.9	0	0	756	0.0105	-2.85	59.9	0	0	1300
cg03553587		chr3	28616941	0.00863	-2.05	45.9	0	0	756	0.00844	-1.73	75.5	0	0	1820
cg25345178		chr8	72459908	0.0165	-3.21	45.9	0	0	756	0.0169	-3.17	70.6	0	0	1660
cg17611159	MSI1	chr12	120799450	0.0163	-2.19	45.9	0	0	755	0.0139	-2.08	64.4	0	0	1450
cg17357286	SYT14;SYT14;SYT14;SYT14;SYT14;SYT14;SYT14;SYT14;SYT14;SYT14;SYT14	chr1	210111531	0.0281	-2.64	45.9	0	0	754	0.0242	-2.87	61.5	0	0	1350
cg09191448	STXBP5L;STXBP5L	chr3	120626896	0.0148	-3.48	45.9	0	0	754	0.0118	-3.33	52.4	0	0	1060
cg08319079		chr2	45160224	0.0113	-2.74	45.8	0	0	754	0.00975	-2.52	57.6	0	0	1230
cg19407095	SOX1	chr13	112721778	0.0127	-2.39	45.8	0	0	753	0.0117	-2.25	64.3	0	0	1450
cg17977409	SH3GL2;SH3GL2	chr9	17579227	0.0203	-3.27	45.8	0	0	753	0.0215	-3.35	71.9	0	0	1700
cg09515953	PPP1R14A	chr19	38747355	0.0224	-2.55	45.7	0	0	750	0.0206	-2.82	67.5	0	0	1550
cg21164131	AVPR1A;AVPR1A	chr12	63544923	0.011	-2.86	45.7	0	0	750	0.0111	-2.69	70.3	0	0	1650
cg26161329	PPM1E	chr17	56832991	0.0167	-1.98	45.6	0	0	749	0.0129	-2.08	53.6	0	0	1100
cg06577205	FBXL7;FBXL7	chr5	15500714	0.0257	-2.54	45.6	0	0	748	0.0258	-2.63	69.5	0	0	1620
cg02973171	FAM181B	chr11	82443614	0.0219	-2.33	45.6	0	0	748	0.019	-2.44	56.4	0	0	1190
cg04859466	SOX2OT	chr3	181444563	0.0175	-2.38	45.6	0	0	747	0.0145	-2.5	66.5	0	0	1520
cg00388870	PDE4D;PDE4D	chr5	59189669	0.0141	-3.33	45.5	0	0	746	0.0131	-3.25	60.1	0	0	1310
cg01172150		chr16	30817443	0.00923	-2.23	45.5	0	0	746	0.0085	-2.01	71.1	0	0	1670
cg01158574	NTSR2	chr2	11809997	0.0124	-3.01	45.5	0	0	746	0.0105	-2.85	58.2	0	0	1240
cg24212971		chr2	45240819	0.0239	-2.41	45.5	0	0	745	0.02	-2.66	58	0	0	1240
cg21296230	GREM1	chr15	33010536	0.0154	-2.54	45.5	0	0	745	0.0143	-2.47	59	0	0	1270
cg17349389	CTNNA2;LRRTM1;CTNNA2	chr2	80530770	0.0184	-2.74	45.5	0	0	744	0.018	-2.75	62.9	0	0	1400
cg10603275	CHL1	chr3	239665	0.0213	-2.37	45.5	0	0	744	0.0211	-2.39	62.9	0	0	1400
cg15485728	PRUNE2	chr9	79521359	0.0127	-2.87	45.4	0	0	744	0.0131	-2.95	64.6	0	0	1460
cg22796704	ARHGAP22	chr10	49673534	-0.0171	-0.317	-45.4	0	0	744	-0.0159	-0.0847	-71	0	0	1670
cg02383785		chr7	127808848	0.0158	-2.96	45.4	0	0	743	0.0165	-2.95	73	0	0	1740
cg27209578		chr2	175193470	0.0121	-2.84	45.4	0	0	742	0.0107	-2.67	68.1	0	0	1570
cg20809087	BRUNOL6;BRUNOL6	chr15	72612221	0.0209	-3.15	45.3	0	0	742	0.0189	-3.37	55.2	0	0	1150
cg06638129	UNC5D;UNC5D	chr8	35093176	0.0128	-2.86	45.3	0	0	741	0.0124	-2.64	69	0	0	1600
cg15989068	SOX11;SOX11	chr2	5837057	0.0166	-2.62	45.3	0	0	740	0.0173	-2.55	74.5	0	0	1790
cg12189835	SYT7	chr11	61335071	0.012	-2.99	45.3	0	0	740	0.0101	-2.82	61.2	0	0	1350
cg16664405		chr10	111216962	0.0215	-2.49	45.3	0	0	740	0.0206	-2.55	63.3	0	0	1410
cg01382110		chr18	4454189	0.0135	-2.91	45.3	0	0	739	0.0124	-2.84	63.3	0	0	1410
cg12457773	NRSN1;NRSN1	chr6	24126497	0.0124	-2.47	45.2	0	0	739	0.0119	-2.29	60.4	0	0	1320
cg08023265		chr1	31158138	0.0095	-2.19	45.2	0	0	738	0.0083	-1.88	61.6	0	0	1360
cg10092878	MLXIPL;MLXIPL;MLXIPL;MLXIPL;MLXIPL;MLXIPL;MLXIPL;MLXIPL	chr7	73038859	0.0242	-2.65	45.2	0	0	738	0.021	-2.84	63	0	0	1400
cg00672359	OLFM1;OLFM1;OLFM1;OLFM1	chr9	137967411	0.0213	-2.03	45.2	0	0	738	0.0195	-2.23	65.7	0	0	1490
cg20040743	NECAB1	chr8	91803792	0.0121	-3.23	45.2	0	0	737	0.0102	-3.07	61.9	0	0	1370
cg08688023	PHYHIPL;CCHE1;PHYHIPL	chr10	60936925	0.021	-1.96	45.2	0	0	737	0.0201	-2.07	70.9	0	0	1660
cg18236477	ATP8A2	chr13	26043066	0.0145	-2.48	45.2	0	0	737	0.0134	-2.44	57.1	0	0	1210
cg17653824	KCNA5	chr12	5153054	0.0103	-3.68	45.1	0	0	736	0.00809	-3.61	51	0	0	1010
cg16661755	CLVS2;CLVS2	chr6	123317640	0.018	-2.74	45.1	0	0	736	0.0154	-2.76	56.9	0	0	1200
cg21769802	NECAB1	chr8	91803798	0.0179	-2.5	45.1	0	0	734	0.0151	-2.47	58.9	0	0	1270
cg02226810		chr6	1605352	0.0108	-2.96	45	0	0	734	0.00905	-2.82	60.2	0	0	1310
cg19678828	CYYR1;CYYR1	chr21	27945413	0.0123	-2.83	45	0	0	734	0.0121	-2.7	71.9	0	0	1700
cg05646686		chr14	33402368	0.0109	-3.16	45	0	0	734	0.0095	-3.12	61.2	0	0	1340
cg11372636	GPR6;GPR6;GPR6;GPR6	chr6	110299485	0.0222	-0.303	45	0	0	733	0.0216	-0.197	54.8	0	0	1130
cg21166964		chr5	72529816	0.00994	-2.78	45	0	0	733	0.00823	-2.58	56.9	0	0	1200
cg10334354	EPHA5;EPHA5	chr4	66535203	0.0137	-2.9	45	0	0	733	0.0133	-2.83	68.6	0	0	1590
cg22685409	KCNA4	chr11	30038692	0.0144	-2.93	45	0	0	732	0.0137	-2.78	71.4	0	0	1680
cg27346707	MEGF10	chr5	126626348	0.0123	-2.59	45	0	0	732	0.0108	-2.33	64.9	0	0	1470
cg06558502		chr19	57610699	0.0106	-2.29	44.9	0	0	731	0.00894	-2.09	57.8	0	0	1230
cg24328125		chr12	126168546	0.0254	-3.4	44.9	0	0	731	0.0237	-3.63	68.8	0	0	1600
cg01422881	RNF220	chr1	44873692	0.0129	-3.29	44.9	0	0	731	0.0132	-3.28	64.1	0	0	1440
cg12089570	ZNF177;ZNF177	chr19	9473715	0.013	-3.3	44.9	0	0	730	0.0115	-3.05	64.1	0	0	1440
cg03900143	ZIC4;ZIC4;ZIC4;ZIC4;ZIC4	chr3	147111660	0.0189	-2.84	44.9	1.97626258336499e-323	4.2499526855264e-320	730	0.0174	-2.85	62.8	0	0	1400
cg03160135	VGLL2;VGLL2;VGLL2;VGLL2	chr6	117586918	0.01	-3.19	44.8	2.96439387504748e-323	6.35022574599754e-320	729	0.00799	-2.96	56.5	0	0	1190
cg24673101	CCDC85C	chr14	100069840	0.00863	-1.74	44.8	2.96439387504748e-323	6.35022574599754e-320	729	0.00853	-1.46	64.9	0	0	1470
cg18915452	DPYSL4	chr10	133999471	0.0258	-2.28	44.8	3.95252516672997e-323	8.44012342790601e-320	728	0.0222	-2.51	56.6	0	0	1190
cg24275315	NKX6-1	chr4	85417312	0.0111	-2.7	44.8	5.92878775009496e-323	1.26001561658893e-319	728	0.0104	-2.53	69.1	0	0	1610
cg05733135	BDNF;BDNF;BDNF;BDNF;BDNF	chr11	27740876	0.0209	-2.39	44.8	8.89318162514244e-323	1.8899987216011e-319	728	0.0193	-2.58	72.4	0	0	1710
cg01302410		chr14	74100891	0.0123	-2.44	44.8	1.18575755001899e-322	2.51000170056728e-319	728	0.0114	-2.33	61.1	0	0	1340
cg11649376	ACSS3	chr12	81473234	-0.0111	-0.486	-44.8	1.18575755001899e-322	2.51000170056728e-319	727	-0.0104	-0.301	-69.5	0	0	1620
cg16361966		chr10	124905786	0.00992	-2.37	44.8	1.28457067918724e-322	2.70999947400382e-319	727	0.00835	-2.16	55.8	0	0	1160
cg14621053	ADAM12;ADAM12	chr10	128077315	0.0196	-2.39	44.8	2.37151510003798e-322	4.97998408382143e-319	727	0.0178	-2.58	67.3	0	0	1550
cg01007828	CDH8	chr16	62070306	0.01	-2.7	44.7	2.37151510003798e-322	4.97998408382143e-319	727	0.00892	-2.49	61.6	0	0	1360
cg09869279		chr20	290737	0.00853	-2.48	44.7	3.06320700421573e-322	6.41000768914433e-319	727	0.00814	-2.15	70.8	0	0	1660
cg14068328	TBX18	chr6	85474087	0.0136	-2.92	44.7	4.74303020007597e-322	9.87997893958116e-319	726	0.0127	-2.74	56.4	0	0	1190
cg02008154	TBX20;TBX20;TBX20;TBX20	chr7	35293537	0.0125	-2.93	44.7	6.91691904177745e-322	1.43999879071244e-318	726	0.0109	-2.73	60	0	0	1300
cg26890189	SLC8A2	chr19	47951302	0.025	-2.38	44.7	1.58101006669199e-321	3.27999806895441e-318	725	0.0219	-2.4	57.5	0	0	1220
cg02018902	ANKRD34C	chr15	79576149	0.0138	-3.32	44.7	1.59089137960881e-321	3.28999795762624e-318	725	0.0128	-3.25	69	0	0	1600
cg13464915	CDH2;CDH2	chr18	25757202	0.0169	-3.15	44.7	1.73911107336119e-321	3.5899995584375e-318	725	0.0183	-3.19	71.1	0	0	1670
cg05237641	ADAM12;ADAM12	chr10	128077307	0.0184	-2.43	44.7	2.75194564733574e-321	5.65000132811612e-318	724	0.0153	-2.68	48.7	0	0	937
cg05009601	FEZF1;FEZF1;FEZF1;FEZF1	chr7	121944500	0.0127	-2.39	44.7	2.79147089900304e-321	5.72000054881891e-318	724	0.0112	-2.31	57.1	0	0	1210
cg00686880	RIPK4	chr21	43186522	0.0115	-2.3	44.6	2.87052140233764e-321	5.86999887889631e-318	724	0.0104	-2.13	60.3	0	0	1310
cg07924081	PPP1R13L;PPP1R13L	chr19	45898892	0.0129	-2.73	44.6	3.88829663277061e-321	7.95000042591858e-318	724	0.0113	-2.52	54.6	0	0	1130
cg13108341	DNAH9	chr17	11608711	-0.0354	-2.04	-44.6	1.48022067494037e-320	3.01999997535562e-317	723	-0.0345	-1.99	-67.8	0	0	1560
cg12106899	RBFOX1;RBFOX1;RBFOX1	chr16	6069069	0.0234	-2.3	44.6	2.03999705167851e-320	4.15000024097884e-317	722	0.0219	-2.57	67	0	0	1540
cg02238388	SYPL2	chr1	110008993	0.0252	-2.62	44.6	2.45995285064357e-320	5.0000001653314e-317	722	0.0246	-2.62	65	0	0	1470
cg00384539	PRDM14	chr8	70983567	0.0243	-3.02	44.6	2.49009085503988e-320	5.04000021408435e-317	722	0.0229	-3.1	60.2	0	0	1310
cg08196553	SOX2OT	chr3	181413133	0.0109	-2.68	44.6	2.95994728423491e-320	5.97000023594281e-317	722	0.00938	-2.53	61.3	0	0	1350
cg11871421	FBXO39	chr17	6679476	0.0119	-2.75	44.5	4.45004927209211e-320	8.95000016254547e-317	722	0.0107	-2.67	60.2	0	0	1310
cg21567504	OCA2	chr15	28344477	0.0212	-3.05	44.5	9.12983906950039e-320	1.82999998244892e-316	721	0.018	-3.33	58.4	0	0	1250
cg24715245	UCHL1	chr4	41258794	0.0123	-2.57	44.5	1.14998719726009e-319	2.31000002401215e-316	721	0.012	-2.43	70	0	0	1630
cg13321967		chr4	53617679	0.0191	-2.77	44.5	1.21999629927579e-319	2.44000000953627e-316	721	0.0172	-2.68	61.9	0	0	1370
cg21762820	FAM78B	chr1	166135233	0.0105	-3.09	44.5	1.9699879496628e-319	3.93000002224417e-316	720	0.00861	-2.83	50.3	0	0	989
cg21875330	PAX9	chr14	37127874	0.0116	-3.24	44.5	2.48999204191071e-319	4.93999999338884e-316	720	0.00996	-3.03	60.7	0	0	1330
cg05350411		chr4	569174	0.0136	-3.55	44.5	3.83997701260734e-319	7.61999999900344e-316	719	0.0127	-3.5	63.4	0	0	1420
cg01106338		chr18	44790514	0.0105	-2.38	44.5	3.92001564723362e-319	7.74999998452756e-316	719	0.00949	-2.13	60	0	0	1310
cg10241484	CDH8	chr16	62070219	0.0115	-2.97	44.4	4.27999187679355e-319	8.44000001030768e-316	719	0.011	-2.77	69	0	0	1600
cg05279757	LINGO2	chr9	29213781	0.0123	-3.09	44.4	5.9800223575687e-319	1.18000000048109e-315	719	0.0117	-2.93	69	0	0	1600
cg18115040	HOXD10	chr2	176981328	0.0177	-1.92	44.4	8.27999675208887e-319	1.61999999823202e-315	719	0.0168	-2.05	68.3	0	0	1580
cg13552692	CCDC102B	chr18	66389447	-0.0195	-1.47	-44.4	9.6900106987552e-319	1.8999999985974e-315	718	-0.023	-1.45	-97.4	0	0	2520
cg07955995	KLF14	chr7	130419159	0.0265	-3.54	44.4	2.06000176967862e-318	4.03000000084751e-315	718	0.0261	-3.78	56.3	0	0	1180
cg01013590	SCTR	chr2	120281719	0.0145	-3.17	44.4	2.86999769275305e-318	5.59000000005995e-315	717	0.0131	-3.17	60.5	0	0	1320
cg16863375	HMGCLL1;HMGCLL1;HMGCLL1;HMGCLL1;HMGCLL1;HMGCLL1;HMGCLL1;HMGCLL1;HMGCLL1;HMGCLL1;HMGCLL1;HMGCLL1	chr6	55443990	0.0144	-1.6	44.4	3.52000033773471e-318	6.84999999923381e-315	717	0.0131	-1.68	66.1	0	0	1510
cg05981335	MYF6	chr12	81102562	0.0104	-2.42	44.3	1.24999991781644e-317	2.41999999998176e-314	716	0.00952	-2.36	68.1	0	0	1570
cg04061117	LHFPL4	chr3	9594385	0.0144	-1.42	44.3	1.31000023797869e-317	2.53000000016059e-314	716	0.0133	-1.48	70.9	0	0	1670
cg19339668	NFIB	chr9	14348002	0.012	-3.44	44.3	1.55000003643076e-317	2.99000000005505e-314	716	0.0108	-3.28	59.9	0	0	1300
cg12783132	PDE1B;PDE1B;PDE1B	chr12	54943700	0.0108	-3.12	44.3	5.41000004746711e-317	1.04000000000196e-313	714	0.00812	-2.98	49.1	0	0	952
cg02792538	SLC16A8	chr22	38477085	0.0109	-3.19	44.3	5.47999976223554e-317	1.04999999998678e-313	714	0.00834	-3.02	48.8	0	0	941
cg15614917	TM6SF2	chr19	19384165	0.0107	-2.6	44.2	6.42000016683147e-317	1.23000000000992e-313	714	0.00906	-2.5	55.3	0	0	1150
cg07098391	KDR	chr4	55991418	0.0116	-3.01	44.2	1.1899999929067e-316	2.2799999999967e-313	714	0.00979	-2.85	57.3	0	0	1220
cg11896587	FBXO17;FBXO17	chr19	39440734	0.0112	-2.62	44.2	1.46999998833142e-316	2.79999999999768e-313	713	0.00985	-2.31	59.7	0	0	1290
cg13222752	TMEM90A	chr14	74892569	0.0175	-2.95	44.2	2.72000000496099e-316	5.17999999999077e-313	713	0.0161	-3.07	51.8	0	0	1040
cg22682811		chr20	21372462	0.0168	-2.59	44.2	3.36999998198816e-316	6.41000000000069e-313	713	0.0177	-2.53	74.7	0	0	1790
cg05764628	SPTBN4	chr19	41018759	0.0106	-2.28	44.2	3.54000001626524e-316	6.70999999998985e-313	713	0.00986	-2.1	58.7	0	0	1260
cg13378934	MEIS3;MEIS3	chr19	47910580	0.0141	-2.62	44.2	3.72999997610566e-316	7.06000000000191e-313	713	0.00914	-2.7	38.6	2.36e-280	2.05e-278	630
cg25486757	PDZRN3	chr3	73674074	0.012	-2.84	44.2	4.0799999827382e-316	7.70000000001832e-313	712	0.011	-2.73	64	0	0	1440
cg02243785	LPHN2	chr1	82267931	0.0189	-3.32	44.2	6.39000000675035e-316	1.20000000000112e-312	712	0.0179	-3.24	69.9	0	0	1630
cg03422911	RYR2	chr1	237205295	0.0119	-1.94	44.1	9.03000001301856e-316	1.69999999999789e-312	712	0.0113	-1.81	65.5	0	0	1490
cg17526229		chr11	20177746	0.0107	-2	44.1	9.98000000984693e-316	1.87000000000163e-312	712	0.0093	-1.79	65.6	0	0	1490
cg21623566	DCC	chr18	49868513	0.0118	-2.78	44.1	1.01999999815488e-315	1.90000000000054e-312	712	0.0111	-2.64	62.6	0	0	1390
cg21924449	GREM1	chr15	33011441	0.0109	-3.3	44.1	1.23999999950067e-315	2.31000000000056e-312	711	0.0089	-3.05	57.5	0	0	1220
cg13369611	FOXB2	chr9	79634544	0.0164	-1.39	44.1	1.50000000019285e-315	2.78999999999804e-312	711	0.0155	-1.34	67.8	0	0	1560
cg18299835	NFIX	chr19	13207445	0.00968	-3.1	44.1	1.57999999888563e-315	2.93999999999756e-312	711	0.00759	-2.95	52.3	0	0	1050
cg12685846	TJP1;TJP1	chr15	30114814	0.0203	-2.46	44.1	1.63000000053895e-315	3.01999999999961e-312	711	0.0175	-2.73	64.8	0	0	1460
cg12315713	CCDC67;CCDC67	chr11	93063934	0.0128	-2.71	44.1	2.34000000128898e-315	4.3300000000017e-312	711	0.0121	-2.57	63.2	0	0	1410
cg06335143	ZYG11A	chr1	53308654	0.0165	-2.31	44.1	3.15000000040499e-315	5.82000000000223e-312	710	0.0156	-2.19	58.5	0	0	1250
cg19029181	ZIC1	chr3	147130536	0.0162	-1.98	44.1	4.01999999854059e-315	7.40999999999915e-312	710	0.0135	-1.85	55.2	0	0	1150
cg14532827	GBX2;GBX2	chr2	237076820	0.0231	-1.82	44.1	7.27999999961848e-315	1.34000000000002e-311	710	0.0226	-2.03	67.9	0	0	1570
cg22589628	DBX2	chr12	45445385	0.01	-2.96	44.1	7.65999999834982e-315	1.39999999999983e-311	709	0.00809	-2.73	56	0	0	1170
cg10189695	GPR78;GPR78	chr4	8582300	0.0146	-2.4	44	1.17000000015043e-314	2.14999999999991e-311	709	0.0142	-2.31	60.6	0	0	1320
cg13633270		chr18	55095555	0.0128	-2.79	44	1.470000000189e-314	2.68000000000004e-311	709	0.012	-2.64	58.6	0	0	1260
cg04931708	FEZF1;FEZF1;FEZF1-AS1	chr7	121944678	0.0147	-2.28	44	1.81999999990462e-314	3.32000000000014e-311	709	0.0144	-2.22	64.9	0	0	1460
cg10836392	SULT4A1	chr22	44258132	0.0223	-1.73	44	2.56000000016445e-314	4.65000000000003e-311	708	0.022	-1.88	70.1	0	0	1640
cg25216196	MFAP4	chr17	19290520	0.00895	-2.29	44	3.4599999997861e-314	6.26999999999981e-311	708	0.00783	-2.14	59.2	0	0	1280
cg01276475	RIMS1	chr6	72596176	0.0131	-2.97	44	3.50999999995721e-314	6.36000000000002e-311	708	0.0108	-2.86	53.6	0	0	1100
cg16587616	KHDRBS2;KHDRBS2	chr6	62996022	0.0229	-2.82	44	3.98000000018233e-314	7.19000000000018e-311	708	0.0228	-2.91	66.9	0	0	1530
cg13654588	PRLHR	chr10	120354081	0.0128	-2.23	44	5.22000000017707e-314	9.3999999999999e-311	708	0.0134	-2.24	61.2	0	0	1340
cg07365960	GRIN2C	chr17	72848535	0.0186	-2.37	44	5.59000000005995e-314	1.00999999999998e-310	708	0.0147	-2.56	49.6	0	0	965
cg12754457	TGFB1I1;TGFB1I1;TGFB1I1	chr16	31483283	0.0119	-3.07	44	7.61999999999157e-314	1.37000000000002e-310	707	0.0108	-2.97	63.6	0	0	1420
cg24853724	TRIL	chr7	28997403	0.0139	-2.6	44	8.38999999976119e-314	1.50000000000002e-310	707	0.0132	-2.53	61.5	0	0	1360
cg22059812	HTR6	chr1	19992564	0.0128	-2.51	44	9.68999999976364e-314	1.73000000000001e-310	707	0.0126	-2.34	64.4	0	0	1450
cg01770755		chr15	41914122	0.0168	-2.81	43.9	1.19000000002125e-313	2.12999999999999e-310	707	0.0153	-2.67	58	0	0	1240
cg01472299	CDYL	chr6	4775063	0.0112	-3.28	43.9	1.34999999997594e-313	2.40000000000002e-310	707	0.00894	-3.13	56.8	0	0	1200
cg11549945		chr1	91192480	0.00891	-2	43.9	1.71000000002223e-313	3.03999999999998e-310	706	0.00762	-1.77	61.4	0	0	1350
cg06335867	NXPH1	chr7	8482325	0.017	-1.68	43.9	4.72999999998232e-313	8.36000000000002e-310	705	0.0146	-1.68	60	0	0	1300
cg14473145	CLEC14A	chr14	38725656	0.0132	-3.35	43.9	7.32999999998722e-313	0	705	0.0118	-3.17	62.9	0	0	1400
cg27176138	HS6ST3	chr13	96743087	0.0129	-3.03	43.9	7.4800000000065e-313	0	705	0.0122	-2.99	63.9	0	0	1430
cg18517195	LRRC49;THAP10	chr15	71184476	0.0127	-3.01	43.9	9.69000000001067e-313	0	705	0.0127	-2.84	70.4	0	0	1650
cg24228329	CHST9	chr18	24765473	0.0102	-3.16	43.8	1.47000000000125e-312	0	704	0.00784	-2.99	47.6	0	0	902
cg25236230	GPR176;GPR176	chr15	40212502	0.0156	-2.15	43.8	1.65999999999933e-312	0	704	0.0125	-2.02	51.4	0	0	1020
cg26675654		chr7	1269693	0.012	-2.71	43.8	2.57000000000105e-312	0	704	0.0113	-2.61	63.4	0	0	1420
cg00481951	SST	chr3	187387650	0.0178	-2.44	43.8	2.87999999999973e-312	0	704	0.016	-2.28	59.7	0	0	1290
cg25146557	LOC200726	chr2	207507421	0.0115	-2.9	43.8	4.29999999999785e-312	0	703	0.0102	-2.72	57.9	0	0	1230
cg10177394		chr6	10385126	0.0186	-2.41	43.8	6.09000000000236e-312	0	703	0.016	-2.51	64.5	0	0	1450
cg20985755	THRB;THRB;THRB	chr3	24536474	0.0289	-2.94	43.8	9.33999999999861e-312	0	702	0.0306	-3.14	67.5	0	0	1550
cg24542840		chr11	69453003	0.0105	-2.67	43.7	1.65000000000019e-311	2.85e-308	702	0.00886	-2.47	55.7	0	0	1160
cg03512426		chr10	131763683	0.0104	-2.52	43.7	4.51999999999978e-311	7.76e-308	701	0.00959	-2.38	59.8	0	0	1300
cg02741521	CPNE9;CPNE9	chr3	9745610	0.022	-2.94	43.7	4.62999999999976e-311	7.93e-308	701	0.0187	-3.05	54.5	0	0	1120
cg02347074	PAX3;PAX3;PAX3;PAX3;PAX3;PAX3	chr2	223155925	0.0131	-2.11	43.7	4.88000000000012e-311	8.35e-308	701	0.0105	-2.06	46.2	0	0	859
cg18315963	PCDH7;PCDH7;PCDH7	chr4	30723455	0.0121	-3.02	43.7	5.96000000000014e-311	1.02e-307	701	0.0106	-2.94	64.2	0	0	1440
cg14719951	DSC3;DSC3	chr18	28622474	0.0156	-2.33	43.7	6.68999999999996e-311	1.14e-307	700	0.0144	-2.47	63.3	0	0	1410
cg18234452	PDE1B;PDE1B;PDE1B	chr12	54943709	0.00852	-2.73	43.7	6.85000000000011e-311	1.16e-307	700	0.00667	-2.47	52.9	0	0	1070
cg05937737	SLC7A14	chr3	170303540	0.0151	-1.3	43.7	6.90999999999992e-311	1.17e-307	700	0.0117	-1.38	58.5	0	0	1260
cg09287629		chr2	203036208	0.0112	-1.63	43.6	3.44999999999999e-310	5.85e-307	699	0.0111	-1.47	70.4	0	0	1650
cg23944804	BTBD3	chr20	11871384	0.0269	-2.82	43.6	3.90999999999998e-310	6.61e-307	699	0.0276	-2.91	70	0	0	1640
cg01830294	WNT2;WNT2	chr7	116963492	0.00988	-2.46	43.6	7.47999999999998e-310	1.26e-306	698	0.00885	-2.15	64.7	0	0	1460
cg08739433	WNT2B;WNT2B	chr1	113051925	0.0163	-3.22	43.6	0	1.76e-306	698	0.0164	-3.23	59.7	0	0	1300
cg22861867	UNC79	chr14	93897216	0.0121	-3.04	43.6	0	2.14e-306	697	0.0117	-2.92	69	0	0	1600
cg00884093	CELSR1	chr22	46932648	0.0278	-2.84	43.6	0	2.2e-306	697	0.0246	-3.16	64.3	0	0	1450
cg01711160	FLRT2;FLRT2	chr14	85996499	0.014	-3.09	43.6	0	3.65e-306	697	0.0146	-3.05	69.2	0	0	1610
cg18044383		chr18	59001158	0.0173	-2	43.5	0	3.97e-306	697	0.0135	-2.15	55.8	0	0	1160
cg13904970	ZNF608	chr5	123987667	0.0339	-3.15	43.5	0	6.17e-306	696	0.0345	-3.13	75.3	0	0	1810
cg09763737	SLC35F4;SLC35F4	chr14	58332497	0.0132	-2.98	43.5	0	6.29e-306	696	0.0116	-2.92	58.2	0	0	1250
cg11220950	SYNGR3	chr16	2042693	0.01	-0.86	43.5	0	7.44e-306	696	0.0106	-0.565	70.6	0	0	1660
cg14512563		chr15	96897190	0.0151	-2.15	43.5	0	7.49e-306	696	0.011	-2.26	40.6	4.84e-306	5.16e-304	689
cg25596598	GRIK1;GRIK1;GRIK1;GRIK1	chr21	31312030	0.0097	-3.19	43.5	0	1.42e-305	696	0.00823	-2.96	56.4	0	0	1190
cg03757784	HS3ST2	chr16	22826113	0.0126	-2.71	43.5	0	1.89e-305	695	0.0107	-2.59	54.2	0	0	1120
cg12595013	ZIC1	chr3	147128123	0.0208	-2.34	43.5	0	2.14e-305	695	0.0188	-2.59	65.3	0	0	1480
cg00174428	LMX1A	chr1	165204791	0.0119	-2.68	43.5	2.5e-308	4.09e-305	694	0.0111	-2.49	65.4	0	0	1480
cg14823851	TBX4	chr17	59532306	0.015	-1.37	43.4	3.11e-308	5.09e-305	694	0.0129	-1.49	46.8	0	0	879
cg17093795	GRP;GRP;GRP;GRP;GRP;GRP	chr18	56887410	0.0101	-2.9	43.4	4.02e-308	6.56e-305	694	0.00777	-2.7	49.1	0	0	952
cg13779907	EPHA10;EPHA10	chr1	38230073	0.0108	-2.57	43.4	4.24e-308	6.91e-305	694	0.00925	-2.46	56.3	0	0	1180
cg25942450	TLX3	chr5	170736251	0.0126	-2.49	43.4	5.81e-308	9.44e-305	694	0.012	-2.46	63.5	0	0	1420
cg08482531		chr10	8078127	0.00969	-2.97	43.4	1.57e-307	2.55e-304	693	0.00768	-2.66	54.7	0	0	1130
cg22688428	MIR1247;DIO3	chr14	102027671	0.0146	-0.954	43.4	1.7e-307	2.76e-304	693	0.0135	-0.937	60.6	0	0	1330
cg26492514	SLIT3	chr5	168728236	0.0119	-2.95	43.4	2.61e-307	4.21e-304	692	0.0103	-2.82	58.9	0	0	1270
cg03129384	FAM196A;DOCK1	chr10	128994644	0.0175	-2.96	43.4	2.93e-307	4.73e-304	692	0.0182	-2.94	68.8	0	0	1600
cg01763090	OTUD7A	chr15	31775406	0.0151	-2.95	43.3	4.53e-307	7.28e-304	692	0.0126	-2.85	52	0	0	1040
cg16008966		chr1	114761794	-0.0129	-0.242	-43.3	5.85e-307	9.39e-304	691	-0.0124	-0.0166	-66.4	0	0	1520
cg00177388		chr5	72677886	0.0149	-2.75	43.3	7.05e-307	1.13e-303	691	0.0148	-2.71	71.2	0	0	1670
cg01896761	FBLN2;FBLN2	chr3	13590444	0.0184	-2.22	43.3	1.51e-306	2.41e-303	690	0.0147	-2.29	50.1	0	0	982
cg10088491	ISL2	chr15	76634454	0.00837	-3.06	43.3	2.38e-306	3.8e-303	690	0.00636	-2.81	44.1	0	0	794
cg19744908	LPHN2	chr1	82267923	0.0147	-3.29	43.3	3.62e-306	5.77e-303	690	0.0127	-3.17	57.5	0	0	1220
cg25427880		chr10	102322128	0.0165	-2.29	43.2	4.62e-306	7.34e-303	689	0.0135	-2.07	54.5	0	0	1130
cg00565688	TP73	chr1	3568212	0.0209	-2.14	43.2	5.71e-306	9.05e-303	689	0.0186	-2.39	60.8	0	0	1330
cg12920180	COCH;COCH	chr14	31344444	0.027	-3.47	43.2	9.28e-306	1.47e-302	689	0.023	-3.68	62.3	0	0	1380
cg08152546		chr13	112717207	0.0134	-2.81	43.2	1.07e-305	1.69e-302	688	0.0121	-2.75	55.9	0	0	1170
cg25510090	ZNF787	chr19	56616706	0.0116	-2.87	43.2	1.31e-305	2.06e-302	688	0.0115	-2.81	65	0	0	1470
cg23895884	OTP	chr5	76934845	0.0109	-2.54	43.2	1.42e-305	2.23e-302	688	0.00951	-2.45	56.2	0	0	1180
cg20442599		chr6	108479500	0.0188	-2.98	43.2	1.59e-305	2.48e-302	688	0.0149	-3.01	41.8	3.58197593234904e-321	4.29002140940413e-319	724
cg01405761	CLVS1;CLVS1	chr8	62200689	0.0113	-3.26	43.2	1.82e-305	2.85e-302	688	0.0088	-3.08	51.4	0	0	1020
cg06200092		chr14	54413763	0.0118	-3.19	43.2	2.32e-305	3.62e-302	688	0.0107	-3.06	58.6	0	0	1260
cg26844246	TLX3	chr5	170736277	0.0144	-1.66	43.2	2.39e-305	3.73e-302	688	0.0145	-1.57	78.9	0	0	1930
cg14049470	PLXDC2;PLXDC2	chr10	20105452	0.0153	-3.23	43.2	2.56e-305	3.99e-302	688	0.0163	-3.16	75.3	0	0	1810
cg06849504		chr1	91301484	0.0107	-2.68	43.2	3.53e-305	5.48e-302	687	0.00951	-2.51	58.6	0	0	1260
cg03790250	SLIT2	chr4	20256326	0.0128	-2.83	43.1	4.8e-305	7.45e-302	687	0.0111	-2.68	62.3	0	0	1380
cg02057301	STMND1	chr6	17102483	0.00993	-2.55	43.1	4.95e-305	7.66e-302	687	0.00826	-2.38	54.4	0	0	1120
cg25766046	ROR2	chr9	94712122	0.012	-3.03	43.1	5.64e-305	8.71e-302	687	0.00896	-2.85	49.2	0	0	952
cg24601716	PDX1	chr13	28498451	0.00985	-2.96	43.1	7.87e-305	1.21e-301	686	0.00721	-2.71	46.5	0	0	869
cg22666373		chr2	63284768	0.0109	-2.66	43.1	1.65e-304	2.53e-301	686	0.00839	-2.48	55.2	0	0	1150
cg22127570		chr4	174443366	0.0109	-2.56	43.1	1.96e-304	3.01e-301	686	0.00967	-2.4	57.9	0	0	1240
cg15984718	UNC5C	chr4	96470349	0.0127	-3.24	43.1	2.63e-304	4.04e-301	685	0.0127	-3.23	67.1	0	0	1540
cg14951598		chr6	41472931	0.0211	-2.81	43.1	2.88e-304	4.41e-301	685	0.0171	-3	57.5	0	0	1220
cg15254559		chr7	27292145	0.0152	-1.72	43.1	2.96e-304	4.52e-301	685	0.0128	-1.86	59.1	0	0	1280
cg11743349	KCNIP4	chr4	21950864	0.011	-2.78	43.1	3.3e-304	5.04e-301	685	0.0102	-2.63	64.3	0	0	1450
cg00018845		chr14	38067965	0.0115	-3.31	43.1	3.71e-304	5.65e-301	685	0.0105	-3.18	59.9	0	0	1300
cg24150153	ARHGAP29	chr1	94703463	0.0133	-2.77	43.1	4.09e-304	6.22e-301	685	0.0121	-2.66	62.5	0	0	1390
cg04372882	FOXD3-AS1;FOXD3-AS1;FOXD3-AS1;FOXD3-AS1;FOXD3	chr1	63788554	0.0195	-2.66	43.1	4.27e-304	6.48e-301	685	0.0168	-2.58	53.9	0	0	1100
cg11323198	CDH8	chr16	62069806	0.0125	-3.11	43.1	4.62e-304	7e-301	685	0.0113	-3.01	61.9	0	0	1370
cg05215127	DPP10;DPP10;DPP10-AS1;DPP10;DPP10;DPP10	chr2	115918775	0.0196	-2.67	43	5.6e-304	8.47e-301	684	0.0174	-2.64	62.4	0	0	1380
cg09500672	LYPD6	chr2	150186706	0.0117	-3.11	43	6.05e-304	9.13e-301	684	0.00914	-2.98	53.7	0	0	1100
cg15001747		chr17	35292587	0.0119	-2.84	43	7.88e-304	1.19e-300	684	0.00977	-2.71	53	0	0	1080
cg20779757	ANPEP	chr15	90358527	0.0135	-3.26	43	7.88e-304	1.19e-300	684	0.0133	-3.18	70	0	0	1630
cg02509825	XKR4	chr8	56015399	0.0154	-3.52	43	8.98e-304	1.35e-300	684	0.0141	-3.41	58.2	0	0	1250
cg14323675		chr9	17907018	0.012	-2.17	43	9.84e-304	1.47e-300	684	0.0108	-2.04	59.1	0	0	1280
cg18972811	SLIT2	chr4	20254736	0.0126	-3.17	43	1.01e-303	1.51e-300	684	0.0118	-3	67.4	0	0	1550
cg18770350	ACTN2;ACTN2	chr1	236849966	0.0291	-2.92	43	1.76e-303	2.63e-300	683	0.0284	-2.94	64.4	0	0	1450
cg02318971		chr11	64739714	0.011	-2.34	43	2.49e-303	3.72e-300	683	0.00969	-2.01	60.1	0	0	1310
cg05404236	IRS2	chr13	110437093	0.034	-1.12	43	3.38e-303	5.03e-300	683	0.0308	-1.37	61.3	0	0	1350
cg04971534	SEZ6;SEZ6	chr17	27333432	0.0141	-2.66	43	4.28e-303	6.35e-300	682	0.0135	-2.62	59.7	0	0	1300
cg19425525	DNAJC14;TMEM198B;TMEM198B;TMEM198B;TMEM198B	chr12	56224774	0.0104	-2.89	42.9	7.32e-303	1.08e-299	682	0.00917	-2.82	56.5	0	0	1190
cg09887059		chr12	113916664	0.0172	-1.81	42.9	8.39e-303	1.24e-299	682	0.0153	-1.94	50.9	0	0	1010
cg15628888	CELF6;CELF6	chr15	72612209	0.0255	-3.56	42.9	9.89e-303	1.46e-299	682	0.0234	-3.72	66.5	0	0	1520
cg05213896	IL4I1;IL4I1	chr19	50393653	0.0247	-1.42	42.9	2.37e-302	3.49e-299	681	0.021	-1.59	51.9	0	0	1040
cg13848598	ADRB1	chr10	115804578	0.0115	-1.4	42.9	2.83e-302	4.16e-299	681	0.0114	-1.15	65	0	0	1470
cg08917478	ISL1	chr5	50678633	0.0108	-3.21	42.9	2.93e-302	4.3e-299	681	0.00895	-3.1	54.3	0	0	1120
cg01345315	ADAMTS20	chr12	43945998	0.0128	-2.76	42.9	3.29e-302	4.82e-299	680	0.0115	-2.56	62.6	0	0	1390
cg19230755		chr7	65878503	0.0209	-1.61	42.9	3.31e-302	4.84e-299	680	0.0191	-1.78	54	0	0	1110
cg05380982	KCNJ6;KCNJ6	chr21	39288378	0.0104	-2.99	42.9	4.81e-302	7.01e-299	680	0.00948	-2.8	53.4	0	0	1090
cg01294808	IRX1	chr5	3599686	0.018	-1.19	42.9	5.95e-302	8.67e-299	680	0.0178	-1.17	75.9	0	0	1830
cg01610605	A2BP1;A2BP1;A2BP1;A2BP1	chr16	6069399	0.0132	-2.96	42.9	7.48e-302	1.09e-298	680	0.013	-2.78	61.4	0	0	1350
cg04991036	C14orf23;C14orf23	chr14	29243762	0.00972	-2.5	42.8	9.36e-302	1.36e-298	679	0.00816	-2.33	58.7	0	0	1260
cg23016129	SPAG6;SPAG6	chr10	22634224	0.0219	-2.43	42.8	1.24e-301	1.79e-298	679	0.0188	-2.59	60	0	0	1300
cg14289542		chr13	112726662	0.0105	-2.55	42.8	1.51e-301	2.18e-298	679	0.0096	-2.48	55.6	0	0	1160
cg14473924	PDZRN3	chr3	73674170	0.0126	-1.77	42.8	2.13e-301	3.07e-298	679	0.0131	-1.69	67.3	0	0	1550
cg07300060		chr16	54323335	0.0144	-2.06	42.8	2.83e-301	4.07e-298	678	0.0115	-2.23	52.1	0	0	1050
cg00094518	KLF14	chr7	130418549	0.0245	-2.19	42.8	3.17e-301	4.57e-298	678	0.0232	-2.19	54.7	0	0	1130
cg06584494	VSTM2A	chr7	54614477	0.0175	-3.04	42.8	4.53e-301	6.51e-298	678	0.0168	-3.03	61.3	0	0	1350
cg23805357	LOC100128811;GPR158	chr10	25464139	0.02	-2.45	42.8	7.48e-301	1.07e-297	677	0.0172	-2.59	61	0	0	1340
cg10266211	MSX1	chr4	4860082	0.00973	-2.02	42.8	9e-301	1.29e-297	677	0.00919	-1.87	62.8	0	0	1400
cg09041863		chr11	16628941	0.00919	-2.88	42.7	9.97e-301	1.43e-297	677	0.00781	-2.67	59.3	0	0	1280
cg23990711	LOC102724699	chr3	186543463	0.0119	-2.84	42.7	1.34e-300	1.91e-297	677	0.0114	-2.75	64.3	0	0	1450
cg07963234	CRMP1	chr4	5894923	0.0208	-2.51	42.7	1.42e-300	2.02e-297	677	0.0193	-2.63	55.5	0	0	1160
cg10242160	ZAR1	chr4	48493350	0.0116	-2.4	42.7	1.43e-300	2.03e-297	677	0.0105	-2.06	61	0	0	1340
cg17339147	WNT2;WNT2	chr7	116963500	0.015	-2.97	42.7	1.59e-300	2.26e-297	677	0.0131	-2.76	61.2	0	0	1340
cg15426956	RGS7BP	chr5	63802412	0.0119	-3.06	42.7	2.04e-300	2.89e-297	676	0.00929	-2.96	52.9	0	0	1070
cg26056703		chr15	95870321	0.00969	-2.56	42.7	2.29e-300	3.24e-297	676	0.00882	-2.38	56.2	0	0	1180
cg18347642	KCNIP4	chr4	21950766	0.0152	-2.04	42.7	2.35e-300	3.32e-297	676	0.0125	-2.13	58.4	0	0	1250
cg05223879	COL19A1	chr6	70591878	0.015	-2.83	42.7	3.07e-300	4.33e-297	676	0.0206	-2.98	78.2	0	0	1910
cg20334313		chr8	50822381	0.0113	-2.27	42.7	8.16e-300	1.15e-296	675	0.0113	-2.25	60.5	0	0	1320
cg12355110		chr19	57617754	0.0116	-2.52	42.7	8.65e-300	1.21e-296	675	0.00999	-2.32	55.4	0	0	1150
cg00654888	EN1	chr2	119603133	0.00819	-2.08	42.7	9.81e-300	1.37e-296	675	0.00753	-1.79	65.1	0	0	1470
cg02014003	NOVA1;NOVA1;NOVA1	chr14	27067707	0.011	-3.15	42.6	2.07e-299	2.9e-296	674	0.0107	-2.94	67.7	0	0	1560
cg05383490	FAM155A;FAM155A	chr13	108518955	0.00946	-2.58	42.6	3.98e-299	5.55e-296	673	0.00794	-2.45	56	0	0	1170
cg07137845	CLDN11	chr3	170136485	0.0117	-3.11	42.6	4.52e-299	6.3e-296	673	0.00959	-2.92	59	0	0	1270
cg07057579		chr15	95870112	0.0116	-1.08	42.6	5.1e-299	7.1e-296	673	0.0105	-1.04	66.9	0	0	1530
cg23719650		chr3	193988507	-0.0164	0.878	-42.6	5.98e-299	8.3e-296	673	-0.0154	1.11	-59.2	0	0	1280
cg21494776	ICAM4;ICAM4;ICAM4	chr19	10397780	0.015	-2.55	42.6	6.76e-299	9.38e-296	673	0.0146	-2.51	64.5	0	0	1450
cg23222756	MDGA2	chr14	48144339	0.0152	-3.7	42.6	7.49e-299	1.04e-295	673	0.015	-3.6	66.4	0	0	1520
cg26549701		chr5	72599503	0.0131	-2.19	42.6	7.63e-299	1.05e-295	673	0.0131	-2.14	71.5	0	0	1690
cg13806741	FAM181B;FAM181B	chr11	82443436	0.0136	-2.09	42.6	1.01e-298	1.4e-295	672	0.0125	-1.97	60.4	0	0	1320
cg22898647	WBSCR17	chr7	70597440	0.0132	-3.1	42.6	1.08e-298	1.49e-295	672	0.0124	-2.93	61	0	0	1340
cg18311537	MIR196B	chr7	27209195	0.0117	-3.28	42.5	1.45e-298	2e-295	672	0.0109	-3.19	56.4	0	0	1180
cg21884231	SLC7A14;SLC7A14	chr3	170303721	0.0218	-2.93	42.5	1.49e-298	2.04e-295	672	0.0213	-2.96	62.7	0	0	1390
cg05308819		chr1	155959156	-0.0089	-0.502	-42.5	1.81e-298	2.48e-295	672	-0.00742	-0.274	-64.4	0	0	1450
cg02222728	SOX17	chr8	55371829	0.0111	-2.75	42.5	1.83e-298	2.51e-295	672	0.0104	-2.69	61.1	0	0	1340
cg15168727		chr5	72599228	0.0122	-1.14	42.5	2.46e-298	3.36e-295	671	0.0117	-1.1	70.9	0	0	1670
cg24501701	AVPR1A	chr12	63544040	0.0111	-2.88	42.5	2.47e-298	3.37e-295	671	0.00995	-2.51	61	0	0	1340
cg23678007	C5orf49;C5orf49	chr5	7851256	0.0171	-2.34	42.5	2.52e-298	3.43e-295	671	0.0155	-2.35	60.2	0	0	1310
cg12377139	SPAG6;SPAG6	chr10	22634218	0.0147	-1.73	42.5	2.61e-298	3.55e-295	671	0.0142	-1.65	66.7	0	0	1530
cg17954152	PROX1	chr1	214160860	0.0159	-2.7	42.5	2.96e-298	4.02e-295	671	0.0161	-2.55	69.4	0	0	1610
cg04075191	DPP10;DPP10;DPP10	chr2	115919785	0.0197	-2.97	42.5	3.12e-298	4.24e-295	671	0.0176	-3.02	61	0	0	1340
cg20270188	BCAN;BCAN;BCAN;BCAN	chr1	156611963	0.00882	-3.01	42.5	3.14e-298	4.25e-295	671	0.00681	-2.75	51.7	0	0	1030
cg03340466	FAM163A	chr1	179712740	0.0167	-3.2	42.5	4.66e-298	6.3e-295	671	0.0147	-3.13	61.7	0	0	1360
cg13021841	FAM84A	chr2	14774902	0.0108	-2.69	42.5	6.46e-298	8.71e-295	671	0.0106	-2.4	71.4	0	0	1680
cg12261451		chr13	22243030	0.00973	-2.17	42.5	7.27e-298	9.79e-295	670	0.00876	-1.88	63.4	0	0	1420
cg21238818	GAL3ST3;GAL3ST3	chr11	65816642	0.0124	-2.98	42.5	8.18e-298	1.1e-294	670	0.0111	-2.8	59	0	0	1270
cg08490115	KCNA4	chr11	30038675	0.0256	-2.86	42.5	8.3e-298	1.11e-294	670	0.0251	-2.87	64.3	0	0	1450
cg00884040	RBFOX1;RBFOX1;RBFOX1;RBFOX1;RBFOX1	chr16	6069401	0.0214	-2.15	42.5	9.65e-298	1.29e-294	670	0.0208	-2.07	68.9	0	0	1600
cg01053260		chr15	47476482	0.0115	-3.27	42.5	9.99e-298	1.34e-294	670	0.0104	-3.17	58	0	0	1240
cg02898293	VSX1;VSX1	chr20	25061762	0.0108	-2.28	42.4	1.98e-297	2.64e-294	669	0.00916	-2.12	52.9	0	0	1070
cg13644317		chr18	70536461	0.0123	-2.7	42.4	2.93e-297	3.9e-294	669	0.0124	-2.65	64.7	0	0	1460
cg08528626	ST6GAL2;ST6GAL2;ST6GAL2	chr2	107503728	0.0126	-2.94	42.4	2.94e-297	3.92e-294	669	0.0114	-2.88	62.2	0	0	1380
cg14176752		chr6	100913250	0.0145	-1.78	42.4	4.35e-297	5.79e-294	669	0.0104	-1.94	52.1	0	0	1050
cg26947034		chr7	33935438	-0.0153	-1.6	-42.4	4.5e-297	5.98e-294	669	-0.0194	-1.56	-90.8	0	0	2310
cg26402735	BASP1;BASP1;BASP1;LOC285696	chr5	17216952	0.0144	-3.22	42.4	5.26e-297	6.97e-294	668	0.014	-3.21	61.4	0	0	1350
cg02746381	FAM84A;FAM84A	chr2	14772963	0.0127	-2.44	42.4	6.16e-297	8.15e-294	668	0.0126	-2.37	65.4	0	0	1480
cg12161228	NOX4;NOX4;NOX4;NOX4;NOX4;NOX4	chr11	89224506	0.0209	-2.4	42.4	7.35e-297	9.71e-294	668	0.024	-2.59	66	0	0	1500
cg13974192		chr13	53775410	0.0213	-2.34	42.4	8.4e-297	1.11e-293	668	0.0205	-2.34	67	0	0	1540
cg19181162		chr14	38091824	0.011	-1.81	42.4	1.12e-296	1.48e-293	668	0.0107	-1.67	57.8	0	0	1230
cg24809973		chr8	72468820	0.0232	-2.53	42.4	1.18e-296	1.56e-293	668	0.0205	-2.7	63.5	0	0	1420
cg05301866	TBR1	chr2	162279964	0.0119	-2.41	42.4	1.72e-296	2.25e-293	667	0.00984	-2.31	55.3	0	0	1150
cg21595709	EPHX3;EPHX3	chr19	15344186	0.0119	-2.85	42.3	3.71e-296	4.87e-293	666	0.0111	-2.65	68	0	0	1570
cg03437157		chr6	100052633	0.0105	-2.57	42.3	5.74e-296	7.51e-293	666	0.00866	-2.39	54.3	0	0	1120
cg11931116	DKK1;DKK1	chr10	54074040	0.0114	-2.9	42.3	8.02e-296	1.05e-292	666	0.0105	-2.89	60	0	0	1310
cg07274618	GALR2	chr17	74070698	0.0131	-2	42.3	8.75e-296	1.14e-292	666	0.00911	-2.15	39.8	6.04e-296	5.96e-294	666
cg14168923	GSX1	chr13	28366606	0.0209	-3.64	42.3	1.38e-295	1.8e-292	665	0.0197	-3.78	54	0	0	1110
cg15843567	MYO3A;MYO3A	chr10	26223206	0.0264	-3.03	42.3	1.53e-295	1.99e-292	665	0.0265	-3.08	63.5	0	0	1420
cg24800728	CLEC14A	chr14	38725634	0.0135	-3.26	42.3	1.79e-295	2.32e-292	665	0.0137	-3.1	77	0	0	1870
cg05911659	CPLX2;CPLX2	chr5	175223626	0.0145	-1.21	42.2	3.57e-295	4.63e-292	664	0.0126	-1.18	60	0	0	1300
cg21553182	ZNF578	chr19	52956821	0.0137	-3.31	42.2	4.49e-295	5.82e-292	664	0.0126	-3.09	55.2	0	0	1150
cg20585530	SIX6	chr14	60975912	0.0203	-3.17	42.2	4.92e-295	6.36e-292	664	0.0182	-3.22	54	0	0	1110
cg23668184	SOX11;SOX11	chr2	5836713	0.0257	-2.86	42.2	4.93e-295	6.37e-292	664	0.0248	-2.82	69.4	0	0	1620
cg08251037	WBSCR17	chr7	70597778	0.00983	-2.89	42.2	5.5e-295	7.09e-292	664	0.00827	-2.65	57.7	0	0	1230
cg04610410	THRB-AS1;THRB;THRB;THRB;THRB	chr3	24535656	0.00991	-3.38	42.2	5.69e-295	7.32e-292	664	0.00772	-3.23	51.4	0	0	1020
cg08550101	SP8;SP8	chr7	20823981	0.0127	-3.08	42.2	8.8e-295	1.13e-291	663	0.0119	-3	66.1	0	0	1510
cg07077013		chr2	177025198	0.0101	-2.95	42.2	9.09e-295	1.17e-291	663	0.00881	-2.77	55.8	0	0	1170
cg05926722		chr14	26674202	0.0102	-1.46	42.2	1.87e-294	2.39e-291	663	0.0105	-1.3	68.3	0	0	1580
cg25519284	TUSC3;TUSC3;TUSC3;TUSC3	chr8	15397671	0.0243	-2.54	42.2	2.64e-294	3.37e-291	662	0.023	-2.77	67.3	0	0	1550
cg13486406		chr7	113727612	0.00985	-3.41	42.1	2.99e-294	3.82e-291	662	0.00665	-3.19	45.8	0	0	848
cg04707956	RIPK4	chr21	43186518	0.0121	-2.81	42.1	3.9e-294	4.98e-291	662	0.0109	-2.72	55	0	0	1140
cg02688304	CA10;CA10;CA10;CA10	chr17	50236104	0.0192	-2.8	42.1	4.93e-294	6.28e-291	662	0.0163	-2.75	55.5	0	0	1160
cg00247557	LOC642597;LOC642597	chr18	5197071	0.0118	-2.87	42.1	8.54e-294	1.09e-290	661	0.011	-2.76	62.2	0	0	1380
cg10056132	C10orf53;C10orf53;C10orf53;C10orf53	chr10	50887731	0.0182	-2.23	42.1	1.57e-293	1.99e-290	660	0.0151	-2.19	53.8	0	0	1100
cg09226262	SYMPK;RSPH6A	chr19	46319145	0.0118	-2.08	42	3.3e-293	4.19e-290	660	0.0118	-1.92	65.3	0	0	1480
cg25881125	MDGA2;MDGA2	chr14	48143830	0.0111	-3.39	42	4.45e-293	5.63e-290	659	0.00947	-3.25	56.5	0	0	1190
cg05044185	GABRA5;GABRA5;GABRA5	chr15	27112197	0.0143	-2.15	42	4.95e-293	6.25e-290	659	0.0127	-2.1	59	0	0	1270
cg13561879	UNC5D	chr8	35092687	0.0119	-1.53	42	6.46e-293	8.14e-290	659	0.0115	-1.44	60.1	0	0	1310
cg21573200		chr5	2739602	0.0229	-2.88	42	6.9e-293	8.68e-290	659	0.0212	-2.88	66.5	0	0	1520
cg03237648	SFMBT2	chr10	7454759	0.0138	-2.71	42	6.92e-293	8.7e-290	659	0.0131	-2.51	58.5	0	0	1250
cg13680236	SLIT2;SLIT2;SLIT2	chr4	20254746	0.0105	-2.84	42	7.6e-293	9.54e-290	659	0.00982	-2.75	63.4	0	0	1420
cg22328786	C20orf117	chr20	35491355	0.0253	-2.72	42	8.2e-293	1.03e-289	659	0.0231	-3.01	60.5	0	0	1320
cg05769169	EGLN3	chr14	34419832	0.0141	-3.48	42	9.32e-293	1.16e-289	659	0.0143	-3.45	64.9	0	0	1470
cg04606861	GALNT9	chr12	132905735	0.0128	-2.73	42	9.7e-293	1.21e-289	659	0.0111	-2.52	51.6	0	0	1030
cg01942127	CACNA1D;CACNA1D;CACNA1D	chr3	53529259	0.0106	-3.24	42	1.25e-292	1.55e-289	658	0.00955	-3.08	60.9	0	0	1330
cg19505546		chr5	139017263	0.0231	-2.48	42	1.28e-292	1.59e-289	658	0.0226	-2.56	61.5	0	0	1360
cg09444637	ARRDC4	chr15	98503725	0.0112	-3.45	42	1.55e-292	1.93e-289	658	0.00832	-3.27	45.9	0	0	850
cg21870884	GPR25	chr1	200842429	0.00885	-2.19	42	1.66e-292	2.06e-289	658	0.00845	-1.84	66.2	0	0	1510
cg04792813	CCDC85C	chr14	100070043	0.0108	-2.54	42	1.68e-292	2.08e-289	658	0.0091	-2.4	49.6	0	0	967
cg06279276	B3GNT9	chr16	67184164	0.0249	-1.55	42	1.83e-292	2.27e-289	658	0.0221	-1.57	56	0	0	1170
cg09849302	RIPPLY3	chr21	38378433	0.0178	-1.88	42	1.9e-292	2.34e-289	658	0.0147	-1.86	53	0	0	1080
cg02119348	A2BP1;A2BP1;A2BP1;A2BP1	chr16	6069731	0.0101	-2.67	42	2.89e-292	3.56e-289	658	0.00855	-2.46	55.1	0	0	1140
cg16005494	WBSCR17	chr7	70597713	0.0107	-2.68	42	3.18e-292	3.91e-289	657	0.0102	-2.51	61.4	0	0	1350
cg06667761	PCDH10;PCDH10	chr4	134073627	0.011	-2.54	42	3.24e-292	3.98e-289	657	0.01	-2.41	65.8	0	0	1500
cg27262412	TBX15	chr1	119530702	0.0113	-2.63	41.9	4.89e-292	6e-289	657	0.00955	-2.59	52.5	0	0	1060
cg06258780	C5orf49	chr5	7851407	0.00904	-2.33	41.9	5.2e-292	6.37e-289	657	0.00693	-2.16	49	0	0	946
cg05895545		chr5	50695337	0.0108	-2.75	41.9	5.22e-292	6.38e-289	657	0.00905	-2.59	56.9	0	0	1200
cg06628823	ABCG4;ABCG4	chr11	119020502	0.011	-3.12	41.9	7.03e-292	8.59e-289	657	0.0092	-3.01	53.6	0	0	1100
cg11201710	FGF12	chr3	192232468	0.0125	-2.52	41.9	9.77e-292	1.19e-288	656	0.0115	-2.45	59.7	0	0	1300
cg04784672	LRFN5;LRFN5	chr14	42077674	0.0106	-3.16	41.9	1.12e-291	1.36e-288	656	0.00926	-3.01	54.2	0	0	1110
cg24869601	TFAP2A;TFAP2A	chr6	10414350	0.0186	-2.65	41.9	1.2e-291	1.45e-288	656	0.0174	-2.63	59.9	0	0	1300
cg18358723	LOC645323	chr5	87955618	0.0127	-2.43	41.9	2.03e-291	2.47e-288	656	0.012	-2.39	61.9	0	0	1370
cg05768427		chr3	127634188	0.0199	-2.01	41.9	3.35e-291	4.06e-288	655	0.0184	-1.99	60.1	0	0	1310
cg23889730	PRIMA1	chr14	94254131	0.0101	-2	41.9	3.67e-291	4.45e-288	655	0.00974	-1.89	64.4	0	0	1450
cg18483289	SCRT2	chr20	644897	0.0103	-2.71	41.9	3.7e-291	4.47e-288	655	0.0101	-2.36	69.5	0	0	1620
cg23077820	PAX3;PAX3;PAX3;PAX3;PAX3;PAX3	chr2	223154176	0.0132	-0.81	41.9	3.74e-291	4.51e-288	655	0.0133	-0.723	69.1	0	0	1610
cg09059319		chr8	99986175	0.0138	-3.33	41.9	4.15e-291	5e-288	655	0.0126	-3.23	59.1	0	0	1270
cg26931862	HOXC12	chr12	54349169	0.0211	-2.46	41.8	4.59e-291	5.52e-288	655	0.0185	-2.61	59.1	0	0	1270
cg00812833	PLD5	chr1	242687412	0.0146	-2.81	41.8	6.56e-291	7.89e-288	654	0.0121	-2.76	51.8	0	0	1040
cg18301583	ZNF415;ZNF415;ZNF415;ZNF415	chr19	53635967	0.0193	-2.42	41.8	7.31e-291	8.77e-288	654	0.0214	-2.34	65.5	0	0	1490
cg03992259	NCKAP5;NCKAP5	chr2	134024418	0.0124	-3.08	41.8	8.3e-291	9.95e-288	654	0.011	-2.9	62.3	0	0	1380
cg22966986	MDGA2;MDGA2	chr14	48143852	0.013	-3.15	41.8	8.91e-291	1.07e-287	654	0.013	-3.08	68.9	0	0	1600
cg00764612	C1orf51	chr1	150255213	0.0138	-1.1	41.8	9.02e-291	1.08e-287	654	0.0102	-1.28	43.5	0	0	777
cg23488804	RUNDC3A;RUNDC3A;RUNDC3A	chr17	42393982	0.00998	-2.47	41.8	9.4e-291	1.12e-287	654	0.00819	-2.28	51.8	0	0	1040
cg02446647	EYA4;EYA4;EYA4	chr6	133562101	0.0121	-2.08	41.8	1.05e-290	1.24e-287	654	0.0103	-2	51.9	0	0	1040
cg25218716	FOXA2;FOXA2	chr20	22565228	0.0224	-3.33	41.8	1.11e-290	1.32e-287	654	0.0231	-3.57	59.9	0	0	1300
cg17326555		chr1	119535693	0.0188	-1.71	41.8	1.87e-290	2.22e-287	653	0.0157	-1.76	49.5	0	0	964
cg23037403	ZNF454	chr5	178368183	0.0124	-2.78	41.8	1.91e-290	2.27e-287	653	0.0113	-2.63	62.4	0	0	1390
cg13941993	GAD2;GAD2	chr10	26506853	0.013	-3.28	41.8	1.95e-290	2.3e-287	653	0.0111	-3.17	54.6	0	0	1130
cg11177264	C11orf85;C11orf85;C11orf85;C11orf85	chr11	64739539	0.016	-3.11	41.8	3.69e-290	4.36e-287	653	0.0147	-2.96	57.1	0	0	1210
cg06598836		chr3	2140699	0.0259	-3.09	41.7	6.02e-290	7.1e-287	652	0.0266	-3.33	60.6	0	0	1330
cg03599078		chr10	8078314	0.013	-1.56	41.7	6.14e-290	7.23e-287	652	0.0109	-1.56	49.1	0	0	949
cg07157830	NID1	chr1	236228741	0.0198	-2.48	41.7	7.81e-290	9.18e-287	652	0.0184	-2.63	54.5	0	0	1120
cg18343957	MDGA2	chr14	48144197	0.027	-2.64	41.7	8.66e-290	1.02e-286	652	0.0293	-2.69	69.9	0	0	1630
cg23267759	GATA6	chr18	19751335	0.0194	-2.39	41.7	1.95e-289	2.28e-286	651	0.0159	-2.43	48.1	0	0	918
cg17712694	2011-03-01	chr5	16180068	0.025	-3.22	41.7	2.07e-289	2.42e-286	651	0.0253	-3.43	61.5	0	0	1350
cg03554552	CD3EAP;PPP1R13L;PPP1R13L	chr19	45908146	0.0104	-2.3	41.7	2.47e-289	2.88e-286	651	0.00968	-2.17	59.6	0	0	1290
cg06488443	TBR1	chr2	162280341	0.0135	-3.07	41.7	2.77e-289	3.23e-286	651	0.012	-2.95	56.5	0	0	1190
cg13186580	HPSE;HPSE;HPSE;HPSE	chr4	84241867	0.00924	-2.48	41.7	3.16e-289	3.68e-286	651	0.00828	-2.22	69.2	0	0	1610
cg07892295	ARRDC4	chr15	98503714	0.0127	-3.7	41.7	4.06e-289	4.72e-286	650	0.0107	-3.52	55.5	0	0	1160
cg05299793	KCNH5;KCNH5;KCNH5	chr14	63512588	0.0128	-3.27	41.7	4.09e-289	4.75e-286	650	0.0106	-3.15	52.7	0	0	1060
cg22975671	BCL6B	chr17	6926269	0.01	-3.12	41.7	5.15e-289	5.97e-286	650	0.00899	-3.01	57.6	0	0	1230
cg02150988	HOXD1	chr2	177053283	0.0117	-3.01	41.7	5.93e-289	6.87e-286	650	0.00873	-2.81	50.9	0	0	1010
cg23883696	NETO1;NETO1;NETO1	chr18	70534298	0.021	-2.13	41.6	9.24e-289	1.07e-285	649	0.0217	-2.06	74.5	0	0	1780
cg18836626	ATP8A2	chr13	26042746	0.011	-2.78	41.6	9.7e-289	1.12e-285	649	0.00929	-2.7	51.8	0	0	1040
cg10862431	AVPR1A;AVPR1A	chr12	63544783	0.0147	-3.39	41.6	9.99e-289	1.15e-285	649	0.0165	-3.39	75.4	0	0	1810
cg25630910	CDK2AP1	chr12	123753186	0.00922	-2.61	41.6	1.09e-288	1.26e-285	649	0.00849	-2.42	62.8	0	0	1400
cg15370180		chr10	23484326	0.0102	-2.81	41.6	1.37e-288	1.58e-285	649	0.008	-2.58	50	0	0	979
cg09424759	SLC35F3;SLC35F3	chr1	234040781	0.0138	-3.12	41.6	1.39e-288	1.59e-285	649	0.0119	-3.05	57.7	0	0	1230
cg05361559	EGR3	chr8	22549103	0.0178	-2.65	41.6	1.4e-288	1.61e-285	649	0.0155	-2.63	51.7	0	0	1030
cg03178798		chr18	10032699	0.0126	-3.56	41.6	1.42e-288	1.62e-285	649	0.0112	-3.4	57.3	0	0	1210
cg13944175	HAS1	chr19	52222698	0.0237	-2.51	41.6	1.84e-288	2.1e-285	649	0.021	-2.59	58.1	0	0	1240
cg09099868		chr10	22622793	0.0151	-1.2	41.6	1.84e-288	2.1e-285	649	0.0136	-1.08	62	0	0	1370
cg19375123	PLIN5	chr19	4535388	0.0103	-3.06	41.6	2.71e-288	3.09e-285	648	0.00841	-2.93	52.6	0	0	1060
cg01557798	OBSCN;OBSCN	chr1	228400628	0.0159	-1.91	41.6	4.57e-288	5.21e-285	648	0.0153	-1.62	58.3	0	0	1250
cg18160072	GHR	chr5	42424425	0.00889	-3.19	41.6	4.62e-288	5.26e-285	648	0.00704	-2.86	55.3	0	0	1150
cg23748737	SCARF2;SCARF2	chr22	20791733	0.0109	-3	41.6	6.9e-288	7.84e-285	647	0.00905	-2.88	51.2	0	0	1020
cg16933181	CHST9	chr18	24765485	0.0142	-2.71	41.6	7.02e-288	7.96e-285	647	0.0174	-2.83	69.4	0	0	1610
cg07176264	SCTR;SCTR	chr2	120281999	0.0251	-2.82	41.5	7.49e-288	8.48e-285	647	0.0245	-2.92	65.5	0	0	1480
cg21998264	ADCY8	chr8	132054110	0.0123	-3.29	41.5	7.53e-288	8.52e-285	647	0.011	-3.2	57.2	0	0	1210
cg06374307	C1orf92	chr1	156893873	0.00989	-3.44	41.5	9.86e-288	1.11e-284	647	0.00731	-3.23	49.7	0	0	970
cg12940822	FBN2;FBN2	chr5	127873397	0.0215	-3.14	41.5	1.14e-287	1.29e-284	647	0.0203	-3.27	61.7	0	0	1360
cg09181111	TNS3	chr7	47621810	0.0159	-3.35	41.5	1.57e-287	1.77e-284	647	0.0169	-3.46	62.3	0	0	1380
cg03986829	FEZF2	chr3	62358234	0.017	-1.9	41.5	1.85e-287	2.08e-284	646	0.0164	-1.89	65.5	0	0	1480
cg18969232		chr2	45156937	0.0119	-2.59	41.5	1.93e-287	2.17e-284	646	0.0103	-2.49	60.7	0	0	1330
cg19283806	CCDC102B	chr18	66389420	-0.0205	-1.16	-41.5	1.93e-287	2.17e-284	646	-0.0288	-1.38	-94.8	0	0	2440
cg11199713	SOX1	chr13	112721773	0.0102	-2.72	41.5	2.18e-287	2.44e-284	646	0.00944	-2.52	55.1	0	0	1140
cg23026864	PCDHA7;PCDHA12;PCDHA6;PCDHAC1;PCDHA10;PCDHA4;PCDHA11;PCDHA8;PCDHA6;PCDHA1;PCDHA2;PCDHA1;PCDHA9;PCDHA13;PCDHA5;PCDHA3;PCDHAC1;PCDHA10	chr5	140306231	0.0186	-2.45	41.5	2.77e-287	3.1e-284	646	0.0156	-2.5	49.3	0	0	956
cg07191594	SLC12A5	chr20	44650220	0.00935	-2.62	41.5	4.24e-287	4.73e-284	646	0.00813	-2.43	53.1	0	0	1080
cg12852499		chr13	79170959	0.0116	-2.47	41.5	4.61e-287	5.14e-284	646	0.0123	-2.41	66.2	0	0	1510
cg07888273		chr6	10426412	0.025	-3.15	41.5	4.64e-287	5.17e-284	646	0.0237	-3.31	66.6	0	0	1520
cg06012215		chr10	111216867	0.0192	-2.2	41.5	6.06e-287	6.73e-284	645	0.0178	-2.38	63.5	0	0	1420
cg15557036		chr17	48041891	0.0119	-2.31	41.4	1.41e-286	1.57e-283	644	0.0111	-2.25	55.3	0	0	1150
cg07150445	FOXG1	chr14	29235448	0.00945	-3.56	41.4	1.49e-286	1.65e-283	644	0.00684	-3.37	46.8	0	0	878
cg11226913	C14orf23	chr14	29254961	0.0103	-2.39	41.4	1.78e-286	1.97e-283	644	0.0087	-2.35	53.8	0	0	1100
cg10715223	SNX31;SNX31	chr8	101661788	0.0233	-3.29	41.4	2.12e-286	2.34e-283	644	0.0211	-3.33	52.5	0	0	1060
cg20175390		chr2	119599459	0.0113	-2.28	41.4	4.09e-286	4.51e-283	643	0.00998	-2.16	55.3	0	0	1150
cg25194918	LINC01248;SOX11	chr2	5831370	0.0111	-3.06	41.4	4.16e-286	4.59e-283	643	0.0111	-3.03	61.9	0	0	1370
cg12894649	BTBD3	chr20	11871396	0.0249	-2.72	41.4	5.63e-286	6.21e-283	643	0.0234	-2.89	70.7	0	0	1660
cg10237903	FAM135B	chr8	139509075	0.0259	-2.48	41.4	7.73e-286	8.5e-283	643	0.0247	-2.46	63	0	0	1400
cg26115633	FOXI2	chr10	129535893	0.0201	-3.37	41.4	8.86e-286	9.74e-283	643	0.0212	-3.45	62.8	0	0	1400
cg22556683	FES;FES;FES;FES;FES;FES	chr15	91427738	0.0228	-2.6	41.3	1.13e-285	1.24e-282	642	0.0218	-2.66	59.3	0	0	1280
cg11176990	LOC375196;LOC100271715	chr2	39187533	0.0235	-4.14	41.3	1.23e-285	1.35e-282	642	0.02	-4.21	54.6	0	0	1130
cg06810647	CRAMP1L	chr16	1665094	0.0121	-2.3	41.3	1.42e-285	1.56e-282	642	0.0123	-2.21	59.7	0	0	1300
cg01826211	ATP2A1;ATP2A1	chr16	28891739	0.0106	-3.28	41.3	1.43e-285	1.56e-282	642	0.00923	-3.12	57.4	0	0	1220
cg24077102	C11orf85;C11orf85	chr11	64739749	0.0136	-2.2	41.3	1.54e-285	1.68e-282	642	0.0121	-2	51.8	0	0	1040
cg09042277	TBX5;TBX5;TBX5;TBX5	chr12	114840854	0.0116	-2.92	41.3	1.81e-285	1.97e-282	642	0.00973	-2.73	53.3	0	0	1080
cg24843380	ZNF454	chr5	178367827	0.0203	-2.33	41.3	1.88e-285	2.05e-282	642	0.019	-2.39	49.3	0	0	957
cg14676407	CPXM2;CPXM2	chr10	125651370	0.0168	-2.19	41.3	2.15e-285	2.34e-282	642	0.0143	-2.27	56.4	0	0	1190
cg04449479	OLFM1;OLFM1;OLFM1;OLFM1	chr9	137967397	0.0255	-2.34	41.3	2.41e-285	2.61e-282	642	0.0239	-2.57	64.2	0	0	1440
cg00023197	SLC13A3;SLC13A3;SLC13A3;SLC13A3;SLC13A3	chr20	45280243	0.00944	-3.08	41.3	2.85e-285	3.09e-282	641	0.00747	-2.76	51.2	0	0	1020
cg23495748	CPLX2;CPLX2	chr5	175223636	0.017	-2.95	41.3	3.57e-285	3.86e-282	641	0.0133	-3.08	44.1	0	0	794
cg25570278	MMP14	chr14	23306509	0.0202	-2.34	41.3	4.82e-285	5.21e-282	641	0.0191	-2.41	58.5	0	0	1260
cg10865628	DPP10;DPP10;DPP10-AS1;DPP10;DPP10;DPP10	chr2	115918782	0.0129	-2.59	41.3	6.3e-285	6.8e-282	641	0.0111	-2.49	56.9	0	0	1200
cg16781100		chr3	64430739	0.0105	-3.08	41.3	9.01e-285	9.71e-282	640	0.00832	-2.88	48.7	0	0	938
cg00511674		chr16	78080068	0.0194	-2.92	41.3	9.78e-285	1.05e-281	640	0.0155	-3.13	50.9	0	0	1010
cg01501551		chr14	74100860	0.0129	-2.94	41.3	1.04e-284	1.12e-281	640	0.012	-2.88	56.4	0	0	1190
cg10298479		chr7	156796929	0.0122	-2.01	41.3	1.07e-284	1.15e-281	640	0.012	-1.93	60.1	0	0	1310
cg20852846	ZFR2;ZFR2;ZFR2	chr19	3868872	0.0112	-2.99	41.3	1.17e-284	1.26e-281	640	0.00913	-2.88	50.5	0	0	995
cg08145177	ABHD8	chr19	17413767	0.00845	-2.87	41.2	1.83e-284	1.96e-281	640	0.00753	-2.66	56.1	0	0	1180
cg02442436	PALM2;PALM2	chr9	112402882	0.0137	-2.93	41.2	1.86e-284	1.99e-281	640	0.0121	-2.74	56.5	0	0	1190
cg11848563	FOXD3	chr1	63788557	0.00993	-3.18	41.2	1.88e-284	2e-281	640	0.00879	-3	53.8	0	0	1100
cg24628676	PDE4D;PDE4D	chr5	59189846	0.00985	-2.58	41.2	2e-284	2.13e-281	639	0.00917	-2.5	57	0	0	1210
cg23669832	LINC00693	chr3	28617866	0.0132	-3.11	41.2	2.14e-284	2.28e-281	639	0.0111	-3.06	50.9	0	0	1010
cg07934780	NXPH1	chr7	8474700	0.012	-2.74	41.2	2.3e-284	2.45e-281	639	0.0106	-2.59	49	0	0	948
cg22282889	NEXN;NEXN;NEXN-AS1	chr1	78354065	0.0107	-2.88	41.2	2.5e-284	2.65e-281	639	0.00979	-2.76	58.8	0	0	1260
cg15237494	ADAMTS5;ADAMTS5	chr21	28339334	0.013	-3.02	41.2	3.4e-284	3.61e-281	639	0.0131	-2.97	66.4	0	0	1520
cg16150752	2011-03-01	chr5	16180072	0.0252	-3.35	41.2	4.58e-284	4.86e-281	639	0.0256	-3.51	60.9	0	0	1340
cg21081034	LOC100132215;LOC100132215;OTX1	chr2	63275794	0.018	-2.28	41.2	5.21e-284	5.52e-281	639	0.0145	-2.41	54.7	0	0	1130
cg27137983	HMX2	chr10	124909711	0.0125	-2.94	41.2	6.04e-284	6.38e-281	638	0.0125	-2.89	61.1	0	0	1340
cg00037441	RFX6;RFX6	chr6	117198428	0.0114	-2.88	41.2	6.75e-284	7.13e-281	638	0.01	-2.86	54.6	0	0	1130
cg24224020	PITX2;PITX2;PITX2	chr4	111544443	0.0171	-3.01	41.2	1.22e-283	1.29e-280	638	0.0126	-3.04	45.7	0	0	843
cg00376544	FBXO39	chr17	6679348	0.0228	-3.07	41.1	1.68e-283	1.77e-280	637	0.021	-3.15	55.2	0	0	1150
cg08825837	WNT2;WNT2	chr7	116964472	0.01	-3.19	41.1	1.85e-283	1.95e-280	637	0.0081	-3.07	49.4	0	0	961
cg23944251	LOC100128811;GPR158	chr10	25464719	0.0174	-2.05	41.1	2.36e-283	2.48e-280	637	0.0164	-2.08	67.1	0	0	1540
cg21838979	C2orf40	chr2	106681945	0.0114	-2.33	41.1	2.48e-283	2.6e-280	637	0.0112	-2.22	61.9	0	0	1370
cg13327545		chr10	22623548	0.0145	-0.393	41.1	3.83e-283	4.02e-280	637	0.0149	-0.351	71	0	0	1670
cg08795964		chr8	72468987	0.0196	-3.16	41.1	4.75e-283	4.97e-280	636	0.0166	-3.15	53.7	0	0	1100
cg18815943	FOXE3	chr1	47882314	0.0277	-3.52	41.1	8e-283	8.37e-280	636	0.0247	-3.82	59.8	0	0	1300
cg05149128	DPP6;DPP6;DPP6;DPP6;DPP6	chr7	154002280	0.0106	-2.71	41.1	8.21e-283	8.57e-280	636	0.00962	-2.52	52.2	0	0	1050
cg18866015	DCC	chr18	49868552	0.0212	-3.02	41.1	1.03e-282	1.08e-279	636	0.0182	-3.08	49.1	0	0	949
cg22659414	LOC101929073;MYO3A;MYO3A	chr10	26223008	0.0115	-2.45	41.1	1.08e-282	1.12e-279	635	0.00964	-2.45	51.5	0	0	1030
cg21694941	PENK;PENK;PENK	chr8	57358590	0.0154	-1.69	41.1	1.28e-282	1.33e-279	635	0.0142	-1.77	60.2	0	0	1310
cg11574975	ADORA3	chr1	112058304	0.0175	-1.61	41	1.78e-282	1.85e-279	635	0.0172	-1.62	71	0	0	1670
cg21488279	PRDM6	chr5	122434178	0.0156	-1.02	41	1.95e-282	2.02e-279	635	0.0152	-1.05	67.5	0	0	1550
cg13790603	THRB;THRB;THRB	chr3	24536478	0.0319	-2.89	41	2.56e-282	2.65e-279	635	0.0312	-2.95	68.2	0	0	1580
cg00529958	ZIC5	chr13	100624288	0.0171	-2.44	41	2.89e-282	2.99e-279	634	0.0154	-2.55	62.4	0	0	1380
cg06978769		chr5	72678202	0.00971	-2.28	41	3.2e-282	3.31e-279	634	0.00844	-2.15	55.4	0	0	1150
cg27232145	FZD10;FZD10	chr12	130647289	0.0108	-2.75	41	3.24e-282	3.34e-279	634	0.00951	-2.65	56.6	0	0	1190
cg17166123		chr5	72746878	0.00817	-2.41	41	4.36e-282	4.49e-279	634	0.00676	-2.22	58	0	0	1240
cg06383163	FAM135B	chr8	139509073	0.0194	-2.19	41	6.41e-282	6.59e-279	634	0.0173	-2.35	45.1	0	0	826
cg06095270	PRDM13	chr6	100060980	0.0117	-3.21	41	6.63e-282	6.81e-279	634	0.0109	-3.18	56.4	0	0	1180
cg17740900		chr14	64266659	-0.0208	-1.97	-41	7.7e-282	7.9e-279	634	-0.0255	-2.02	-65.8	0	0	1500
cg23546474	PAX3;PAX3;PAX3;CCDC140;CCDC140;PAX3;PAX3;PAX3;PAX3;PAX3	chr2	223163033	0.0154	-1.75	41	8.93e-282	9.15e-279	633	0.0142	-1.74	57.9	0	0	1230
cg10852154		chr6	42421757	0.00868	-1.93	41	9.92e-282	1.02e-278	633	0.00777	-1.73	65.6	0	0	1490
cg09700701	GAL3ST3	chr11	65816819	0.00861	-3.05	41	1.28e-281	1.31e-278	633	0.0067	-2.86	45.5	0	0	836
cg02332525	GRM7;GRM7	chr3	6903153	0.0112	-2.43	40.9	2.54e-281	2.59e-278	632	0.0111	-2.2	69.6	0	0	1620
cg01295203	PRDM14	chr8	70984199	0.0129	-2.76	40.9	2.64e-281	2.69e-278	632	0.0114	-2.69	51.9	0	0	1040
cg06391468	SOX9;SOX9	chr17	70117530	0.0105	-2.55	40.9	5.59e-281	5.69e-278	632	0.00985	-2.36	62.6	0	0	1390
cg06784448	CACNG2	chr22	37099804	0.0181	-1.53	40.9	5.63e-281	5.72e-278	632	0.0157	-1.66	55.3	0	0	1150
cg04101351	PDE3A	chr12	20522672	0.0117	-3.28	40.9	8.38e-281	8.51e-278	631	0.0114	-3.1	65.5	0	0	1490
cg01889237	OLIG3	chr6	137816623	0.00898	-2.18	40.9	8.83e-281	8.96e-278	631	0.00723	-2.04	49.7	0	0	971
cg23331484	SLC7A10	chr19	33718148	0.0157	-0.961	40.9	1.11e-280	1.12e-277	631	0.0148	-0.912	59.8	0	0	1300
cg24888168	CPNE9;CPNE9	chr3	9745453	0.00903	-2.36	40.9	1.4e-280	1.42e-277	631	0.00694	-2.16	50	0	0	980
cg21531089	STPG1;STPG1;STPG1;STPG1	chr1	24718669	-0.0214	-1.44	-40.9	1.43e-280	1.45e-277	631	-0.0273	-1.49	-70.8	0	0	1660
cg10945079		chr2	162283856	0.0122	-3.52	40.9	1.49e-280	1.5e-277	631	0.0113	-3.43	53.7	0	0	1100
cg07190535	PDE4D;PDE4D	chr5	59189843	0.0127	-2.64	40.9	2.03e-280	2.05e-277	630	0.0108	-2.62	51.8	0	0	1040
cg11358945	NR4A2	chr2	157185891	0.0134	-1.27	40.8	2.29e-280	2.31e-277	630	0.0102	-1.34	45	0	0	822
cg04450459		chr6	10383804	0.0104	-2.48	40.8	2.61e-280	2.62e-277	630	0.00915	-2.35	54.3	0	0	1120
cg09942248	NEUROD1	chr2	182545625	0.0198	-3.43	40.8	3.09e-280	3.1e-277	630	0.0177	-3.41	55.2	0	0	1150
cg06265277		chr15	30260973	0.0108	-2.93	40.8	3.78e-280	3.79e-277	630	0.00934	-2.75	53	0	0	1080
cg12597389	NXPH1	chr7	8482235	0.0204	-2.46	40.8	6.29e-280	6.29e-277	629	0.0179	-2.63	58.9	0	0	1270
cg18343437		chr8	142528415	0.0206	-2.36	40.8	6.91e-280	6.9e-277	629	0.0189	-2.64	61.9	0	0	1370
cg17484671		chr1	31158158	0.0204	-2.9	40.8	8.15e-280	8.14e-277	629	0.0184	-2.86	53.1	0	0	1080
cg11722699	DSC3;DSC3	chr18	28622813	0.019	-3.07	40.8	8.18e-280	8.16e-277	629	0.0176	-3.12	53.1	0	0	1080
cg00793655	SVEP1;SVEP1	chr9	113342021	0.0133	-2.41	40.8	9.39e-280	9.35e-277	629	0.0112	-2.48	47.5	0	0	899
cg19064258	HS3ST2	chr16	22826117	0.0113	-2.63	40.8	1.17e-279	1.16e-276	628	0.00984	-2.58	53.3	0	0	1080
cg17980283		chr2	45156642	0.0141	-1.5	40.8	1.75e-279	1.74e-276	628	0.0119	-1.58	57.8	0	0	1230
cg03506640	FLRT2	chr14	85997753	0.0218	-3.76	40.8	1.75e-279	1.74e-276	628	0.021	-3.85	56.1	0	0	1180
cg02342594	LHX6;LHX6	chr9	124976596	0.0115	-2.32	40.8	1.86e-279	1.84e-276	628	0.00966	-2.26	54.2	0	0	1110
cg01942962	GRIA2;GRIA2;GRIA2	chr4	158143439	0.0155	-2.19	40.8	2.04e-279	2.02e-276	628	0.0146	-2.16	68	0	0	1570
cg15084543	ELTD1;ELTD1	chr1	79472408	0.0192	-1.14	40.8	2.06e-279	2.03e-276	628	0.0189	-1.16	60.7	0	0	1330
cg05627522		chr15	75251581	0.01	-3.55	40.7	2.95e-279	2.91e-276	628	0.00879	-3.32	58.7	0	0	1260
cg23839136	WBSCR17	chr7	70597599	0.0125	-2.82	40.7	3.31e-279	3.26e-276	627	0.0113	-2.72	56.3	0	0	1180
cg14427795	SEPT9;SEPT9;SEPT9;SEPT9;SEPT9;SEPT9;SEPT9	chr17	75421361	0.00945	-2.51	40.7	5.23e-279	5.15e-276	627	0.00823	-2.36	56.6	0	0	1190
cg08736129	NPHS1;NPHS1	chr19	36335019	0.0094	-1.85	40.7	5.29e-279	5.21e-276	627	0.00868	-1.7	54.3	0	0	1120
cg00466334	TBX15	chr1	119532850	0.0124	-3.12	40.7	6.48e-279	6.37e-276	627	0.013	-3.01	66.1	0	0	1510
cg20596329		chr11	67895842	0.0134	-2.1	40.7	9e-279	8.84e-276	626	0.0111	-2.21	46	0	0	854
cg04293085	ADRA1D	chr20	4202378	0.0214	-3.28	40.7	9.52e-279	9.34e-276	626	0.02	-3.37	53.4	0	0	1090
cg26320696	PARVA	chr11	12399109	0.0114	-3.1	40.7	1.1e-278	1.08e-275	626	0.011	-3.03	57.8	0	0	1230
cg19239937	NOL4L	chr20	31148808	0.00965	-2.27	40.7	1.32e-278	1.29e-275	626	0.00868	-2.06	60.4	0	0	1320
cg26118906		chr14	58332488	0.0128	-2.98	40.7	1.61e-278	1.57e-275	626	0.0116	-2.86	57.9	0	0	1240
cg17007640	C14orf23;C14orf23	chr14	29243504	0.0124	-1.49	40.7	1.96e-278	1.91e-275	626	0.0102	-1.59	51.2	0	0	1020
cg17061244	LIN7A	chr12	81331469	0.0116	-3.12	40.7	2.87e-278	2.8e-275	625	0.0107	-3	64.8	0	0	1460
cg03523785	FOXG1	chr14	29234981	0.0121	-2.86	40.6	3.29e-278	3.21e-275	625	0.011	-2.7	66.3	0	0	1510
cg03891590	C10orf140	chr10	21814313	0.0102	-2.54	40.6	3.94e-278	3.83e-275	625	0.0105	-2.38	73.2	0	0	1740
cg09829265		chr8	145925704	0.0122	-1.42	40.6	3.94e-278	3.83e-275	625	0.0102	-1.53	54.8	0	0	1130
cg13015710		chr12	125039343	0.00905	-2.61	40.6	3.95e-278	3.84e-275	625	0.00848	-2.34	66.9	0	0	1530
cg10298052		chr10	57391055	0.0207	-2.31	40.6	5.25e-278	5.09e-275	625	0.0205	-2.3	62.4	0	0	1380
cg00107187	TMEM179	chr14	105070998	0.0123	-3.36	40.6	5.69e-278	5.51e-275	625	0.0107	-3.15	52.2	0	0	1050
cg26375057	ZIC1;ZIC1	chr3	147127898	0.0187	-3.15	40.6	5.94e-278	5.74e-275	625	0.0176	-3.3	54.3	0	0	1120
cg17176573	POU2F3	chr11	120110887	0.023	-2.73	40.6	6.01e-278	5.81e-275	625	0.0217	-2.81	59.4	0	0	1280
cg08211028		chr10	109674963	0.0131	-3.04	40.6	1.01e-277	9.74e-275	624	0.0127	-2.99	58.9	0	0	1270
cg26342078		chr15	89950796	0.00987	-3.42	40.6	1.04e-277	1e-274	624	0.00805	-3.28	49	0	0	948
cg09445939	DKK1;DKK1	chr10	54074079	0.0176	-2.59	40.6	1.06e-277	1.02e-274	624	0.0159	-2.6	70.9	0	0	1660
cg16851425	IRS2	chr13	110437759	0.0154	-3.47	40.6	1.15e-277	1.1e-274	624	0.0139	-3.38	57.5	0	0	1220
cg19908812	NPY1R	chr4	164253006	0.0237	-1.95	40.6	1.2e-277	1.15e-274	624	0.0211	-2.1	57.2	0	0	1210
cg24783211		chr4	55093038	0.0225	-3.39	40.6	1.26e-277	1.21e-274	624	0.0215	-3.41	59.2	0	0	1280
cg12462816	C6orf174	chr6	127836107	0.0142	-2.91	40.6	1.27e-277	1.22e-274	624	0.0124	-2.61	50.9	0	0	1010
cg25148589	GRIA2;GRIA2;GRIA2;GRIA2;GRIA2	chr4	158141936	0.0145	-2.51	40.6	1.4e-277	1.34e-274	624	0.0118	-2.3	48.7	0	0	936
cg07408835	PCDHAC1;PCDHA7;PCDHAC1;PCDHA12;PCDHA6;PCDHA10;PCDHA4;PCDHA11;PCDHA8;PCDHAC1;PCDHA6;PCDHA1;PCDHA2;PCDHA9;PCDHA1;PCDHAC1;PCDHA13;PCDHA5;PCDHA3;PCDHA10	chr5	140306377	0.0184	-1.9	40.6	1.48e-277	1.41e-274	624	0.0145	-2.08	49.6	0	0	966
cg01939453		chr6	166077483	0.0219	-3.49	40.6	1.69e-277	1.61e-274	624	0.0205	-3.47	60.9	0	0	1330
cg04704064		chr12	125039219	0.00863	-2.48	40.6	1.81e-277	1.73e-274	623	0.00853	-2.16	68.1	0	0	1570
cg10016332	SH3GL2	chr9	17578842	0.00937	-3.28	40.6	1.87e-277	1.78e-274	623	0.00733	-3.18	47.5	0	0	899
cg02900766	ALDH1A2;ALDH1A2	chr15	58357319	0.00997	-2.25	40.6	1.99e-277	1.89e-274	623	0.00788	-2.11	48.8	0	0	942
cg26923490	KCNA7	chr19	49575475	0.0231	-1.95	40.6	2.24e-277	2.13e-274	623	0.0211	-2.02	53.5	0	0	1090
cg21611830	SKOR1	chr15	68113461	0.0124	-3.25	40.6	2.46e-277	2.34e-274	623	0.0102	-3.07	53.7	0	0	1100
cg17630392	NPR3	chr5	32712623	0.0136	-3.2	40.6	3.11e-277	2.95e-274	623	0.0134	-3.09	68.4	0	0	1580
cg08445802		chr6	85482612	0.0203	-2.96	40.6	3.34e-277	3.16e-274	623	0.0208	-3.07	55.9	0	0	1170
cg03190219		chr7	25898688	0.0143	-0.828	40.5	4e-277	3.79e-274	623	0.0155	-0.803	81	0	0	2000
cg04865691	SOX1;SOX1	chr13	112723421	0.0103	-2.33	40.5	6.06e-277	5.73e-274	622	0.00887	-2.19	50.1	0	0	982
cg16700282		chr17	46796298	0.0109	-2.96	40.5	6.39e-277	6.04e-274	622	0.00953	-2.89	55	0	0	1140
cg16288089	TAC1;TAC1;TAC1;TAC1;TAC1;TAC1;TAC1;TAC1	chr7	97361408	0.0198	-2.52	40.5	1.13e-276	1.06e-273	622	0.0179	-2.63	56.5	0	0	1190
cg24880056	ASXL3	chr18	31158234	0.0262	-3.17	40.5	1.4e-276	1.32e-273	621	0.0274	-3.38	65.5	0	0	1490
cg15345351	WNT5A;WNT5A	chr3	55515585	0.00973	-3.28	40.5	1.78e-276	1.67e-273	621	0.00848	-3.19	53.5	0	0	1090
cg17889086	UNC5D;UNC5D	chr8	35093161	0.01	-3.07	40.5	1.78e-276	1.67e-273	621	0.00849	-2.78	54.2	0	0	1110
cg15722438	HNRNPM;HNRNPM	chr19	8552601	0.0102	-2.58	40.5	2.86e-276	2.68e-273	621	0.00959	-2.31	59.5	0	0	1290
cg01281911	FOXE3	chr1	47882686	0.0233	-3.05	40.5	4.03e-276	3.78e-273	620	0.0188	-3.18	52.3	0	0	1050
cg16536329	ZNF454	chr5	178368185	0.0129	-2.46	40.4	5.1e-276	4.78e-273	620	0.0127	-2.37	64.9	0	0	1470
cg08068240	LUZP2	chr11	24518367	0.0114	-2.95	40.4	6.76e-276	6.32e-273	620	0.0102	-2.89	52.2	0	0	1050
cg24938830	UNC80;UNC80	chr2	210636539	0.0154	-2.08	40.4	6.79e-276	6.34e-273	620	0.015	-2.2	57.2	0	0	1210
cg19099050	LHFPL4	chr3	9594382	0.0154	-2.55	40.4	7.54e-276	7.04e-273	620	0.0141	-2.73	53.8	0	0	1100
cg25410668	RPA2	chr1	28241577	0.0153	-0.556	40.4	9.01e-276	8.4e-273	620	0.0145	-0.312	61.7	0	0	1360
cg07536910	EVX2	chr2	176948105	0.0173	-2.43	40.4	9.24e-276	8.61e-273	620	0.0166	-2.44	62.1	0	0	1370
cg00884731	RASEF	chr9	85678133	0.0306	-2.76	40.4	9.27e-276	8.63e-273	620	0.0284	-3.08	65.5	0	0	1490
cg13963553	SCN3B;SCN3B	chr11	123525669	0.0146	-2.51	40.4	9.61e-276	8.93e-273	619	0.0119	-2.73	49	0	0	947
cg16822939	MATN4;MATN4;MATN4	chr20	43922174	0.019	-2.97	40.4	1.13e-275	1.05e-272	619	0.0142	-3.01	42.5	0	0	747
cg07005055	WNT2B;WNT2B	chr1	113052167	0.0199	-3.34	40.4	1.33e-275	1.23e-272	619	0.0171	-3.42	48.1	0	0	920
cg02036261	OTX2	chr14	57276057	0.0149	-2.69	40.4	1.51e-275	1.4e-272	619	0.0115	-2.82	42.3	0	0	741
cg15405439	EPHA6	chr3	96533530	0.0117	-3.21	40.4	2e-275	1.85e-272	619	0.0105	-3.1	68.4	0	0	1580
cg20040969	NEFM	chr8	24770401	0.0175	-3.1	40.4	2.68e-275	2.47e-272	618	0.016	-3.32	55.2	0	0	1150
cg03730428		chr11	32009004	0.0277	-2.57	40.4	2.75e-275	2.54e-272	618	0.0239	-2.54	59.5	0	0	1290
cg16632715	HOXD11	chr2	176972113	0.0113	-2.27	40.4	3.15e-275	2.9e-272	618	0.00986	-2.11	55.7	0	0	1160
cg24139093		chr15	97491245	0.0132	-1.6	40.4	3.28e-275	3.02e-272	618	0.0107	-1.98	46.8	0	0	878
cg23683254		chr14	99584667	0.0122	-2.42	40.4	3.58e-275	3.29e-272	618	0.0122	-2.23	62.8	0	0	1400
cg00295572	TP73	chr1	3568236	0.0226	-2.94	40.4	4.35e-275	3.99e-272	618	0.0205	-3.04	59	0	0	1270
cg12382398	ANPEP	chr15	90358537	0.014	-3.16	40.3	5.16e-275	4.72e-272	618	0.0151	-3.2	66.2	0	0	1510
cg00619126		chr2	105459775	0.0186	-3.51	40.3	8.15e-275	7.45e-272	617	0.0174	-3.6	51.7	0	0	1030
cg25279453	ROBO1;ROBO1;ROBO1	chr3	79068726	0.0117	-4	40.3	9.46e-275	8.64e-272	617	0.0101	-3.74	57.9	0	0	1240
cg15600488	MTMR7	chr8	17271119	0.0111	-2.78	40.3	9.8e-275	8.95e-272	617	0.00946	-2.73	49.8	0	0	972
cg25439496		chr6	85484627	0.0135	-2.42	40.3	1.07e-274	9.73e-272	617	0.0105	-2.48	47.2	0	0	891
cg15868105	CABP7	chr22	30116953	0.0111	-2.8	40.3	1.07e-274	9.77e-272	617	0.00929	-2.77	50.8	0	0	1000
cg12002303		chr15	68113478	0.0161	-3.2	40.3	1.08e-274	9.81e-272	617	0.0133	-3.25	44.5	0	0	807
cg12264579		chr14	54413756	0.0111	-3.05	40.3	1.39e-274	1.26e-271	617	0.0105	-2.95	60.3	0	0	1310
cg17526573	NRXN1;NRXN1;NRXN1;NRXN1	chr2	50574708	0.0227	-2.76	40.3	1.43e-274	1.3e-271	617	0.0228	-2.78	68.2	0	0	1580
cg22659676		chr5	139525919	0.0164	-2.18	40.3	1.64e-274	1.49e-271	617	0.0123	-2.3	47.6	0	0	902
cg12508451	LOC145845	chr15	37172793	0.00894	-2.04	40.3	3.63e-274	3.29e-271	616	0.00872	-2	57	0	0	1200
cg13698274	TJP1;TJP1;TJP1;TJP1	chr15	30114867	0.0215	-2.93	40.3	5.3e-274	4.79e-271	615	0.02	-2.97	58.9	0	0	1270
cg23420260	HOXD1	chr2	177053285	0.0235	-3.1	40.2	6.85e-274	6.18e-271	615	0.0209	-3.11	53.6	0	0	1090
cg07178006		chr11	20184718	0.0117	-2.52	40.2	8.21e-274	7.4e-271	615	0.0101	-2.43	53.6	0	0	1100
cg04131494	DOK3;DOK3;DOK3	chr5	176936882	0.0107	-2.77	40.2	8.96e-274	8.07e-271	615	0.0102	-2.74	62.6	0	0	1390
cg19942180	ELAVL2;ELAVL2;ELAVL2	chr9	23821587	0.0138	-3.43	40.2	9.83e-274	8.84e-271	615	0.0132	-3.35	57.4	0	0	1220
cg02964724	ASCL2	chr11	2292361	0.0124	-3.4	40.2	1.4e-273	1.26e-270	614	0.0105	-3.13	51.6	0	0	1030
cg16267679	LINC01412;ZEB2;ZEB2;ZEB2	chr2	145278615	-0.0189	-1.61	-40.2	1.68e-273	1.51e-270	614	-0.0198	-1.62	-56.5	0	0	1190
cg19165390		chr18	56932082	0.00843	-1.91	40.2	1.77e-273	1.58e-270	614	0.00802	-1.66	59	0	0	1270
cg18023598	HTR6	chr1	19992504	0.0112	-1.82	40.2	1.78e-273	1.59e-270	614	0.0111	-1.57	62.3	0	0	1380
cg07135032	LMX1A	chr1	165322099	0.0169	-2.3	40.2	1.9e-273	1.7e-270	614	0.0151	-2.19	60.6	0	0	1320
cg14603345	BTBD3	chr20	11871375	0.0261	-2.45	40.2	3.23e-273	2.89e-270	614	0.0248	-2.64	65.9	0	0	1500
cg23521835	STL	chr6	125283969	0.014	-3.34	40.2	3.34e-273	2.98e-270	614	0.0142	-3.33	61.8	0	0	1360
cg13867963	UNC5D	chr8	35092878	0.0213	-1.97	40.2	3.46e-273	3.09e-270	614	0.0194	-2.18	62.2	0	0	1380
cg07973435	SIM1	chr6	100905458	0.0168	-2.3	40.2	4.11e-273	3.66e-270	613	0.0156	-2.28	58.8	0	0	1270
cg17496659	TP73	chr1	3568245	0.017	-1.92	40.2	4.46e-273	3.97e-270	613	0.0152	-1.98	53.6	0	0	1100
cg04427498		chr7	20830657	0.0117	-1.24	40.1	6.86e-273	6.09e-270	613	0.0114	-1.07	61.5	0	0	1360
cg01261075	FAT1	chr4	187645132	0.015	-2.93	40.1	9.7e-273	8.6e-270	613	0.0157	-2.9	62.7	0	0	1390
cg00044245	EPHA7	chr6	94128889	0.0109	-3.37	40.1	1.01e-272	8.96e-270	613	0.0109	-3.28	68	0	0	1570
cg06401021	HMGCLL1;HMGCLL1;HMGCLL1;HMGCLL1	chr6	55443868	0.0177	-2.75	40.1	1.04e-272	9.19e-270	612	0.0157	-2.78	49	0	0	949
cg12818557	MMP16;MMP16	chr8	89340139	0.0191	-2.7	40.1	1.08e-272	9.56e-270	612	0.0183	-2.78	59.6	0	0	1290
cg04961582		chr14	95239464	0.0148	-2.15	40.1	1.59e-272	1.4e-269	612	0.0113	-2.12	44.7	0	0	814
cg15662465	KLHL1;KLHL1;KLHL1;KLHL1;ATXN8OS	chr13	70682004	0.0145	-1.41	40.1	1.72e-272	1.52e-269	612	0.0138	-1.44	68.8	0	0	1600
cg11584690		chr19	42574196	0.0089	-2.57	40.1	3.46e-272	3.05e-269	611	0.00771	-2.39	55.8	0	0	1170
cg23368787	ATP4A	chr19	36049342	0.013	-0.857	40.1	3.68e-272	3.23e-269	611	0.0124	-0.896	58.5	0	0	1250
cg14866117	ANGPT4	chr20	865954	0.00954	-3.25	40.1	3.82e-272	3.35e-269	611	0.00801	-2.98	51.2	0	0	1020
cg08146483	LHX8	chr1	75602412	0.0192	-3.33	40.1	5.74e-272	5.03e-269	611	0.0178	-3.5	53.3	0	0	1090
cg15044957	KCNA4	chr11	30038672	0.0201	-2.32	40.1	6.22e-272	5.45e-269	611	0.0187	-2.31	59.6	0	0	1290
cg15335436		chr5	54516372	0.0133	-1.48	40	9.4e-272	8.22e-269	610	0.0102	-1.55	50.6	0	0	998
cg10329173	PCDH7;PCDH7;PCDH7	chr4	30723983	0.0117	-2.99	40	1.03e-271	9.02e-269	610	0.0109	-2.8	58.7	0	0	1260
cg21784383	ESRRG	chr1	217311172	0.0126	-2.8	40	1.2e-271	1.05e-268	610	0.014	-2.85	64.7	0	0	1460
cg27076669	CPM;CPM;CPM	chr12	69327457	0.0136	-2.8	40	1.21e-271	1.05e-268	610	0.0117	-2.75	51.9	0	0	1040
cg08315202	NPTX2	chr7	98246006	0.0227	-2.76	40	1.47e-271	1.29e-268	610	0.0208	-2.79	51.2	0	0	1020
cg05602531	SNAP91;SNAP91;SNAP91;SNAP91;SNAP91;SNAP91	chr6	84418222	0.0225	-2.67	40	2.26e-271	1.96e-268	609	0.022	-2.77	57.4	0	0	1220
cg18158990	SYT10	chr12	33592285	0.0125	-2.84	40	2.4e-271	2.09e-268	609	0.0126	-2.79	64.8	0	0	1460
cg20586431	WNT2;WNT2	chr7	116963479	0.0192	-2.41	40	4.32e-271	3.75e-268	609	0.0177	-2.4	59.9	0	0	1300
cg18410872	ZIC5	chr13	100620447	0.0097	-2.79	40	4.91e-271	4.26e-268	609	0.00798	-2.65	47.8	0	0	909
cg17438030		chr5	72526379	0.0135	-2.38	40	7.05e-271	6.1e-268	608	0.0104	-2.37	47.9	0	0	912
cg17882660	ZIC2	chr13	100637258	0.011	-2.91	39.9	8.91e-271	7.71e-268	608	0.0089	-2.82	48.7	0	0	939
cg21725716		chr19	1725535	0.0116	-2.28	39.9	1.05e-270	9.08e-268	608	0.0107	-2.13	50.5	0	0	994
cg24309428	NOX4;NOX4;NOX4;NOX4	chr11	89224381	0.0117	-3.37	39.9	1.8e-270	1.55e-267	607	0.0117	-3.32	63.1	0	0	1410
cg27491887	KCNQ1;KCNQ1	chr11	2554583	0.0123	-3.12	39.9	1.87e-270	1.61e-267	607	0.0104	-2.93	52.7	0	0	1070
cg26186239	EEF1A2	chr20	62119492	0.0102	-2.76	39.9	1.94e-270	1.67e-267	607	0.0093	-2.63	49.9	0	0	975
cg27223047	FBN2	chr5	127874825	0.0127	-2.45	39.9	2.8e-270	2.4e-267	607	0.0136	-2.46	67.2	0	0	1540
cg04225243	LINC01248;SOX11	chr2	5831374	0.0127	-3.35	39.9	3.06e-270	2.63e-267	607	0.0135	-3.34	63.7	0	0	1430
cg23401445		chr4	113442419	0.00868	-2.23	39.9	3.52e-270	3.02e-267	607	0.0078	-1.98	51.9	0	0	1040
cg18032969		chr5	145725385	0.0113	-2.45	39.9	3.59e-270	3.08e-267	607	0.00993	-2.47	51.8	0	0	1040
cg17213402		chr2	5813650	0.0224	-2.59	39.9	4.47e-270	3.83e-267	606	0.0195	-2.6	48.5	0	0	932
cg23815900		chr14	60981978	0.0106	-2.9	39.9	4.69e-270	4.01e-267	606	0.00811	-2.74	42.5	0	0	747
cg16768018	ZIC4;ZIC4;ZIC4;ZIC4;ZIC4	chr3	147108843	0.0197	-1.9	39.9	7.08e-270	6.05e-267	606	0.021	-1.85	71.8	0	0	1700
cg20992114	PITX2;PITX2;PITX2	chr4	111542825	0.00828	-2.27	39.9	7.38e-270	6.3e-267	606	0.00745	-1.96	53.3	0	0	1080
cg00590036	TMEM181	chr6	158957433	0.0128	-3.44	39.9	8.18e-270	6.98e-267	606	0.0115	-3.41	52	0	0	1040
cg07024568	THSD4	chr15	71615957	-0.0192	-3.01	-39.9	9.42e-270	8.03e-267	606	-0.0228	-3.02	-70.7	0	0	1660
cg14934413		chr11	20184162	0.0105	-2.25	39.9	9.53e-270	8.11e-267	606	0.00878	-2.07	50.6	0	0	998
cg22010052	LVRN	chr5	115298704	0.0292	-2.81	39.9	9.65e-270	8.21e-267	606	0.0258	-2.92	58.3	0	0	1250
cg12172057		chr7	47621687	0.0362	-3.31	39.8	1.06e-269	9.02e-267	606	0.0347	-3.67	59.6	0	0	1290
cg10363951	CHST9;CHST9	chr18	24765119	0.0118	-3.25	39.8	1.07e-269	9.11e-267	606	0.0113	-3.29	55.8	0	0	1170
cg03607117	SFMBT1;SFMBT1;SFMBT1	chr3	53080440	0.016	-3.54	39.8	1.14e-269	9.7e-267	605	0.0163	-3.65	56.4	0	0	1190
cg02281167	TRIM15	chr6	30140113	0.01	-2.12	39.8	1.23e-269	1.04e-266	605	0.0088	-1.8	55.8	0	0	1170
cg05168977	NPTX2	chr7	98247142	0.0116	-2.68	39.8	1.58e-269	1.33e-266	605	0.0107	-2.44	54.5	0	0	1120
cg26886462		chr5	155108449	0.0142	-1.6	39.8	1.92e-269	1.62e-266	605	0.0107	-1.68	37.1	3.68e-262	2.73e-260	588
cg03893271	WBSCR17	chr7	70597458	0.0139	-3.11	39.8	2.28e-269	1.92e-266	605	0.0144	-3.14	57.6	0	0	1230
cg05402131	MGC12982	chr1	47898277	0.0134	-3.66	39.8	4.64e-269	3.91e-266	604	0.0128	-3.54	60.1	0	0	1310
cg21512644	NPY2R;NPY2R	chr4	156130016	0.0169	-2.11	39.8	5.99e-269	5.05e-266	604	0.0154	-2.04	30.8	8.16e-189	3.18e-187	419
cg14412322	MAGI1;MAGI1;MAGI1	chr3	65534685	0.0107	-2.41	39.8	6.6e-269	5.55e-266	604	0.0101	-2.27	61.9	0	0	1370
cg22311615	ZNF629	chr16	30798776	0.0115	-3.53	39.8	8.35e-269	7.02e-266	604	0.00937	-3.4	51.3	0	0	1020
cg25731807	TMEM171;TMEM171	chr5	72416182	0.0113	-2.96	39.8	9.9e-269	8.32e-266	603	0.00908	-2.77	49.4	0	0	961
cg01906015	NKAIN3;NKAIN3	chr8	63161579	0.0235	-3.22	39.8	1.09e-268	9.15e-266	603	0.0231	-3.34	58.1	0	0	1240
cg26732268	LINC00261	chr20	22558495	0.00969	-2.73	39.7	2.24e-268	1.87e-265	603	0.00802	-2.59	52.2	0	0	1050
cg23318063		chr14	58332751	0.0172	-2.84	39.7	2.38e-268	2e-265	602	0.0159	-2.97	50.1	0	0	982
cg06808751	OPRK1	chr8	54163693	0.0233	-2.97	39.7	2.74e-268	2.29e-265	602	0.0205	-3.25	56.5	0	0	1190
cg12348202	PTPRN2;PTPRN2;PTPRN2	chr7	158381023	0.0177	-1.55	39.7	2.94e-268	2.46e-265	602	0.016	-1.65	54.9	0	0	1140
cg22282410	PTPRN2;PTPRN2;PTPRN2	chr7	158380884	0.0253	-2.42	39.7	3.98e-268	3.32e-265	602	0.0228	-2.53	53.7	0	0	1100
cg16762684	MBP;MBP	chr18	74820493	-0.0177	-3.96	-39.7	6.39e-268	5.33e-265	601	-0.023	-4.2	-65	0	0	1470
cg27302539		chr14	54413548	0.0143	-2.59	39.7	6.91e-268	5.76e-265	601	0.0114	-2.69	46.5	0	0	868
cg24222995	TRIL	chr7	28995786	0.0158	-2.91	39.7	9.1e-268	7.56e-265	601	0.0154	-2.9	61.3	0	0	1350
cg04751276		chr15	76634843	0.0111	-1.42	39.7	9.15e-268	7.6e-265	601	0.0102	-1.32	48.1	0	0	920
cg17920479	SLC12A5	chr20	44650246	0.0101	-2.81	39.7	1.26e-267	1.05e-264	601	0.00894	-2.68	49.7	0	0	970
cg01287975	TAC1;TAC1;TAC1;TAC1	chr7	97361241	0.0135	-2.34	39.7	1.27e-267	1.05e-264	601	0.0129	-2.25	61.3	0	0	1350
cg02241055	CLDN11;CLDN11	chr3	170136766	0.01	-2.89	39.6	1.34e-267	1.11e-264	601	0.00736	-2.72	46.3	0	0	861
cg26578682	IRX2;IRX2	chr5	2750163	0.00995	-2.11	39.7	1.37e-267	1.14e-264	601	0.00868	-1.85	55	0	0	1140
cg12627071		chr2	237072673	0.0111	-3	39.6	1.46e-267	1.21e-264	601	0.00941	-2.76	51.1	0	0	1020
cg07746943	CHL1	chr3	238615	0.0258	-3.11	39.6	1.53e-267	1.26e-264	601	0.0244	-3.18	57.2	0	0	1210
cg00963169	ELAVL4	chr1	50513927	0.0199	-3.06	39.6	1.77e-267	1.46e-264	600	0.0172	-3.2	53.4	0	0	1090
cg21187352	GRM7;GRM7	chr3	6903327	0.0113	-2.78	39.6	1.96e-267	1.61e-264	600	0.0103	-2.66	55.4	0	0	1150
cg10453719	2001-03-01	chr4	165305050	0.0173	-1.84	39.6	1.99e-267	1.63e-264	600	0.015	-1.91	58.1	0	0	1240
cg13917151		chr1	27730185	0.00999	-2.45	39.6	2.35e-267	1.93e-264	600	0.00919	-2.31	60.5	0	0	1320
cg20019985		chr11	32008961	0.0227	-1.72	39.6	2.41e-267	1.98e-264	600	0.0215	-1.88	61.6	0	0	1360
cg18863595	GRM7;GRM7;GRM7;GRM7	chr3	6902845	0.0192	-1.69	39.6	3.02e-267	2.47e-264	600	0.0195	-1.58	64	0	0	1440
cg18343474		chr1	229566908	0.0117	-3.11	39.6	3.61e-267	2.96e-264	600	0.00953	-2.98	51.1	0	0	1020
cg17774672		chr7	25898541	0.0104	-3.1	39.6	4.31e-267	3.52e-264	600	0.00991	-2.89	60	0	0	1310
cg02812207	PRSS12	chr4	119273827	0.0121	-2.75	39.6	4.97e-267	4.06e-264	599	0.0113	-2.7	52.6	0	0	1060
cg07271394		chr16	54973762	0.0081	-2.77	39.6	6.54e-267	5.34e-264	599	0.00715	-2.49	55.6	0	0	1160
cg21096399	MCAM	chr11	119188145	0.00822	-2.71	39.6	6.61e-267	5.39e-264	599	0.00644	-2.55	47.9	0	0	912
cg06032349	ERG;ERG	chr21	40032331	0.0106	-3.04	39.6	9.72e-267	7.92e-264	599	0.0102	-2.83	56.4	0	0	1180
cg19021738		chr19	9517604	0.00978	-2.3	39.6	1.23e-266	1e-263	599	0.0089	-1.94	57.8	0	0	1230
cg23318843	ISL1;ISL1;LOC642366	chr5	50679367	0.012	-3.32	39.6	1.42e-266	1.16e-263	598	0.0111	-3.26	58.9	0	0	1270
cg11218872		chr3	193988737	-0.0157	0.895	-39.6	1.46e-266	1.19e-263	598	-0.0162	1.17	-60.8	0	0	1330
cg05637536	TDRD10;TDRD10;TDRD10;TDRD10;SHE	chr1	154475068	0.0202	-2.18	39.6	1.46e-266	1.19e-263	598	0.0164	-2.44	50.7	0	0	1000
cg14319235	ELTD1	chr1	79472282	0.0107	-2.15	39.5	1.7e-266	1.38e-263	598	0.00937	-1.95	60.7	0	0	1330
cg07676002	CDH22;CDH22	chr20	44880000	0.013	-2.83	39.5	2.06e-266	1.67e-263	598	0.0112	-2.7	51.4	0	0	1020
cg22147660		chr18	5895006	0.00985	-2.56	39.5	2.27e-266	1.83e-263	598	0.00855	-2.37	51.1	0	0	1010
cg18115406	LMX1B	chr9	129376723	0.0101	-2.84	39.5	2.27e-266	1.83e-263	598	0.00772	-2.61	44.6	0	0	809
cg24452260	GRIA2;GRIA2;GRIA2	chr4	158143538	0.0144	-3.03	39.5	2.63e-266	2.12e-263	598	0.0149	-3.02	62.4	0	0	1380
cg24842733	SNAP91;SNAP91	chr6	84419237	0.0116	-2.8	39.5	3.73e-266	3.01e-263	597	0.0104	-2.68	59.6	0	0	1290
cg16735881	NBEA	chr13	36045352	0.015	-2.14	39.5	5.04e-266	4.06e-263	597	0.0129	-1.96	56.5	0	0	1190
cg18331519	PENK;PENK;LOC101929415	chr8	57358704	0.0227	-2.72	39.5	5.12e-266	4.12e-263	597	0.0193	-2.97	55	0	0	1140
cg04974290		chr17	5001047	0.0182	-2.41	39.5	5.53e-266	4.44e-263	597	0.0176	-2.53	54.3	0	0	1120
cg12215340	ADRA1D;ADRA1D	chr20	4229610	0.0187	-2.25	39.5	5.89e-266	4.73e-263	597	0.0171	-2.48	57.7	0	0	1230
cg19987210	AVPR1A;AVPR1A	chr12	63544752	0.0212	-2.99	39.5	7.08e-266	5.68e-263	597	0.0218	-3.15	69.8	0	0	1630
cg21183256		chr8	73163868	0.0208	-2.33	39.5	7.97e-266	6.39e-263	597	0.0186	-2.42	53.2	0	0	1080
cg26682068		chr19	57610689	0.00893	-2.26	39.5	8.37e-266	6.71e-263	597	0.00688	-1.98	49	0	0	946
cg04931216	DMRTA2	chr1	50885132	0.0102	-2.52	39.5	8.71e-266	6.97e-263	597	0.00817	-2.35	48.1	0	0	920
cg24259244	ZIC5	chr13	100624279	0.00756	-2.35	39.5	1.04e-265	8.28e-263	596	0.00645	-2.06	53.1	0	0	1080
cg14570291		chr10	110672231	0.0108	-3.11	39.5	1.04e-265	8.33e-263	596	0.00973	-2.88	58.2	0	0	1240
cg16483916	PLAC2	chr19	5567758	0.00886	-2.6	39.5	1.18e-265	9.38e-263	596	0.00769	-2.37	52.6	0	0	1060
cg00474746	TRIM44	chr11	35684799	0.00983	-2.4	39.5	1.31e-265	1.04e-262	596	0.0079	-2.11	48	0	0	916
cg01449136		chr14	61109317	0.00933	-2.96	39.5	1.48e-265	1.18e-262	596	0.00776	-2.72	48.3	0	0	925
cg19792599	DDX25;PUS3;DDX25	chr11	125774406	0.0235	-2.74	39.4	2.24e-265	1.78e-262	596	0.0242	-2.81	66.8	0	0	1530

## Sheet: Table S2
Table S2: Age-associated sites identified using the LR method common to both Discovery and Replication sets (X-chromosome)
	UCSC_RefGene_Name	chr	pos	Discovery.logFC	Discovery.AveExpr	Discovery.t	Discovery.P.Value	Discovery.adj.P.Val	Discovery.B	Replication.logFC	Replication.AveExpr	Replication.t	Replication.P.Value	Replication.adj.P.Val	Replication.B
cg20351734		chrX	73571783	-0.0119	-0.2	-33.5	5.36e-204	1.02e-199	455	-0.0114	-0.0274	-50.7	0	0	1000
cg15833111	GAGE10	chrX	49166019	-0.013	-3.47	-24.7	8.51e-121	5.38e-117	263	-0.0136	-3.76	-32.1	2.91e-203	2.59e-200	453
cg17156570		chrX	139592377	0.00806	-1.14	23.5	5.88e-111	2.23e-107	241	0.00802	-0.989	35.8	1.03e-246	1.95e-243	553
cg26481961	MXRA5	chrX	3263474	0.0115	-2.49	23.4	1.29e-109	3.51e-106	238	0.00916	-2.65	32.1	1.18e-203	1.11e-200	454
cg18396832	KAL1;KAL1	chrX	8700172	0.019	-3.62	22.2	1.11e-99	2.62e-96	215	0.0173	-3.69	32.3	2.19e-205	2.18e-202	457
cg04730443	MAGEB6	chrX	26210529	-0.0101	1.26	-22	1.51e-98	3.19e-95	212	-0.0107	1.27	-40.3	4.31e-303	2.43e-299	682
cg26576372		chrX	44260058	-0.00768	0.231	-20.7	3.44e-88	6.53e-85	188	-0.00538	0.928	-13.8	1.27e-42	2.88e-41	83.4
cg02909963		chrX	45618686	-0.0139	-3.95	-20.7	5.73e-88	9.89e-85	188	-0.0139	-4.37	-24.4	7.05e-124	1.41e-121	270
cg13523510		chrX	110688367	-0.0102	-0.422	-20.6	2.82e-87	4.46e-84	186	-0.0117	-0.246	-33.9	1.77e-223	2.31e-220	499
cg13466600		chrX	77587444	-0.00619	-2.68	-20.3	8.33e-85	1.22e-81	181	-0.00818	-2.58	-37.8	1.4e-270	3.95e-267	608
cg16141678	MXRA5	chrX	3264695	0.014	-2.52	20	1.03e-82	1.4e-79	176	0.0124	-2.67	28.6	1.9e-165	8.71e-163	366
cg01321830	BCOR;BCOR	chrX	40005822	0.0113	-2.6	19.2	4.03e-77	5.1e-74	163	0.0115	-2.55	27.6	3.52e-155	1.39e-152	342
cg23238703		chrX	39867538	0.00589	-1.68	19.1	4.13e-76	4.9e-73	161	0.00377	-1.48	19.4	3.4e-80	2.4e-78	170
cg00206414	BCOR;BCOR;BCOR;BCOR	chrX	39949510	0.0159	-1.37	19	1.35e-75	1.5e-72	159	0.0157	-1.34	29.9	1.6e-178	1e-175	396
cg00261039	BCOR;BCOR	chrX	40006123	0.0107	-3.2	18.9	2.02e-74	2.13e-71	157	0.00941	-3.2	22.3	3.56e-104	4.91e-102	225
cg05204193	MAP3K7IP3	chrX	30904380	-0.00806	-1.25	-18.8	7.5e-74	7.49e-71	155	-0.00595	-1.06	-16.8	1.29e-61	5.35e-60	127
cg08661309		chrX	106140691	-0.00862	-1.11	-18.7	4.41e-73	4.18e-70	154	-0.00817	-0.977	-25.1	1.42e-129	3.64e-127	283
cg09331866		chrX	95020147	-0.00866	-2.25	-18.5	5.39e-72	4.87e-69	151	-0.0107	-2.41	-31.8	2.42e-200	1.95e-197	446
cg00042904	LINC01278	chrX	62654766	-0.00857	0.742	-18.5	2.01e-71	1.74e-68	150	-0.00875	1.13	-24.5	2.24e-124	4.63e-122	271
cg10591002		chrX	46128122	-0.0087	-3.12	-18.4	5.02e-71	4.15e-68	149	-0.00864	-3.29	-23.6	3.73e-116	6.39e-114	252
cg08704539	TAF7L;TAF7L	chrX	100546356	0.00917	0.0278	18.2	7.15e-70	5.65e-67	146	0.00957	-0.0788	28.2	2.04e-161	8.66e-159	356
cg25140188		chrX	31087348	-0.0142	-1.14	-18	6.34e-68	4.82e-65	142	-0.0195	-1.07	-40.2	1.95e-301	8.27e-298	679
cg21426441		chrX	17260259	-0.0105	-1.8	-17.9	1.53e-67	1.11e-64	141	-0.0116	-1.85	-27.7	2.18e-155	8.8e-153	342
cg00525383	ZIC3	chrX	136647793	0.00702	-1.25	17.7	4.12e-66	2.79e-63	138	0.00691	-1.27	25.5	2.51e-134	7.2e-132	294
cg15536651	TAF7L;TAF7L	chrX	100546353	0.0105	0.366	17.5	9.85e-65	6.45e-62	134	0.0125	0.332	35.1	2.87e-238	4.41e-235	533
cg12142278		chrX	45618051	-0.0086	-3.3	-17.5	1.07e-64	6.79e-62	134	-0.0118	-3.98	-18.8	1.25e-75	7.58e-74	159
cg17045316	FRMPD4	chrX	12378571	-0.00826	-1.83	-17.4	5.88e-64	3.49e-61	133	-0.012	-1.96	-23.6	1.33e-115	2.25e-113	251
cg14768825		chrX	49901024	-0.00765	-0.557	-17.3	1.06e-63	5.9e-61	132	-0.00684	-0.461	-25.3	5.18e-132	1.39e-129	289
cg03010094	ATP2B3;ATP2B3	chrX	152805318	-0.00496	-0.475	-17.1	5.11e-62	2.77e-59	128	-0.00423	-0.245	-24.7	2.27e-126	5.19e-124	276
cg07688057	BCOR;BCOR;BCOR;BCOR	chrX	39943025	0.0126	-3.41	16.9	9.85e-61	4.92e-58	125	0.0135	-3.62	27.1	4.11e-150	1.55e-147	330
cg03506684	GYG2;GYG2	chrX	2746697	0.00653	-4.14	16.9	1.5e-60	7.13e-58	125	0.00735	-4.23	26.5	1.53e-143	5.09e-141	315
cg16482873	NHSL2	chrX	71266547	-0.00435	-1.58	-16.8	2.96e-60	1.37e-57	124	-0.00539	-1.4	-33	6.33e-214	7.15e-211	477
cg00118309	MIR384;MIR325HG;MIR325HG;MIR325HG;MIR325HG;MIR325HG;MIR325HG;MIR325HG	chrX	76141257	-0.00684	-1.5	-16.8	3.91e-60	1.77e-57	124	-0.00864	-1.35	-34.2	6.76e-228	9.55e-225	509
cg00186252		chrX	54076522	-0.00705	-2	-16.7	9e-60	3.97e-57	123	-0.00632	-2	-19.1	2.38e-78	1.59e-76	165
cg12234773	FHL1;FHL1;FHL1;FHL1;FHL1;FHL1;FHL1;FHL1;FHL1	chrX	135286156	-0.00692	-2.68	-16.6	8.39e-59	3.62e-56	121	-0.00623	-2.77	-19.9	2.31e-84	1.77e-82	179
cg05412615		chrX	27908727	-0.00947	-1.57	-16.5	2.16e-58	9.11e-56	120	-0.0106	-1.56	-24.4	1.41e-123	2.75e-121	269
cg18220279	TSC22D3;TSC22D3	chrX	106961243	-0.00696	-0.0197	-16.5	2.62e-58	1.08e-55	120	-0.00775	0.365	-19.7	1.07e-82	7.98e-81	175
cg24691854		chrX	139593162	0.00927	-1.19	16.4	9.17e-58	3.7e-55	118	0.00869	-1.24	23.2	1.01e-112	1.58e-110	244
cg26883351	PRRG1;PRRG1	chrX	37208437	0.00639	-2.53	16.4	3.12e-57	1.24e-54	117	0.00585	-2.43	22.3	7.13e-105	9.98e-103	226
cg16323641	CASK;CASK;CASK	chrX	41543512	-0.00828	0.394	-16.3	8.98e-57	3.34e-54	116	-0.00774	0.852	-20.2	1.13e-86	9.25e-85	184
cg08975875		chrX	53741945	-0.0116	-3.63	-16.2	6.39e-56	2.33e-53	114	-0.0144	-4.05	-24.5	4.08e-124	8.34e-122	271
cg05259868	GPR50	chrX	150344204	0.00637	-1.74	16.1	2.17e-55	7.76e-53	113	0.00596	-1.64	23.3	6.28e-113	1e-110	245
cg17811446	NLGN4X;NLGN4X	chrX	6145096	0.0069	-3.01	16.1	2.57e-55	9.02e-53	113	0.00932	-3.19	28.5	1.03e-163	4.5e-161	362
cg17383678		chrX	39378842	-0.00516	-1.16	-16	4.82e-55	1.66e-52	112	-0.00917	-0.999	-39.4	1.71e-291	5.81e-288	656
cg21642401	NAP1L2	chrX	72435459	-0.00863	-1.35	-15.9	1.67e-54	5.56e-52	111	-0.0109	-1.4	-25.4	5.12e-133	1.42e-130	291
cg11895821	RIPPLY1;RIPPLY1;RIPPLY1;CLDN2	chrX	106144751	-0.00414	-0.259	-15.9	2.14e-54	6.99e-52	111	-0.00408	-0.0242	-25	9.49e-129	2.33e-126	281
cg05517106	FHL1;FHL1;FHL1;FHL1;FHL1;FHL1;FHL1;FHL1;FHL1	chrX	135286461	-0.00802	-1.62	-15.9	2.63e-54	8.45e-52	110	-0.00715	-1.52	-21.6	1.16e-98	1.35e-96	212
cg01786967	TAF7L;TAF7L	chrX	100546519	0.00806	-0.121	15.9	2.74e-54	8.65e-52	110	0.0102	0.136	29.4	8.88e-174	4.7e-171	385
cg01538344	TAF7L;TAF7L;TAF7L	chrX	100546291	0.0108	-0.0683	15.9	3.13e-54	9.73e-52	110	0.0122	-0.255	30	1.12e-179	7.29e-177	398
cg02629737	FGF13;FGF13;FGF13	chrX	138285540	0.00651	-1.06	15.9	3.86e-54	1.18e-51	110	0.00678	-1.01	24.4	1.68e-123	3.2e-121	269
cg05057351	TMEM164;TMEM164	chrX	109333384	0.00608	-2.68	15.8	1.5e-53	4.51e-51	109	0.00938	-2.72	30.5	2.53e-185	1.79e-182	411
cg11118425	LINC00892;LINC00892	chrX	135721756	-0.00729	-2.52	-15.7	7.36e-53	2.18e-50	107	-0.00971	-2.47	-32.4	3.21e-206	3.4e-203	459
cg07276379	MXRA5	chrX	3265089	0.00996	-3.04	15.6	9.84e-53	2.83e-50	107	0.00719	-3.26	19.7	1.3e-82	9.61e-81	175
cg21306973		chrX	139584886	0.0065	-1.24	15.6	3.02e-52	8.55e-50	106	0.00698	-1.32	22	7.66e-102	9.83e-100	219
cg16084857	FLJ30058	chrX	130216575	0.00686	-1.46	15.6	3.56e-52	9.93e-50	106	0.00717	-1.43	24.9	3.94e-128	9.41e-126	280
cg03181058		chrX	9972262	-0.00798	-1.16	-15.5	4.98e-52	1.37e-49	105	-0.0071	-1.08	-18	1.15e-69	5.91e-68	145
cg07132736	PABPC5;PABPC5;PABPC5-AS1	chrX	90689794	0.0132	-2.84	15.4	2.12e-51	5.74e-49	104	0.0132	-3.14	22.1	2.59e-102	3.41e-100	220
cg01523865	ZIC3	chrX	136651179	0.00634	-1.74	15.4	3.25e-51	8.69e-49	103	0.00518	-1.63	19.1	8.14e-78	5.35e-76	164
cg10794369		chrX	45657657	0.00686	1.33	15.4	4.59e-51	1.21e-48	103	0.00463	1.7	13.6	4.51e-41	9.61e-40	79.8
cg10107975		chrX	33744556	0.00723	-2.09	15.4	4.92e-51	1.28e-48	103	0.00556	-1.96	17.2	5.15e-64	2.34e-62	132
cg11194545	NRK;NRK	chrX	105066793	0.00838	-0.427	15.4	6.08e-51	1.56e-48	103	0.00931	-0.702	25.3	7.75e-132	2.05e-129	288
cg26427492		chrX	110688261	-0.00619	-2.28	-15.3	7.53e-51	1.91e-48	103	-0.00773	-2.3	-27	5.58e-149	1.97e-146	328
cg03660876	ARHGAP6;ARHGAP6;ARHGAP6;ARHGAP6	chrX	11284010	-0.00813	0.512	-15.3	2.36e-50	5.9e-48	101	-0.00968	0.842	-24.7	7.06e-126	1.59e-123	275
cg21559133	ARSD;ARSD	chrX	2847557	0.0067	-2.73	15.2	3.51e-50	8.66e-48	101	0.004	-2.66	13.2	2.82e-39	5.59e-38	75.7
cg01828474	KLHL34	chrX	21676593	0.011	-0.959	15.2	4.53e-50	1.09e-47	101	0.0132	-1.24	29.7	8.42e-177	4.76e-174	392
cg10994247		chrX	25035867	0.00567	-1.63	15.2	5.74e-50	1.34e-47	101	0.0055	-1.43	22.6	1.21e-106	1.78e-104	230
cg09368035	BCOR;BCOR;BCOR;BCOR	chrX	39943369	0.00645	-2.15	15	8.11e-49	1.86e-46	97.9	0.00455	-1.95	15.2	7.12e-51	2.14e-49	102
cg15092869	SHROOM4;SHROOM4	chrX	50386754	-0.0063	-2.79	-14.8	7.18e-48	1.62e-45	95.7	-0.00629	-2.87	-20.3	1.58e-87	1.34e-85	186
cg13657634	MSN	chrX	64910556	0.00504	-1.02	14.8	7.8e-48	1.74e-45	95.6	0.00251	-0.962	12.1	2.27e-33	3.56e-32	62.2
cg10127367	AFF2;AFF2;AFF2;AFF2;AFF2;AFF2	chrX	147966972	-0.00597	-0.738	-14.8	1.36e-47	3e-45	95.1	-0.00774	-0.521	-29.8	1.95e-178	1.18e-175	395
cg04424215	TRPC5;ZCCHC16;TRPC5	chrX	111325143	0.00682	-1.84	14.8	1.94e-47	4.22e-45	94.7	0.00771	-1.85	23.3	1.29e-113	2.14e-111	246
cg05130895		chrX	13092926	0.00374	-0.936	14.8	2.4e-47	5.18e-45	94.5	0.00289	-0.769	19	2.22e-77	1.44e-75	163
cg27064949	DGAT2L6	chrX	69397448	-0.00862	0.138	-14.7	4.17e-47	8.89e-45	94	-0.00891	0.312	-23	1.21e-110	1.84e-108	240
cg09687738	HTR2C;HTR2C	chrX	113818934	0.0108	-1.76	14.5	5.77e-46	1.2e-43	91.3	0.0108	-1.9	21.7	1.54e-99	1.85e-97	214
cg14804181		chrX	149716267	0.0113	-0.0992	14.5	9.68e-46	2e-43	90.8	0.0133	-0.394	26.1	8.26e-140	2.64e-137	307
cg09395114	HS6ST2;HS6ST2	chrX	132090076	0.0058	-1.47	14.5	9.8e-46	2e-43	90.8	0.00502	-1.31	19.4	4.01e-80	2.82e-78	169
cg05152051	KAL1	chrX	8699351	0.00522	-3.85	14.3	6.48e-45	1.31e-42	88.9	0.00414	-3.96	15.8	9.68e-55	3.24e-53	111
cg06010380	BCOR;BCOR	chrX	40011867	0.00841	-2.33	14.3	7.26e-45	1.45e-42	88.8	0.0119	-2.5	25.4	1.36e-132	3.72e-130	290
cg10088365	KAL1	chrX	8700400	0.0081	-4.35	14.3	7.39e-45	1.46e-42	88.8	0.0069	-4.55	18.9	9.95e-77	6.22e-75	162
cg19355555	LRCH2	chrX	114468681	0.00743	-1.94	14.3	1.47e-44	2.87e-42	88.1	0.00926	-1.97	24.4	3.37e-123	6.34e-121	268
cg20202246		chrX	118407296	0.00528	0.215	14.3	1.64e-44	3.17e-42	88	0.00515	0.119	27	4.22e-149	1.52e-146	328
cg00810883	POU3F4;POU3F4	chrX	82763328	0.00639	-2.38	14.3	1.73e-44	3.32e-42	88	0.00475	-2.37	15.6	3.93e-53	1.24e-51	107
cg15850390	CDX4	chrX	72668487	0.0073	-1.46	14.3	2.08e-44	3.95e-42	87.8	0.00577	-1.58	19.4	8.34e-81	5.99e-79	171
cg06256281	GPC4	chrX	132457677	-0.00787	-2.31	-14.3	2.23e-44	4.2e-42	87.7	-0.00869	-2.42	-21.7	2.63e-99	3.12e-97	214
cg11477490	IQSEC2;IQSEC2;IQSEC2	chrX	53310146	-0.00519	0.967	-14.2	2.76e-44	5.14e-42	87.5	-0.0045	1.18	-18.8	8.29e-76	5.05e-74	160
cg08814148		chrX	118407645	0.00757	-2.28	14.2	3.95e-44	7.27e-42	87.1	0.00939	-2.29	25.8	1.07e-136	3.18e-134	299
cg16415834	GPR143;GPR143	chrX	9733868	0.00599	-1.1	14.2	4.67e-44	8.52e-42	87	0.00603	-0.952	21.2	6.21e-95	6.35e-93	203
cg27437966	FAM155B	chrX	68728406	-0.00352	0.778	-14.1	2.34e-43	4.2e-41	85.4	-0.00194	1.1	-12.2	6.09e-34	9.83e-33	63.5
cg13192155	ERAS	chrX	48685943	0.00924	-0.693	14.1	3.03e-43	5.37e-41	85.1	0.00868	-0.961	19.1	6.32e-78	4.17e-76	164
cg11890873		chrX	51139925	-0.00716	-0.663	-14	3.46e-43	6.09e-41	85	-0.00652	-0.409	-14.5	1.05e-46	2.77e-45	92.7
cg02915422		chrX	150863331	0.00645	-2.62	14	4.19e-43	7.3e-41	84.8	0.00606	-2.55	19.6	1.98e-82	1.46e-80	175
cg20512370	NRK	chrX	105066357	0.0063	-1.67	14	5.69e-43	9.82e-41	84.5	0.00662	-1.6	21.8	7.3e-100	8.9e-98	215
cg06715672		chrX	136655987	0.00648	-1.51	14	6.46e-43	1.09e-40	84.4	0.00643	-1.48	20.1	9.48e-86	7.51e-84	182
cg19406003	PLXNB3;PLXNB3	chrX	153029309	-0.00388	-0.748	-14	9.64e-43	1.6e-40	84	-0.00531	-0.549	-29.3	1.6e-172	8.21e-170	382
cg13921708	HDHD1;HDHD1;HDHD1;HDHD1	chrX	6977560	0.00452	1.81	14	1.09e-42	1.79e-40	83.8	0.00584	2.19	24.4	1.54e-123	2.97e-121	269
cg27548075	MAGED1;MAGED1;MAGED1	chrX	51638041	0.0075	-0.244	13.9	1.2e-42	1.97e-40	83.7	0.0071	-0.276	21.6	3.41e-98	3.9e-96	211
cg10443532		chrX	136657084	0.00648	-1.19	13.9	1.64e-42	2.66e-40	83.4	0.00722	-1.19	24	5.41e-120	9.85e-118	261
cg16615461	TSC22D3	chrX	106979782	0.00496	0.912	13.9	2.6e-42	4.18e-40	83	0.00322	1.23	12.3	2.81e-34	4.59e-33	64.3
cg00769064	ZIC3	chrX	136650951	0.00641	-1.29	13.8	4.39e-42	6.95e-40	82.4	0.00606	-1.24	18.1	5.31e-71	2.82e-69	148
cg27262852	GRPR	chrX	16171477	-0.00533	0.519	-13.8	4.77e-42	7.49e-40	82.4	0.00232	1.22	6.74	1.79e-11	8.05e-11	12.3
cg08750326	ODZ1;ODZ1;ODZ1	chrX	124098009	-0.00687	-0.813	-13.8	7.5e-42	1.17e-39	81.9	-0.0105	-0.66	-29.7	6.01e-177	3.51e-174	392
cg24333508	ARHGEF6;ARHGEF6	chrX	135827930	-0.00556	-0.567	-13.8	9.04e-42	1.4e-39	81.7	-0.00494	-0.45	-18	4.46e-70	2.32e-68	146
cg13113748	BCOR;BCOR;BCOR;BCOR	chrX	39942822	0.01	-2.78	13.8	9.53e-42	1.46e-39	81.7	0.0115	-2.7	21.1	1.86e-94	1.87e-92	202
cg13082192	IRS4	chrX	107980358	0.00579	-2.05	13.8	9.73e-42	1.48e-39	81.7	0.00533	-1.93	19.2	3.76e-79	2.58e-77	167
cg00158454		chrX	136509526	0.00621	-2.1	13.8	1.14e-41	1.72e-39	81.5	0.00601	-2.04	21.4	1.18e-96	1.27e-94	207
cg19159381	PIN4	chrX	71463513	-0.00975	-0.988	-13.8	1.53e-41	2.28e-39	81.2	-0.0102	-0.814	-19.1	4.18e-78	2.77e-76	165
cg10127415	MAGEB6	chrX	26210523	-0.00415	-0.542	-13.7	2.89e-41	4.29e-39	80.6	-0.00544	-0.246	-29.3	3.68e-172	1.83e-169	381
cg22206699		chrX	64808139	-0.0048	-0.626	-13.7	3.57e-41	5.25e-39	80.4	-0.00516	-0.507	-17.1	8.47e-64	3.8e-62	132
cg08175831	EDA;EDA;EDA	chrX	69245611	-0.0049	-3.89	-13.7	4.67e-41	6.82e-39	80.1	-0.00453	-4.04	-15.9	3.61e-55	1.23e-53	112
cg03351894	ERAS	chrX	48686200	0.00433	-0.89	13.6	9.35e-41	1.35e-38	79.4	0.00507	-0.64	26.3	3.59e-142	1.17e-139	312
cg20312916	KLHL34	chrX	21676605	0.00888	-1.77	13.6	1.12e-40	1.61e-38	79.2	0.00904	-2.14	22.3	4.58e-104	6.26e-102	224
cg21207958	SOX3	chrX	139585911	0.00822	-2.2	13.6	1.42e-40	2.03e-38	79	0.00758	-2.56	17	1.56e-62	6.7e-61	129
cg11941526	MID1IP1;MID1IP1	chrX	38660299	0.00586	-1.4	13.6	1.57e-40	2.22e-38	78.9	0.00579	-1.39	18	3.6e-70	1.88e-68	147
cg11917183		chrX	148266739	-0.00508	-0.23	-13.6	1.7e-40	2.39e-38	78.8	-0.00804	-0.0721	-29.5	3.2e-174	1.75e-171	386
cg00040455	NR0B1	chrX	30326676	0.00622	-1.96	13.5	2.04e-40	2.84e-38	78.6	0.00678	-1.93	21.7	1.57e-99	1.87e-97	214
cg05548968		chrX	30928416	-0.00793	-3.21	-13.5	2.76e-40	3.81e-38	78.3	-0.00505	-3.28	-11.6	7.81e-31	1.09e-29	56.4
cg03378841	HDHD1;HDHD1;HDHD1;HDHD1	chrX	7000707	0.00367	0.915	13.5	2.77e-40	3.81e-38	78.3	0.00483	1.19	30.7	1.15e-187	8.87e-185	417
cg00168417	KIAA1210	chrX	118285788	-0.0052	0.1	-13.5	3.35e-40	4.57e-38	78.1	-0.00848	0.322	-33.1	3.54e-214	4.28e-211	478
cg03671760		chrX	95438939	-0.00695	-1	-13.5	4.03e-40	5.47e-38	77.9	-0.00975	-0.82	-26	1.24e-138	3.83e-136	304
cg14699015	IRS4	chrX	107978897	0.00667	-1.71	13.5	4.59e-40	6.18e-38	77.8	0.00762	-1.7	21.6	1.18e-98	1.37e-96	212
cg03447800	ESX1;ESX1	chrX	103499585	0.00561	-2.18	13.5	5.84e-40	7.8e-38	77.6	0.00654	-2.1	23.7	8.79e-117	1.52e-114	254
cg04474375	FGF13;FGF13;FGF13;FGF13;FGF13;FGF13;FGF13	chrX	137793820	0.00637	-2.52	13.5	6.26e-40	8.3e-38	77.5	0.00497	-2.44	15.2	3.46e-51	1.04e-49	103
cg04984754		chrX	72297080	-0.00945	-0.7	-13.5	6.72e-40	8.85e-38	77.4	-0.00943	-0.43	-15.8	7.9e-55	2.65e-53	111
cg12094412	MXRA5	chrX	3263354	0.00746	-3	13.4	1.38e-39	1.81e-37	76.7	0.00797	-3.03	21.2	1.86e-95	1.95e-93	205
cg05808474	PLS3;PLS3;PLS3-AS1;PLS3-AS1;PLS3;PLS3	chrX	114795551	0.0104	-2.85	13.4	1.97e-39	2.56e-37	76.4	0.00804	-3.15	15.5	8.04e-53	2.51e-51	107
cg25228771	BCOR;BCOR	chrX	40027073	0.00671	-2.01	13.3	2.55e-39	3.29e-37	76.1	0.00598	-1.96	17.4	1.51e-65	7.21e-64	136
cg01046746		chrX	150863961	0.00565	-1.57	13.3	2.61e-39	3.34e-37	76.1	0.00656	-1.55	22.9	6.98e-110	1.05e-107	238
cg27364153	ARMCX4	chrX	100720563	-0.00553	0.744	-13.3	4.17e-39	5.26e-37	75.6	0.00276	2.03	3.73	0.000191	0.000403	-3.31
cg13775533	PCDH19;PCDH19	chrX	99663073	0.00703	-0.245	13.3	4.19e-39	5.26e-37	75.6	0.00769	-0.41	23.2	7.18e-113	1.14e-110	245
cg06583380		chrX	40804336	-0.00581	-0.0498	-13.3	4.36e-39	5.45e-37	75.6	0.00184	1.09	4.08	4.55e-05	0.000105	-1.95
cg12323723		chrX	136656581	0.00925	-2.98	13.3	4.5e-39	5.58e-37	75.5	0.00919	-3.27	16	7.77e-56	2.7e-54	114
cg24780240	EFNB1	chrX	68052409	-0.00693	2.76	-13.3	4.9e-39	6.04e-37	75.5	-0.00501	2.92	-13.1	9.91e-39	1.91e-37	74.5
cg05544433	GAB3;GAB3;GAB3;GAB3	chrX	153960288	0.00415	0.138	13.3	5.53e-39	6.77e-37	75.3	0.00238	0.268	13.3	9.32e-40	1.9e-38	76.8
cg03718079		chrX	149716257	0.00977	-1.61	13.3	8.04e-39	9.78e-37	75	0.0109	-1.98	22.4	3.18e-105	4.53e-103	227
cg09188049	ZCCHC16;TRPC5;TRPC5	chrX	111325179	0.00795	-0.978	13.2	1.18e-38	1.42e-36	74.6	0.00952	-1.23	23.8	5.61e-118	1e-115	256
cg26899501		chrX	45557089	-0.00539	-1.91	-13.2	1.24e-38	1.49e-36	74.5	-0.00494	-1.82	-14.4	5.82e-46	1.5e-44	91
cg26322185	MAOB	chrX	43695550	-0.0062	-1.74	-13.2	2.67e-38	3.16e-36	73.8	-0.00698	-1.64	-19	4.62e-77	2.94e-75	162
cg06461462	TSC22D3;TSC22D3;TSC22D3	chrX	106960878	-0.00364	0.355	-13.1	4.85e-38	5.68e-36	73.2	-0.00519	0.568	-29.2	7.12e-172	3.45e-169	380
cg08304428	ERCC6L;PIN4	chrX	71459274	0.00841	-0.469	13.1	9.44e-38	1.1e-35	72.5	0.00914	-0.424	18.3	3.76e-72	2.07e-70	151
cg13124710	NR0B1	chrX	30326605	0.00579	-1.88	13.1	1.02e-37	1.18e-35	72.4	0.0061	-1.82	20.5	3.9e-89	3.43e-87	190
cg09805893		chrX	67001200	-0.00464	-1.3	-13	1.4e-37	1.61e-35	72.1	-0.00436	-1.22	-18.9	9.43e-77	5.92e-75	162
cg26267038	CNKSR2;CNKSR2;CNKSR2;CNKSR2;CNKSR2;CNKSR2;CNKSR2;CNKSR2	chrX	21392988	0.0062	-2.1	13	1.45e-37	1.66e-35	72.1	0.00673	-2.14	21.9	1.17e-100	1.45e-98	217
cg04084455	KAL1	chrX	8700315	0.00559	-4.06	13	1.78e-37	2.02e-35	71.9	0.00583	-4.28	16.8	2.17e-61	8.95e-60	126
cg13784767	CTPS2;CTPS2;CTPS2;CTPS2	chrX	16730515	0.00798	-3.62	13	1.89e-37	2.13e-35	71.8	0.00519	-3.79	14.3	3.14e-45	7.88e-44	89.4
cg08155444	CYSLTR1;CYSLTR1;CYSLTR1;CYSLTR1;CYSLTR1;CYSLTR1;CYSLTR1;CYSLTR1	chrX	77583122	-0.00601	-2.75	-13	2.01e-37	2.26e-35	71.8	-0.00631	-3.01	-16.1	8.96e-57	3.2e-55	116
cg16337138		chrX	36976075	0.00669	-2.72	13	2.17e-37	2.43e-35	71.7	0.00486	-2.65	13.8	2.05e-42	4.6e-41	82.9
cg08783090	GABRE;GABRE	chrX	151143125	0.00686	-1.14	12.9	4.09e-37	4.54e-35	71.1	0.00667	-1.48	20	4.22e-85	3.28e-83	181
cg06548617	BCOR;BCOR	chrX	40012100	0.0105	-2.72	12.9	5.55e-37	6.09e-35	70.8	0.0118	-2.86	19.4	1.36e-80	9.71e-79	171
cg11641250		chrX	93130754	-0.00442	0.348	-12.9	5.82e-37	6.35e-35	70.7	-0.00491	0.723	-19	4.6e-77	2.94e-75	162
cg13937075	GPR101	chrX	136113882	0.00518	-1.83	12.9	8.94e-37	9.7e-35	70.3	0.00551	-1.86	18.3	2.77e-72	1.53e-70	151
cg04233717	NLGN4X;NLGN4X;NLGN4X	chrX	6145771	0.00467	-3.39	12.9	1.03e-36	1.11e-34	70.1	0.00642	-3.83	17.3	3.59e-65	1.7e-63	135
cg10288278	SLITRK4	chrX	142721811	0.0104	-0.961	12.8	1.22e-36	1.31e-34	70	0.0111	-1.16	22.1	1.02e-102	1.36e-100	221
cg18391610	CA5B	chrX	15756059	0.00579	-2.9	12.8	1.47e-36	1.56e-34	69.8	0.00396	-3.12	11.7	5.48e-31	7.7e-30	56.8
cg00436072		chrX	69317880	-0.00472	1.03	-12.8	2.53e-36	2.67e-34	69.2	-0.00252	1.29	-10.3	9.49e-25	1.01e-23	42.5
cg27291126	DIAPH2;DIAPH2	chrX	96294772	-0.00859	-0.698	-12.8	2.89e-36	3.03e-34	69.1	-0.0108	-0.674	-23.7	7.92e-117	1.4e-114	254
cg01337545	ARSD;ARSD	chrX	2847549	0.00567	-2.77	12.8	2.95e-36	3.07e-34	69.1	0.00366	-2.66	12.8	4.45e-37	8.11e-36	70.7
cg00251116	ZNF185;ZNF185;ZNF185;ZNF185;ZNF185;ZNF185;ZNF185;ZNF185;ZNF185;ZNF185;ZNF185;ZNF185;ZNF185;ZNF185;ZNF185;ZNF185	chrX	152128243	-0.00462	-0.524	-12.8	3.13e-36	3.25e-34	69	-0.00571	-0.23	-24.8	1.98e-127	4.67e-125	278
cg27296664	SLITRK4	chrX	142723114	0.00543	-0.502	12.7	4.23e-36	4.36e-34	68.7	0.00544	-0.658	21	3.87e-93	3.71e-91	199
cg19743317	NLGN4X;NLGN4X	chrX	6147159	0.00554	-2.44	12.7	5.96e-36	6.12e-34	68.4	0.00528	-2.38	17.9	2.11e-69	1.08e-67	145
cg18251597		chrX	42615328	0.00529	-0.154	12.7	7.64e-36	7.8e-34	68.1	0.00404	0.0828	14.9	4.12e-49	1.18e-47	98.3
cg07811386	CA5B	chrX	15768223	-0.00585	-2.45	-12.7	7.92e-36	8.04e-34	68.1	-0.00422	-2.36	-4.31	1.67e-05	4.07e-05	-1
cg08376304	SPIN4;SPIN4	chrX	62569149	-0.00645	-0.272	-12.6	1.32e-35	1.33e-33	67.6	-0.00486	0.0966	-9.92	5.83e-23	5.68e-22	38.4
cg12537796		chrX	106515818	0.00676	-2.01	12.6	1.37e-35	1.37e-33	67.6	0.00671	-2	19.6	1.08e-81	7.82e-80	173
cg08198204		chrX	20436689	-0.00486	-2.43	-12.6	1.43e-35	1.43e-33	67.5	-0.00608	-2.38	-24.6	2.91e-125	6.22e-123	273
cg15887754	BCOR;BCOR;BCOR;BCOR	chrX	39949685	0.0132	-2.4	12.6	2.1e-35	2.08e-33	67.1	0.0114	-2.44	15.5	4.35e-53	1.37e-51	107
cg06720669	KCNE1L;KCNE1L	chrX	108868282	0.00813	-1.1	12.6	2.13e-35	2.09e-33	67.1	0.00634	-1.31	15.1	2.34e-50	6.93e-49	101
cg12848223	NRK	chrX	105065721	0.0046	-1.16	12.6	2.51e-35	2.46e-33	67	0.00506	-1.07	21.5	1.58e-97	1.78e-95	209
cg02417678		chrX	25067653	-0.00648	-2.84	-12.6	2.89e-35	2.81e-33	66.8	-0.00797	-3.25	-13.8	3.03e-42	6.77e-41	82.5
cg22702707	CA5B	chrX	15756062	0.00677	-3.02	12.6	3.02e-35	2.93e-33	66.8	0.00111	-3.37	2.62	0.00875	0.0142	-6.83
cg11460496		chrX	48685690	0.00918	-1.25	12.6	4.03e-35	3.88e-33	66.5	0.00847	-1.26	16.2	2.33e-57	8.45e-56	117
cg17588373	GPM6B	chrX	13957417	0.00452	-1.84	12.5	4.73e-35	4.53e-33	66.3	0.00429	-1.67	18.7	3.86e-75	2.33e-73	158
cg14333555		chrX	49937281	-0.00557	0.217	-12.5	4.95e-35	4.72e-33	66.3	-0.00766	0.429	-26	1.28e-138	3.88e-136	304
cg16204757	MSN	chrX	64887739	0.00587	-2.1	12.5	5.15e-35	4.89e-33	66.3	0.00347	-2.22	12	1.98e-32	2.96e-31	60
cg21051662		chrX	64335521	-0.00532	-0.903	-12.5	8.19e-35	7.66e-33	65.8	0.000268	-0.642	0.744	0.457	0.516	-9.99
cg08046320		chrX	9217025	-0.00623	0.327	-12.5	8.19e-35	7.66e-33	65.8	-0.00782	0.472	-21.6	3.7e-98	4.21e-96	211
cg07570652	FLJ30058	chrX	130216807	0.00574	-3.02	12.5	8.38e-35	7.78e-33	65.8	0.0042	-3.01	12.8	5.73e-37	1.04e-35	70.4
cg01882566	RPGR;RPGR	chrX	38187196	-0.00445	-0.615	-12.5	8.41e-35	7.78e-33	65.8	-0.00638	-0.502	-27	1.51e-148	5.24e-146	327
cg27235877	CASK;CASK;CASK;CASK;CASK;CASK	chrX	41524702	0.00606	0.815	12.5	9.17e-35	8.41e-33	65.7	0.00435	1.31	11.1	2.29e-28	2.88e-27	50.8
cg01222180	GPR50	chrX	150345616	0.00641	-1.13	12.5	9.65e-35	8.8e-33	65.6	0.00734	-1.05	22.9	2.28e-109	3.39e-107	237
cg06231618	CXorf38	chrX	40504059	-0.00474	-1.78	-12.5	9.75e-35	8.85e-33	65.6	-0.00902	-1.79	-35.6	2.18e-244	3.7e-241	547
cg12737514	BCOR;BCOR	chrX	40005177	0.0122	-2.3	12.5	1.01e-34	9.11e-33	65.6	0.00967	-2.36	14.8	1.98e-48	5.48e-47	96.7
cg11179997		chrX	119125670	0.00447	-1.38	12.5	1.04e-34	9.35e-33	65.6	0.00524	-1.37	22.4	1.69e-105	2.43e-103	228
cg13723069	IQSEC2	chrX	53317624	0.0044	-0.372	12.5	1.07e-34	9.55e-33	65.5	0.0019	-0.187	8.2	3.08e-16	2e-15	23.1
cg27326620	ZC4H2	chrX	64196642	0.00629	-1.17	12.5	1.41e-34	1.26e-32	65.2	0.00574	-1.43	18.6	2.86e-74	1.69e-72	156
cg23208903	NR0B1;NR0B1	chrX	30327487	0.00585	-1.85	12.4	1.42e-34	1.26e-32	65.2	0.00611	-1.84	18.4	3.9e-73	2.21e-71	153
cg14688652	IL1RAPL2	chrX	103812042	0.00548	-1.79	12.4	1.54e-34	1.36e-32	65.2	0.00516	-1.65	17.9	5.52e-69	2.81e-67	144
cg19920725	SH2D1A;SH2D1A	chrX	123482003	0.00503	-0.401	12.4	1.85e-34	1.62e-32	65	0.00223	-0.275	8.61	1.02e-17	7.27e-17	26.5
cg06775759	KLHL34	chrX	21676994	0.0054	-0.737	12.4	1.88e-34	1.64e-32	65	0.00567	-0.935	23.3	5.19e-113	8.38e-111	245
cg05196026	FGF13;FGF13;FGF13;FGF13;FGF13;FGF13	chrX	137793096	0.00673	-2.11	12.4	2.57e-34	2.22e-32	64.7	0.00627	-2.14	17.1	8.17e-64	3.67e-62	132
cg00868728	USP9X;USP9X	chrX	40968127	0.00414	0.208	12.4	2.99e-34	2.58e-32	64.5	0.00334	0.398	14.9	4.76e-49	1.36e-47	98.1
cg05100479	HTR2C	chrX	113819290	0.00552	-3.51	12.4	3.39e-34	2.91e-32	64.4	0.00455	-3.2	14.6	4.05e-47	1.09e-45	93.7
cg15627188	BCOR;BCOR	chrX	40005337	0.00705	-1.88	12.4	3.71e-34	3.17e-32	64.3	0.0109	-1.96	22	6.98e-102	9.02e-100	219
cg05559881	ZIC3	chrX	136651644	0.0058	-2.39	12.4	3.96e-34	3.37e-32	64.2	0.00542	-2.28	18.6	3.55e-74	2.08e-72	156
cg06616051	PDZD4	chrX	153094332	0.00497	-1.26	12.4	4.22e-34	3.57e-32	64.2	0.00399	-1.13	13.8	1.81e-42	4.07e-41	83
cg01776229	POU3F4	chrX	82764385	0.00562	-1.56	12.3	4.77e-34	4.03e-32	64	0.00584	-1.53	19.8	1.26e-83	9.56e-82	177
cg05867448	FLJ30058	chrX	130192575	0.00541	-1.43	12.3	4.9e-34	4.11e-32	64	0.00581	-1.38	20	5.67e-85	4.39e-83	181
cg27204474	FLJ30058	chrX	130191834	0.00561	-1.87	12.3	5.01e-34	4.19e-32	64	0.00488	-1.7	14.7	5.36e-48	1.47e-46	95.7
cg02184561		chrX	140000398	-0.00574	-0.898	-12.3	6.49e-34	5.4e-32	63.7	-0.00647	-0.701	-20.7	5.42e-91	4.97e-89	194
cg09269581	LAS1L;LAS1L;LAS1L	chrX	64748814	-0.00309	-2.29	-12.3	6.61e-34	5.48e-32	63.7	-0.00662	-2.16	-44.7	0	0	815
cg06408301	PRRG1;PRRG1;PRRG1;PRRG1	chrX	37208607	0.00692	-1.24	12.3	6.94e-34	5.73e-32	63.7	0.00725	-1.61	21	9.22e-94	9.09e-92	201
cg26964556	GPM6B;GPM6B	chrX	13956726	0.00946	-3.94	12.3	6.98e-34	5.73e-32	63.7	0.00813	-4.28	15.2	4.59e-51	1.38e-49	103
cg08794195	TRPC5OS;TRPC5OS;TRPC5OS;TRPC5	chrX	111124928	0.00347	1.26	12.3	1.06e-33	8.63e-32	63.2	0.00318	1.6	15.1	4.27e-50	1.26e-48	101
cg15198729		chrX	100446496	0.00572	-0.0387	12.2	1.71e-33	1.39e-31	62.8	0.00478	-0.0106	15.4	2.26e-52	7e-51	106
cg05473496	BCOR;BCOR;BCOR;BCOR	chrX	39953435	0.00734	-2.28	12.2	1.72e-33	1.39e-31	62.8	0.00489	-2.3	11.5	3.5e-30	4.77e-29	54.9
cg06908122		chrX	44260064	-0.00592	0.328	-12.2	1.86e-33	1.5e-31	62.7	-0.00718	0.712	-19.4	1.79e-80	1.27e-78	170
cg24905290		chrX	105727646	-0.00532	-4.29	-12.2	2.05e-33	1.65e-31	62.6	-0.00676	-4.81	-14.6	4.78e-47	1.28e-45	93.5
cg13694711	MED12	chrX	70349480	-0.00356	-0.942	-12.2	3.35e-33	2.67e-31	62.1	-0.00574	-0.714	-30.5	2.85e-185	1.93e-182	411
cg17057887	ARMCX5;ARMCX5;ARMCX5;ARMCX5-GPRASP2;ARMCX5;ARMCX5;ARMCX5	chrX	101853238	-0.00534	-0.0247	-12.2	3.82e-33	3.02e-31	62	0.000763	0.787	1.47	0.142	0.183	-9.19
cg23297872	SLITRK4	chrX	142721819	0.00674	-2.02	12.1	4.79e-33	3.77e-31	61.7	0.00715	-1.9	18.6	3.01e-74	1.77e-72	156
cg09016664	SEPT6;SEPT6;SEPT6;SEPT6	chrX	118823186	0.00379	0.233	12.1	5.15e-33	4.04e-31	61.7	0.00201	0.385	9.61	1.16e-21	1.05e-20	35.5
cg03035653	PCDH19;PCDH19	chrX	99662932	0.00487	-1.48	12.1	5.52e-33	4.31e-31	61.6	0.0056	-1.35	22.3	9.1e-105	1.26e-102	226
cg09261015	ESX1	chrX	103499647	0.00565	-2.64	12.1	6.41e-33	4.99e-31	61.5	0.00567	-2.67	18.8	6.44e-76	3.98e-74	160
cg02233493	FLJ30058	chrX	130217383	0.00487	-0.777	12.1	1.01e-32	7.74e-31	61	0.00468	-0.733	15.9	2.13e-55	7.34e-54	113
cg23891627	NHS;NHS;NHS;NHS	chrX	17708744	-0.00612	-2.61	-12.1	1.17e-32	8.93e-31	60.9	-0.00794	-2.71	-20.5	1.56e-89	1.39e-87	191
cg02283106	CA5B	chrX	15756052	0.0053	-3.05	12.1	1.25e-32	9.51e-31	60.8	0.00362	-3.2	11.2	6.41e-29	8.23e-28	52
cg12950441	HTR2C	chrX	113818537	0.00824	-1.51	12	1.63e-32	1.24e-30	60.5	0.00488	-1.73	9.51	2.92e-21	2.58e-20	34.5
cg09935073	PAK3;PAK3;PAK3;PAK3	chrX	110187555	0.00453	-1.81	12	1.68e-32	1.27e-30	60.5	0.00398	-1.63	16.5	4.05e-59	1.56e-57	121
cg06282524		chrX	139593371	0.00751	-2.1	12	1.71e-32	1.29e-30	60.5	0.0069	-2.31	17	8.1e-63	3.53e-61	130
cg14715012	FHL1;FHL1;FHL1;FHL1;FHL1;FHL1;FHL1;FHL1;FHL1	chrX	135285152	-0.00593	-0.147	-12	1.86e-32	1.4e-30	60.4	-0.00533	0.123	-15	1.49e-49	4.34e-48	99.3
cg09076540		chrX	139590116	0.00498	-2.2	12	1.94e-32	1.45e-30	60.4	0.00352	-1.95	13.2	6.33e-39	1.23e-37	74.9
cg03671298		chrX	46990716	-0.00505	0.678	-12	2.02e-32	1.5e-30	60.3	0.00174	1.91	2.53	0.0114	0.0181	-7.07
cg06964654		chrX	139590383	0.00677	-1.38	12	2.16e-32	1.6e-30	60.2	0.00734	-1.53	21.4	1.35e-96	1.45e-94	207
cg24861536	SH3KBP1	chrX	19875336	0.00497	0.597	12	2.52e-32	1.86e-30	60.1	0.00446	0.823	15.4	3.95e-52	1.21e-50	105
cg18000886	ARX	chrX	25034241	0.00619	-1.31	12	2.63e-32	1.94e-30	60.1	0.00322	-1.52	9.36	1.2e-20	1.02e-19	33.1
cg21672057	KIAA2022	chrX	74144324	0.00548	-1.08	12	3.67e-32	2.68e-30	59.7	0.00639	-1.06	19.7	8.2e-83	6.12e-81	176
cg23773646		chrX	139015886	0.00664	-3.25	12	3.7e-32	2.69e-30	59.7	0.00465	-3.37	12.1	2.09e-33	3.29e-32	62.3
cg26824549	TBL1X;TBL1X;TBL1X;TBL1X	chrX	9555999	0.00452	1.06	12	4.14e-32	3e-30	59.6	0.00391	1.38	12.9	2.81e-37	5.16e-36	71.1
cg21705513	COL4A6;COL4A6;COL4A6;COL4A6;COL4A6;COL4A6;COL4A6;COL4A6;COL4A5;COL4A5;COL4A6	chrX	107681619	0.00639	-2.06	12	4.54e-32	3.28e-30	59.5	0.00756	-2.11	21.1	7.06e-94	7e-92	201
cg02553047		chrX	64855503	0.00526	0.036	11.9	5.21e-32	3.75e-30	59.4	0.0028	0.333	8.45	3.88e-17	2.67e-16	25.2
cg02047581		chrX	45338639	-0.00517	0.666	-11.9	8.61e-32	6.14e-30	58.9	0.00213	1.89	3.01	0.00259	0.0046	-5.73
cg22494263	THOC2;THOC2	chrX	122754804	-0.00499	0.477	-11.9	9.31e-32	6.62e-30	58.8	0.000958	1.8	1.45	0.147	0.19	-9.22
cg07764473	BCOR;BCOR	chrX	40037510	0.00475	-0.202	11.9	9.97e-32	7.04e-30	58.7	0.00526	-0.0906	20.1	3.19e-86	2.57e-84	183
cg00291164	ZDHHC9;ZDHHC9	chrX	128939277	0.00602	0.358	11.9	1.29e-31	9.09e-30	58.5	0.00703	0.688	18.6	2.72e-74	1.61e-72	156
cg06152444	OTUD5;OTUD5;OTUD5;OTUD5	chrX	48792013	0.00407	0.183	11.8	1.47e-31	1.03e-29	58.3	0.00303	0.382	14	1.84e-43	4.36e-42	85.3
cg11442732	GPC3;GPC3;GPC3;GPC3	chrX	133118088	0.00721	-0.092	11.8	1.49e-31	1.04e-29	58.3	0.00802	-0.143	21	1.2e-93	1.18e-91	201
cg03441242		chrX	68158555	-0.00547	-1.77	-11.8	1.69e-31	1.18e-29	58.2	-0.00547	-1.76	-15.8	6.71e-55	2.26e-53	112
cg04402798		chrX	37003511	0.00562	-1.39	11.8	2.05e-31	1.42e-29	58	0.00653	-1.39	19.6	6.83e-82	4.99e-80	174
cg06102300	KLHL13;KLHL13;KLHL13	chrX	117196751	-0.00557	-1.47	-11.8	2.35e-31	1.62e-29	57.9	-0.00764	-1.44	-20.1	9.09e-86	7.24e-84	182
cg10448608	SLITRK2;SLITRK2;SLITRK2;SLITRK2;SLITRK2;SLITRK2;SLITRK2;SLITRK2;SLITRK2	chrX	144903748	0.00654	-1.68	11.8	2.37e-31	1.63e-29	57.9	0.00745	-1.71	21.1	4.77e-94	4.75e-92	201
cg04096096	TRAPPC2;TRAPPC2;TRAPPC2;OFD1;OFD1	chrX	13752933	0.00583	-3.21	11.8	2.44e-31	1.67e-29	57.8	7.12e-05	-3.54	0.214	0.831	0.861	-10.2
cg04190662		chrX	115085326	0.00833	-1.71	11.8	2.84e-31	1.94e-29	57.7	0.00869	-1.88	17.7	1.03e-67	5.11e-66	141
cg00310046		chrX	136646678	0.00604	-2.5	11.8	2.93e-31	1.99e-29	57.7	0.00316	-2.39	9.37	1.15e-20	9.82e-20	33.2
cg09159923	CTPS2;CTPS2;CTPS2	chrX	16730344	0.00486	-2.61	11.8	2.97e-31	2.01e-29	57.6	-0.000857	-2.9	-3.05	0.00227	0.00407	-5.61
cg18491287	TMEM164;TMEM164	chrX	109266253	0.00499	0.825	11.8	3.69e-31	2.49e-29	57.4	0.00389	1.28	12.2	1.59e-33	2.52e-32	62.6
cg16244634		chrX	129113524	-0.00332	-0.912	-11.8	4.35e-31	2.92e-29	57.3	-0.00378	-0.741	-20.1	2.46e-86	2e-84	184
cg00522377		chrX	114265462	-0.00393	1.14	-11.7	6.44e-31	4.31e-29	56.9	-0.00409	1.46	-15.7	2.58e-54	8.47e-53	110
cg05585317	TSPYL2	chrX	53117682	0.00573	-1.2	11.7	6.5e-31	4.33e-29	56.9	0.004	-1.09	12.2	1.76e-33	2.79e-32	62.5
cg07451552		chrX	15949090	-0.00557	-0.135	-11.7	9.83e-31	6.5e-29	56.5	-0.0049	0.471	-10.2	5.38e-24	5.49e-23	40.8
cg08785796	PHKA1;PHKA1;PHKA1	chrX	71905043	-0.00509	0.386	-11.7	1e-30	6.6e-29	56.4	-0.000228	1.24	-0.394	0.694	0.741	-10.2
cg13578591	LRCH2;LRCH2	chrX	114468864	0.00573	-1.81	11.7	1e-30	6.6e-29	56.4	0.00634	-1.75	19.1	2.18e-78	1.47e-76	165
cg11753723	TAB3	chrX	30849527	0.00574	0.872	11.7	1.1e-30	7.18e-29	56.3	0.00391	1.12	11.1	3.79e-28	4.73e-27	50.3
cg23266487	ATRX;ATRX	chrX	76924417	-0.00511	-1.68	-11.7	1.32e-30	8.58e-29	56.2	-0.00496	-1.78	-12.4	1.45e-34	2.4e-33	64.9
cg26623411		chrX	113816093	0.00716	-3.33	11.7	1.33e-30	8.66e-29	56.2	0.00626	-3.29	15.1	5.56e-50	1.63e-48	100
cg14817951		chrX	45616094	-0.00489	-2.16	-11.7	1.34e-30	8.66e-29	56.2	-0.00634	-2.4	-15.6	1.99e-53	6.35e-52	108
cg21040569	FGF13;FGF13;FGF13;FGF13;FGF13;FGF13;FGF13	chrX	137793665	0.00704	-1.3	11.6	1.56e-30	1.01e-28	56	0.00683	-1.63	17.4	1.61e-65	7.67e-64	136
cg07916285	FMR1;FMR1;FMR1;FMR1;FMR1;FMR1;FMR1	chrX	147021905	-0.00539	0.769	-11.6	1.74e-30	1.12e-28	55.9	0.00101	1.89	1.45	0.148	0.191	-9.22
cg11638117	SOX3	chrX	139587335	0.00678	-0.689	11.6	1.92e-30	1.23e-28	55.8	0.00662	-0.906	17.4	1.84e-65	8.76e-64	136
cg25885580	SPANXN4	chrX	142112575	-0.00476	0.773	-11.6	2.02e-30	1.29e-28	55.7	0.00178	1.93	2.67	0.00771	0.0127	-6.72
cg26439324		chrX	149716393	0.00874	0.0904	11.6	2.38e-30	1.51e-28	55.6	0.0107	-0.0746	23.4	3.11e-114	5.22e-112	248
cg03990841		chrX	117362232	-0.00552	0.629	-11.6	2.43e-30	1.54e-28	55.6	-0.000783	1.45	-1.45	0.148	0.191	-9.22
cg03170186	XIAP;XIAP;XIAP	chrX	123039334	0.00448	-1.6	11.6	2.56e-30	1.62e-28	55.5	0.0014	-1.54	5.75	9.34e-09	3.27e-08	6.22
cg01519222	TBL1X;TBL1X;TBL1X;TBL1X	chrX	9677911	-0.00401	1.46	-11.6	2.71e-30	1.71e-28	55.4	-0.00413	1.76	-16.5	4.05e-59	1.56e-57	121
cg23832787	MXRA5	chrX	3264728	0.00903	-3.87	11.6	2.98e-30	1.88e-28	55.4	0.0104	-4.01	20.5	3.13e-89	2.76e-87	190
cg23472595	TCEAL1;TCEAL1;TCEAL1	chrX	102883338	-0.00543	-0.601	-11.5	5.66e-30	3.54e-28	54.7	-0.0042	-0.214	-8.69	4.88e-18	3.56e-17	27.2
cg26137597	PPEF1;PPEF1;PPEF1	chrX	18834981	-0.00526	0.442	-11.5	5.84e-30	3.65e-28	54.7	0.000321	1.38	0.493	0.622	0.675	-10.1
cg07681653		chrX	139590479	0.00599	-1.13	11.5	5.97e-30	3.72e-28	54.7	0.00499	-1.06	14.4	3.25e-46	8.45e-45	91.6
cg06271976		chrX	37781167	-0.00611	-0.337	-11.5	6.75e-30	4.17e-28	54.5	-0.00767	-0.177	-20.9	9.8e-93	9.28e-91	198
cg03504250		chrX	11742662	-0.00391	0.0851	-11.5	8.86e-30	5.44e-28	54.3	-0.00617	0.258	-26.1	1.84e-139	5.77e-137	306
cg24893186		chrX	56100606	-0.00505	0.223	-11.5	9.19e-30	5.62e-28	54.2	0.0013	1.12	2.19	0.0285	0.0424	-7.87
cg15524258	CXorf36;CXorf36	chrX	45047191	-0.00513	-0.213	-11.5	1.01e-29	6.14e-28	54.1	-0.00706	0.04	-22.5	1.39e-106	2.03e-104	230
cg24500161	TMEM185A;TMEM185A;TMEM185A	chrX	148683938	-0.0047	0.225	-11.5	1.07e-29	6.53e-28	54.1	-0.000125	0.949	-0.264	0.792	0.827	-10.2
cg10758970		chrX	113717390	-0.00505	0.867	-11.4	1.37e-29	8.29e-28	53.8	-0.000159	1.85	-0.281	0.778	0.816	-10.2
cg17404560	SEPT6;SEPT6;SEPT6;SEPT6;SEPT6;SEPT6;SEPT6;SEPT6	chrX	118809520	0.00352	-0.394	11.4	1.43e-29	8.66e-28	53.8	0.00255	-0.234	13.2	2.95e-39	5.82e-38	75.7
cg09626131	POU3F4;POU3F4	chrX	82764537	0.00439	-1.01	11.4	1.59e-29	9.59e-28	53.7	0.00351	-0.81	14.7	8.27e-48	2.26e-46	95.3
cg12614912	PCDH19;PCDH19;PCDH19;PCDH19	chrX	99664089	0.00559	-1.57	11.4	1.78e-29	1.07e-27	53.6	0.00545	-1.37	16.9	3.15e-62	1.34e-60	128
cg23497061	LRCH2;LRCH2	chrX	114347861	-0.00529	1.04	-11.4	2.09e-29	1.25e-27	53.4	0.00129	2.01	2.73	0.0063	0.0105	-6.54
cg12664761	MSN	chrX	64943715	0.00289	0.105	11.4	2.18e-29	1.3e-27	53.4	0.000181	0.237	1.08	0.28	0.336	-9.68
cg16040542	WAS	chrX	48547960	-0.00273	-1.07	-11.4	2.33e-29	1.38e-27	53.3	-0.00514	-0.82	-36.4	3.94e-254	8.35e-251	570
cg17370097		chrX	20432193	0.0047	1.64	11.4	2.36e-29	1.39e-27	53.3	0.0061	2.02	20.3	1.68e-87	1.42e-85	186
cg25017134	NLGN4X;NLGN4X;NLGN4X;NLGN4X	chrX	5819269	-0.00299	-0.269	-11.4	2.73e-29	1.6e-27	53.2	-0.00582	-0.0886	-37.5	5.4e-267	1.31e-263	599
cg25691526	LOC286467	chrX	130964707	0.00465	-2.82	11.4	3.21e-29	1.88e-27	53	0.007	-3.11	19.1	2.11e-78	1.43e-76	165
cg00608151	PABPC5	chrX	90689946	0.00543	-2.4	11.4	3.25e-29	1.9e-27	53	0.00432	-2.33	12.8	1.09e-36	1.95e-35	69.8
cg05128946	MAGED1	chrX	51545974	0.00628	-1.93	11.4	3.28e-29	1.91e-27	53	0.0078	-2	17.8	1.22e-68	6.12e-67	143
cg27502296	DUSP9	chrX	152913300	0.00474	-1.14	11.3	4.21e-29	2.44e-27	52.7	0.0058	-1.17	20.6	2.11e-90	1.92e-88	193
cg09354838		chrX	3635201	-0.00494	0.36	-11.3	5.29e-29	3.06e-27	52.5	0.000631	1.39	1.06	0.289	0.345	-9.7
cg20291321		chrX	36981602	0.0076	-0.918	11.3	5.49e-29	3.17e-27	52.5	0.0067	-1.16	14.1	4.71e-44	1.13e-42	86.7
cg12358915		chrX	139521621	0.00614	-1.7	11.3	6.55e-29	3.77e-27	52.3	0.00673	-1.74	16.9	6.94e-62	2.91e-60	128
cg24160301	PCYT1B	chrX	24691692	-0.00564	-1.71	-11.3	6.77e-29	3.88e-27	52.3	-0.00995	-1.62	-30.5	2.09e-185	1.54e-182	412
cg13806616	ARX	chrX	25033767	0.00474	-2.02	11.3	7.91e-29	4.52e-27	52.1	0.0046	-1.84	16.7	8.86e-61	3.59e-59	125
cg01806142		chrX	71960830	-0.00492	0.502	-11.3	8.15e-29	4.64e-27	52.1	0.00062	1.53	0.978	0.328	0.386	-9.79
cg27421195	PIH1D3;PIH1D3;NUP62CL;NUP62CL	chrX	106448595	-0.00552	1.19	-11.3	1.01e-28	5.7e-27	51.9	0.00213	2.52	3.75	0.000179	0.000381	-3.25
cg02836313	NLGN4X;NLGN4X;NLGN4X;NLGN4X	chrX	6103134	-0.00609	-3.46	-11.3	1.05e-28	5.93e-27	51.8	-0.00769	-3.4	-22	1.32e-101	1.68e-99	219
cg16772022	RENBP	chrX	153211711	-0.00552	1.12	-11.3	1.05e-28	5.94e-27	51.8	-0.00264	1.34	-8.26	1.86e-16	1.22e-15	23.6
cg22044068	CTPS2;CTPS2;CTPS2;CTPS2	chrX	16730503	0.00717	-3.74	11.2	1.15e-28	6.44e-27	51.7	0.00426	-4.07	9.46	4.77e-21	4.17e-20	34.1
cg27350602		chrX	136630265	0.0059	-0.565	11.2	1.33e-28	7.46e-27	51.6	0.00634	-0.754	21.6	1.45e-98	1.67e-96	212
cg04721883	ESX1;ESX1	chrX	103499577	0.0047	-2.81	11.2	1.5e-28	8.35e-27	51.5	0.00447	-2.64	16.7	1.11e-60	4.47e-59	125
cg01449198	PJA1;PJA1;PJA1	chrX	68382546	0.00446	0.728	11.2	1.68e-28	9.33e-27	51.4	0.0039	0.919	14.8	1.61e-48	4.5e-47	96.9
cg22750044	SLC16A2	chrX	73642662	0.005	-1.67	11.2	1.73e-28	9.59e-27	51.3	0.00485	-1.59	16.3	7.59e-58	2.78e-56	118
cg19358195	RPS6KA6	chrX	83443518	0.00453	-1.39	11.2	1.85e-28	1.02e-26	51.3	0.00554	-1.35	21	2.79e-93	2.72e-91	200
cg24197116		chrX	68110972	-0.00394	-0.77	-11.2	1.89e-28	1.04e-26	51.2	-0.00778	-0.569	-32	2.16e-202	1.83e-199	451
cg13751216		chrX	117973920	-0.00822	1.9	-11.2	1.9e-28	1.04e-26	51.2	-0.00727	1.95	-13.8	3.28e-42	7.32e-41	82.4
cg19977672	ZNF711	chrX	84503908	-0.00462	0.352	-11.2	1.93e-28	1.06e-26	51.2	0.00147	1.33	2.17	0.03	0.0445	-7.91
cg22618086	ARHGAP6;ARHGAP6	chrX	11446101	0.00515	-1.93	11.2	2.16e-28	1.18e-26	51.1	0.0047	-1.93	15.8	1.62e-54	5.35e-53	111
cg16135771	PLP1	chrX	103030149	-0.00357	0.402	-11.2	2.61e-28	1.42e-26	50.9	-0.00448	0.667	-23.3	5.09e-113	8.3e-111	245
cg14232291	KLHL34	chrX	21676481	0.00568	-1.45	11.2	2.63e-28	1.43e-26	50.9	0.00754	-1.56	22.1	7.9e-103	1.06e-100	222
cg13868987	ARHGAP6;ARHGAP6;ARHGAP6;ARHGAP6	chrX	11683131	0.00486	-1.99	11.2	2.76e-28	1.49e-26	50.9	0.00503	-1.91	16.6	2.69e-60	1.07e-58	124
cg20128589		chrX	42606148	-0.00426	-1.95	-11.2	2.87e-28	1.55e-26	50.8	-0.00234	-2	-7.47	9.3e-14	5.04e-13	17.5
cg19847191		chrX	122872682	-0.00524	0.276	-11.2	2.95e-28	1.59e-26	50.8	-0.0062	0.511	-20.3	9.52e-88	8.11e-86	187
cg11482392	DIAPH2	chrX	96854396	-0.00582	-1.07	-11.2	3.16e-28	1.7e-26	50.7	-0.00226	-0.82	-6.09	1.22e-09	4.68e-09	8.2
cg17357565		chrX	43863347	-0.00503	-1.96	-11.1	3.47e-28	1.86e-26	50.6	-0.00772	-2.01	-23.9	4.85e-119	8.75e-117	259
cg25988710	CDX4	chrX	72667379	0.00424	-1.39	11.1	3.54e-28	1.89e-26	50.6	0.00395	-1.16	16.1	1.85e-56	6.53e-55	115
cg09761247	IDS;IDS;IDS	chrX	148585951	-0.00686	-2.32	-11.1	3.59e-28	1.91e-26	50.6	-0.0122	-2.35	-28	3.15e-159	1.3e-156	351
cg25530944	LOC286467	chrX	130964695	0.00487	-1.96	11.1	3.89e-28	2.06e-26	50.5	0.00347	-1.86	12.4	7.11e-35	1.19e-33	65.6
cg01920326	COL4A5;COL4A5	chrX	107780684	-0.00483	1.09	-11.1	4.08e-28	2.16e-26	50.5	0.00108	2.25	1.46	0.146	0.188	-9.21
cg14252140		chrX	57931769	-0.00737	-0.184	-11.1	4.13e-28	2.18e-26	50.5	-0.00653	0.335	-9.95	4.43e-23	4.35e-22	38.7
cg02055404		chrX	82765593	0.00564	-1.37	11.1	4.16e-28	2.19e-26	50.5	0.00491	-1.36	14.9	2.5e-49	7.17e-48	98.8
cg02602182	BCOR;BCOR	chrX	40026844	0.00787	-2.48	11.1	4.33e-28	2.26e-26	50.4	0.00712	-2.68	15.5	1.36e-52	4.22e-51	106
cg12007356	BHLHB9;BHLHB9;BHLHB9;BHLHB9;BHLHB9;BHLHB9	chrX	101974987	-0.00544	-0.278	-11.1	4.66e-28	2.43e-26	50.3	-0.00343	0.177	-6.25	4.4e-10	1.76e-09	9.2
cg16524492	PLS3	chrX	114796308	0.00605	-4	11.1	5.52e-28	2.86e-26	50.2	0.00711	-4.17	16.8	2.54e-61	1.04e-59	126
cg09810818	AMMECR1;RGAG1	chrX	109683490	-0.00386	0.255	-11.1	6.29e-28	3.25e-26	50	-0.00358	0.51	-16.3	5.22e-58	1.93e-56	119
cg08769559	ARX	chrX	25034121	0.0046	-3.67	11.1	6.43e-28	3.32e-26	50	0.00244	-3.59	7.95	2.44e-15	1.48e-14	21.1
cg06683713	SPIN4;SPIN4	chrX	62569141	-0.00616	-0.445	-11.1	6.93e-28	3.57e-26	49.9	-0.00628	-0.223	-13.8	1.34e-42	3.05e-41	83.3
cg04886769	BCYRN1;GJB1	chrX	70435029	-0.00389	0.0579	-11.1	8.42e-28	4.32e-26	49.8	-0.00652	0.317	-27.5	3.25e-154	1.25e-151	340
cg19441811	GPM6B;GPM6B	chrX	13956718	0.00834	-2.88	11.1	8.62e-28	4.41e-26	49.7	0.00557	-3.17	10.3	1.52e-24	1.6e-23	42
cg07195907	NHSL2	chrX	71185985	-0.00478	1.01	-11.1	9.21e-28	4.7e-26	49.7	0.000163	2.25	0.247	0.805	0.839	-10.2
cg13154234	MIR508	chrX	146320010	-0.00527	0.309	-11.1	9.37e-28	4.77e-26	49.6	0.00103	1.4	1.86	0.0633	0.0882	-8.54
cg17575561	ZIC3	chrX	136650273	0.00495	-2.61	11	1.06e-27	5.38e-26	49.5	0.00445	-2.64	14.6	6.92e-47	1.85e-45	93.2
cg23690264	SLITRK4	chrX	142721909	0.00718	-1.27	11	1.07e-27	5.43e-26	49.5	0.00807	-1.56	18.5	1.31e-73	7.57e-72	154
cg26341773	PIR;PIR	chrX	15511773	0.00558	-3.73	11	1.44e-27	7.27e-26	49.2	0.00426	-3.76	12	1.69e-32	2.54e-31	60.2
cg08874555	ATP2B3;ATP2B3	chrX	152832700	-0.00365	0.847	-11	1.61e-27	8.13e-26	49.1	-0.00262	1.14	-11.8	9.11e-32	1.32e-30	58.5
cg24090339		chrX	119149973	0.00439	-1.79	11	1.64e-27	8.23e-26	49.1	0.00233	-1.7	8.97	4.12e-19	3.22e-18	29.7
cg13311699	WDR44;WDR44;WDR44	chrX	117569856	-0.00486	0.641	-11	1.7e-27	8.51e-26	49.1	0.00256	1.93	3.67	0.000244	0.000508	-3.54
cg21173031	TMEM255A;TMEM255A;TMEM255A	chrX	119445419	0.00613	-1.71	11	1.82e-27	9.11e-26	49	0.00693	-1.98	17.8	3.9e-68	1.93e-66	142
cg00412010	PAK3;PAK3;PAK3	chrX	110339837	0.00511	-0.73	11	2.14e-27	1.07e-25	48.8	0.00421	-0.948	12.6	7.2e-36	1.25e-34	67.9
cg27452062	CHRDL1;CHRDL1;CHRDL1;CHRDL1	chrX	110039414	0.00626	-2.81	11	2.22e-27	1.1e-25	48.8	0.0026	-3.09	6.89	6.25e-12	2.91e-11	13.4
cg18422972	BCOR;BCOR	chrX	40029227	-0.00401	-0.506	-11	2.22e-27	1.1e-25	48.8	-0.00669	-0.604	-25	6.56e-129	1.63e-126	282
cg05091491	RBMXL3;LRCH2	chrX	114423926	-0.00532	2.55	-11	2.31e-27	1.14e-25	48.8	3.1e-05	2.76	0.077	0.939	0.951	-10.3
cg04790148	CXorf22	chrX	35937765	0.00551	-2.05	11	2.67e-27	1.31e-25	48.6	0.00667	-2.22	17.9	3.14e-69	1.61e-67	144
cg20795578		chrX	136632532	0.006	-2.12	10.9	2.76e-27	1.35e-25	48.6	0.00482	-2.2	13.1	1.49e-38	2.85e-37	74.1
cg19881386	NR0B1	chrX	30327423	0.00547	-1.83	10.9	2.76e-27	1.35e-25	48.6	0.00716	-1.84	20.2	4.67e-87	3.92e-85	185
cg08697944	MAGED1;MAGED1;MAGED1	chrX	51637845	0.00614	-1.29	10.9	2.8e-27	1.37e-25	48.6	0.00906	-1.44	20.5	1.15e-89	1.03e-87	191
cg15002624		chrX	30548907	-0.00497	-1.85	-10.9	3.02e-27	1.47e-25	48.5	-0.00721	-1.79	-24.4	1.18e-123	2.32e-121	269
cg10097667		chrX	120713051	-0.00459	-2.69	-10.9	3.24e-27	1.57e-25	48.4	-0.00843	-3.07	-19.8	9.75e-84	7.41e-82	178
cg26751536	NHS;NHS	chrX	17632800	-0.00608	-2.12	-10.9	3.39e-27	1.64e-25	48.4	-0.00785	-2.17	-19.6	2.76e-82	2.02e-80	174
cg23278128		chrX	106516285	0.00444	-1.51	10.9	3.52e-27	1.7e-25	48.3	0.0031	-1.27	11.4	7.23e-30	9.68e-29	54.2
cg10426994	DMD	chrX	33358933	-0.00494	0.613	-10.9	3.98e-27	1.92e-25	48.2	0.000569	1.66	0.928	0.353	0.412	-9.84
cg18225658	PDZD4	chrX	153084485	0.00687	-1.7	10.9	4.01e-27	1.93e-25	48.2	0.0022	-1.9	5.58	2.49e-08	8.37e-08	5.27
cg19593957	MID1;MID1;MID1	chrX	10588208	0.00471	-1.97	10.9	4.1e-27	1.96e-25	48.2	0.00479	-1.96	17.1	9.13e-64	4.08e-62	132
cg14924469	LOC286467	chrX	130964846	0.00422	-3.46	10.9	4.32e-27	2.07e-25	48.1	0.00472	-3.94	12.7	1.87e-36	3.32e-35	69.3
cg02492445		chrX	136631809	0.00555	-2.18	10.9	4.89e-27	2.33e-25	48	0.00507	-2.12	15.2	1.18e-50	3.51e-49	102
cg05788681	ESX1;ESX1	chrX	103499545	0.00642	-1.18	10.9	5.99e-27	2.84e-25	47.8	0.00739	-1.27	20.8	1.57e-91	1.46e-89	196
cg04301343	GPR64;GPR64;GPR64;GPR64;GPR64;GPR64;GPR64;GPR64	chrX	19140658	0.00463	-0.859	10.9	6.84e-27	3.24e-25	47.7	-0.00204	-1.16	-7.38	1.82e-13	9.66e-13	16.8
cg14831665	ARX	chrX	25023963	0.0059	-0.683	10.8	1.03e-26	4.85e-25	47.3	0.00712	-1.05	18.8	3.75e-76	2.33e-74	160
cg25863147	PDK3;PDK3	chrX	24484361	-0.00523	0.105	-10.8	1.04e-26	4.9e-25	47.3	-0.00679	0.268	-21	2.89e-93	2.78e-91	200
cg14014422	LINC00894	chrX	149119397	-0.00468	0.569	-10.8	1.05e-26	4.93e-25	47.2	-0.000127	1.52	-0.201	0.841	0.87	-10.2
cg07395435	MCF2	chrX	138774080	0.00564	-2.09	10.8	1.08e-26	5.06e-25	47.2	0.00382	-2.29	12.5	4.38e-35	7.38e-34	66.1
cg17388110		chrX	40126645	0.00942	-2.95	10.8	1.2e-26	5.59e-25	47.1	0.00759	-3.23	13.5	9e-41	1.9e-39	79.1
cg12932650		chrX	94388474	-0.00515	0.797	-10.8	1.4e-26	6.51e-25	47	0.00309	1.94	4.73	2.35e-06	6.31e-06	0.878
cg13421841	GPC3;GPC3;GPC3;GPC3	chrX	132809404	0.00351	-1.67	10.8	1.5e-26	6.93e-25	46.9	0.000273	-1.61	1.11	0.268	0.324	-9.65
cg07921660	MSL3;MSL3;MSL3;MSL3;MSL3	chrX	11781090	0.00494	0.792	10.8	1.69e-26	7.82e-25	46.8	0.00354	1.06	9.74	3.27e-22	3.07e-21	36.7
cg01888389	KDM6A	chrX	44735560	0.00285	-0.365	10.8	1.8e-26	8.25e-25	46.7	0.00135	-0.241	8.66	6.78e-18	4.91e-17	26.9
cg01478937	MSN	chrX	64942572	0.00279	0.512	10.8	1.8e-26	8.25e-25	46.7	0.00226	0.769	13.2	4.69e-39	9.22e-38	75.2
cg14168571		chrX	18874432	-0.005	-2.64	-10.8	2.08e-26	9.5e-25	46.6	-0.00582	-2.9	-16.7	9.06e-61	3.66e-59	125
cg21595968		chrX	150396241	0.00677	-1.16	10.8	2.15e-26	9.81e-25	46.5	0.00561	-1.39	12.9	3.39e-37	6.2e-36	71
cg04109895		chrX	40830725	-0.00551	0.817	-10.7	2.65e-26	1.2e-24	46.3	-0.00231	1.52	-3.75	0.000176	0.000374	-3.23
cg12746753		chrX	135353736	-0.00485	-1.21	-10.7	2.69e-26	1.22e-24	46.3	-0.00171	-1.18	-4.7	2.65e-06	7.09e-06	0.761
cg01353903	PCDH19;PCDH19	chrX	99662650	0.00469	-1.97	10.7	2.73e-26	1.23e-24	46.3	0.00378	-1.75	13.7	8.53e-42	1.86e-40	81.5
cg17550929		chrX	136921659	-0.0055	-2.18	-10.7	2.97e-26	1.34e-24	46.2	-0.00658	-2.25	-14.6	2.41e-47	6.52e-46	94.2
cg03671371		chrX	36975540	0.00559	-1.36	10.7	3.07e-26	1.38e-24	46.2	0.00859	-1.36	24.2	3.77e-121	6.94e-119	264
cg04492048	ERAS	chrX	48686119	0.00673	-0.921	10.7	3.17e-26	1.42e-24	46.2	0.00791	-0.879	17.3	1.07e-64	4.91e-63	134
cg04488527	KLHL34	chrX	21675867	0.00513	-1.13	10.7	3.55e-26	1.59e-24	46	0.00547	-0.935	17.4	1.49e-65	7.14e-64	136
cg24447042	SMARCA1;SMARCA1	chrX	128657893	0.00535	0.067	10.7	3.6e-26	1.61e-24	46	0.00726	0.312	21.8	2.33e-100	2.89e-98	216
cg03527511	BCOR;BCOR	chrX	40006072	0.00734	-3.18	10.7	4.21e-26	1.87e-24	45.9	0.00836	-3.35	15.2	9.92e-51	2.96e-49	102
cg13390384		chrX	13129095	-0.00466	-1.74	-10.7	4.22e-26	1.87e-24	45.9	-0.00397	-1.67	-13.1	1.04e-38	2e-37	74.4
cg20275344	RAB9B;RAB9B	chrX	103087153	0.0044	-2.51	10.7	4.26e-26	1.89e-24	45.9	0.00178	-2.46	6.67	2.83e-11	1.25e-10	11.9
cg17599673	PTCHD1	chrX	23352039	0.00515	-2.57	10.7	4.6e-26	2.03e-24	45.8	0.00539	-2.61	16.8	3.33e-61	1.36e-59	126
cg23282949	RENBP	chrX	153211709	-0.00408	-0.113	-10.7	4.97e-26	2.19e-24	45.7	-0.00278	0.0875	-12.2	1.52e-33	2.43e-32	62.6
cg20205061	MSL3;MSL3;MSL3;MSL3	chrX	11784864	0.00381	1.42	10.7	5.02e-26	2.2e-24	45.7	0.00482	1.64	19.7	5.02e-83	3.77e-81	176
cg20469935	LOC286467	chrX	130964757	0.00419	-2.67	10.7	5.07e-26	2.22e-24	45.7	0.00383	-2.68	13.8	1.25e-42	2.85e-41	83.4
cg13049326	IDH3G;IDH3G;SSR4	chrX	153061265	-0.00285	0.0901	-10.7	5.21e-26	2.27e-24	45.7	-0.00305	0.321	-19	2.18e-77	1.42e-75	163
cg21315986	GPR34;GPR34;CASK;CASK;CASK	chrX	41547733	-0.00563	-1.22	-10.7	5.23e-26	2.28e-24	45.7	-0.00278	-1.21	-6.26	4.23e-10	1.7e-09	9.24
cg20430749	NUDT10	chrX	51075273	0.0039	-2.22	10.7	5.46e-26	2.37e-24	45.6	0.00382	-2.2	16.2	3.52e-57	1.27e-55	117
cg27477134	MIR1298;HTR2C;HTR2C;HTR2C	chrX	113949323	-0.00546	0.299	-10.7	5.84e-26	2.53e-24	45.5	-0.00122	1.24	-2.07	0.0385	0.056	-8.13
cg10874556		chrX	100446569	0.00637	-0.126	10.7	6.05e-26	2.61e-24	45.5	0.00707	-0.14	20.2	5.26e-87	4.39e-85	185
cg26566045		chrX	23440779	-0.00517	0.807	-10.6	6.24e-26	2.69e-24	45.5	0.001	1.65	1.51	0.131	0.171	-9.13
cg23987156		chrX	102156022	-0.00508	-1.24	-10.6	7.44e-26	3.2e-24	45.3	-0.0048	-1.04	-10.5	1.5e-25	1.67e-24	44.3
cg14177924		chrX	33744453	0.00621	-1.01	10.6	7.53e-26	3.22e-24	45.3	0.00409	-1.25	9.92	6.12e-23	5.96e-22	38.4
cg26489179	BCOR;BCOR;BCOR;BCOR	chrX	39921143	0.00417	0.802	10.6	7.9e-26	3.38e-24	45.2	0.00597	1.09	22.4	6.12e-105	8.64e-103	226
cg03100923	FGF13;FGF13;FGF13	chrX	138285922	0.0062	-2.08	10.6	8.01e-26	3.42e-24	45.2	0.00432	-2.43	11.5	5.5e-30	7.42e-29	54.5
cg22934939	ZIC3	chrX	136648313	0.00514	-1.56	10.6	8.12e-26	3.45e-24	45.2	0.00631	-1.49	20.3	6.22e-88	5.38e-86	187
cg01471539	POLA1	chrX	24795720	-0.0046	0.325	-10.6	8.12e-26	3.45e-24	45.2	0.00276	1.3	5	6.03e-07	1.74e-06	2.19
cg16510657	TMEM35;TMEM35	chrX	100333950	0.00523	-2	10.6	8.44e-26	3.57e-24	45.2	0.00305	-1.87	9.26	3.22e-20	2.67e-19	32.2
cg15847989	KAL1	chrX	8700409	0.00587	-4.52	10.6	8.79e-26	3.72e-24	45.1	0.00368	-4.87	8.27	1.73e-16	1.14e-15	23.7
cg07057684	NHSL2	chrX	71320744	-0.00555	-4.13	-10.6	1.06e-25	4.46e-24	45	-0.00546	-4.34	-14.2	1.25e-44	3.05e-43	88
cg01206544	FRMPD4	chrX	12156396	0.00673	-1.18	10.6	1.26e-25	5.26e-24	44.8	0.00648	-1.32	17.5	3.44e-66	1.67e-64	137
cg04875162	PABPC5;PABPC5	chrX	90689826	0.0086	-2.64	10.6	1.28e-25	5.32e-24	44.8	0.0107	-2.72	19.3	4.41e-80	3.09e-78	169
cg01891172	KLHL34	chrX	21676483	0.00658	-1.32	10.6	1.29e-25	5.38e-24	44.8	0.00764	-1.8	19.3	1.42e-79	9.82e-78	168
cg10530171	TSPAN6	chrX	99892067	0.00649	-2.74	10.6	1.48e-25	6.13e-24	44.6	0.00665	-2.92	14	9.05e-44	2.16e-42	86
cg16533561	ZNF81	chrX	47699239	-0.00496	0.306	-10.6	1.55e-25	6.41e-24	44.6	0.00164	1.37	2.64	0.00844	0.0138	-6.8
cg00938039	NLGN4X;NLGN4X	chrX	5808230	-0.00441	0.183	-10.6	1.55e-25	6.42e-24	44.6	-8.7e-05	1.22	-0.205	0.838	0.868	-10.2
cg08967287	MIR891A	chrX	145110222	-0.00479	0.7	-10.6	1.57e-25	6.49e-24	44.6	0.00159	2.02	2.04	0.0419	0.0604	-8.2
cg12204574	GABRE	chrX	151142772	0.00463	-1.86	10.5	1.72e-25	7.07e-24	44.5	0.00526	-1.74	17.8	1.66e-68	8.29e-67	143
cg00552245		chrX	95691700	-0.00416	0.756	-10.5	1.76e-25	7.21e-24	44.5	0.00163	1.64	3.21	0.00132	0.00245	-5.11
cg11284636	ATP2B3;ATP2B3	chrX	152812906	-0.00313	-0.459	-10.5	1.85e-25	7.6e-24	44.4	-0.00281	-0.184	-15.3	2.47e-51	7.48e-50	103
cg00296535	MAP7D2;MAP7D2;MAP7D2;MAP7D2	chrX	20083022	-0.00331	-0.0778	-10.5	1.99e-25	8.14e-24	44.3	-0.0025	0.223	-12.6	5.38e-36	9.39e-35	68.2
cg12842316	SLITRK4	chrX	142723457	0.00485	-1.52	10.5	2.06e-25	8.38e-24	44.3	0.00589	-1.63	17.3	7.26e-65	3.36e-63	134
cg07820420	NR0B1	chrX	30327545	0.00459	-2.26	10.5	2.17e-25	8.81e-24	44.2	0.00389	-2.27	13.4	5.96e-40	1.22e-38	77.3
cg19847571		chrX	73515285	-0.00484	0.953	-10.5	2.91e-25	1.18e-23	44	0.00109	2.17	1.53	0.125	0.164	-9.09
cg13747960	BCAP31;ABCD1;BCAP31;BCAP31;BCAP31	chrX	152989585	0.00692	-1.29	10.5	2.97e-25	1.2e-23	43.9	-4.57e-05	-1.64	-0.11	0.912	0.93	-10.3
cg20691133		chrX	13524553	-0.00524	-2.33	-10.5	3.19e-25	1.28e-23	43.9	-0.00813	-2.25	-24.6	1.24e-125	2.69e-123	274
cg21288474	WDR44;MIR1277	chrX	117520383	-0.00445	1.14	-10.5	3.32e-25	1.34e-23	43.8	0.00221	2.39	3.48	0.000503	0.000997	-4.21
cg11947486	TBC1D8B;TBC1D8B	chrX	106045805	0.00446	-2.71	10.5	3.62e-25	1.45e-23	43.7	0.00408	-2.77	13.5	1.34e-40	2.8e-39	78.8
cg00809111	FLJ30058	chrX	130192134	0.00552	-2.23	10.5	3.99e-25	1.6e-23	43.6	0.00559	-2.14	15.8	9.74e-55	3.25e-53	111
cg00960898	GPR101	chrX	136113605	0.00518	-1.76	10.5	4.05e-25	1.62e-23	43.6	0.00471	-1.72	14.2	1.24e-44	3.03e-43	88
cg17345128		chrX	41189395	0.00536	-0.225	10.5	4.28e-25	1.7e-23	43.6	0.00279	-0.055	7.39	1.7e-13	9.04e-13	16.9
cg18001590		chrX	136632535	0.00457	-1.45	10.5	4.36e-25	1.73e-23	43.6	0.00482	-1.53	16.6	2.88e-60	1.14e-58	124
cg16221059	PLS3;PLS3	chrX	114795485	0.00477	-3.85	10.4	4.82e-25	1.91e-23	43.5	0.00148	-3.84	4.74	2.21e-06	5.96e-06	0.937
cg25577993		chrX	71088867	-0.00546	2.24	-10.4	5.91e-25	2.34e-23	43.3	-0.00564	2.34	-15.8	1.34e-54	4.44e-53	111
cg23238793	ARX	chrX	25025519	0.00556	-0.802	10.4	7.28e-25	2.87e-23	43	0.00592	-0.733	19.4	1.57e-80	1.12e-78	170
cg21699341	FLNA;FLNA	chrX	153603503	-0.00462	3.2	-10.4	7.65e-25	3.01e-23	43	-0.00359	3.26	-11.9	3.28e-32	4.85e-31	59.5
cg12936905		chrX	5327950	-0.00465	0.917	-10.4	8.19e-25	3.21e-23	42.9	-0.00164	1.79	-3.96	7.5e-05	0.000168	-2.43
cg22131077	BTK;BTK;BTK	chrX	100626066	-0.00465	-2.41	-10.4	8.45e-25	3.3e-23	42.9	-0.00645	-2.61	-17.1	1.25e-63	5.55e-62	132
cg06701726	GPC3;GPC3;GPC3;GPC3;GPC3;GPC3;GPC3;GPC3	chrX	133119645	0.0048	-1.46	10.4	8.82e-25	3.44e-23	42.9	0.00402	-1.87	12.2	7.84e-34	1.26e-32	63.3
cg21175761		chrX	70273254	0.00603	-0.473	10.4	9.19e-25	3.58e-23	42.8	0.00672	-0.447	13.4	5.61e-40	1.15e-38	77.3
cg17509494	ZDHHC15;ZDHHC15;ZDHHC15	chrX	74743480	0.00505	-2.05	10.4	9.56e-25	3.71e-23	42.8	0.00596	-2.13	16.9	2.36e-62	1.01e-60	129
cg22569587	GPR143	chrX	9733544	0.00895	-1.67	10.4	9.74e-25	3.77e-23	42.8	0.00642	-1.97	11.2	1.2e-28	1.52e-27	51.4
cg17832062	GPR64;GPR64;GPR64;GPR64	chrX	19139978	0.00673	-2.16	10.4	1e-24	3.88e-23	42.7	0.00337	-2.48	7.55	5.23e-14	2.89e-13	18.1
cg25223408	FLJ30058	chrX	130207219	0.00388	-1.32	10.4	1.08e-24	4.16e-23	42.7	0.0045	-1.18	18.7	5.53e-75	3.32e-73	158
cg02592360	CXorf56;CXorf56;CXorf56	chrX	118700296	-0.00465	0.632	-10.4	1.09e-24	4.2e-23	42.6	0.0017	1.67	2.53	0.0116	0.0184	-7.08
cg14453321	CTPS2;CTPS2;S100G;CTPS2	chrX	16668107	-0.00407	0.877	-10.4	1.12e-24	4.32e-23	42.6	-0.000208	1.79	-0.373	0.709	0.754	-10.2
cg20197277	MBNL3;MBNL3;MBNL3;MBNL3;MBNL3;MBNL3	chrX	131508512	-0.00458	0.572	-10.4	1.2e-24	4.6e-23	42.6	0.00143	1.6	2.47	0.0137	0.0216	-7.23
cg01909661	PTCHD1-AS	chrX	22446176	-0.00493	0.378	-10.4	1.22e-24	4.67e-23	42.5	-0.00166	1.18	-3.21	0.00132	0.00246	-5.11
cg02215792	LINC00632	chrX	139816104	0.00421	-3.49	10.4	1.27e-24	4.84e-23	42.5	-0.00027	-4.3	-0.428	0.669	0.717	-10.2
cg03948181		chrX	39845164	-0.00437	-0.565	-10.3	1.61e-24	6.14e-23	42.3	-0.00735	-0.345	-24.2	1.98e-121	3.69e-119	264
cg06293739	RBBP7;RBBP7;RBBP7	chrX	16888189	0.00513	-0.995	10.3	1.69e-24	6.43e-23	42.2	-0.000554	-1.26	-1.53	0.125	0.164	-9.09
cg00993916	CFAP47	chrX	36037744	-0.00475	0.142	-10.3	1.84e-24	6.97e-23	42.1	0.00133	0.993	2.53	0.0116	0.0184	-7.08
cg27608743		chrX	140013883	-0.00485	-0.244	-10.3	1.88e-24	7.12e-23	42.1	-0.00404	0.0672	-10.6	9.5e-26	1.07e-24	44.8
cg01616492		chrX	110896134	-0.00434	-1.97	-10.3	1.91e-24	7.22e-23	42.1	-0.00645	-2.11	-18.9	1.42e-76	8.82e-75	161
cg02580986	MUM1L1	chrX	105421602	0.00731	0.548	10.3	1.92e-24	7.24e-23	42.1	0.00167	0.101	3.02	0.00251	0.00447	-5.7
cg19714994	MOSPD1;MOSPD1	chrX	134034693	-0.00466	0.687	-10.3	1.95e-24	7.35e-23	42.1	0.00192	1.92	2.65	0.00817	0.0134	-6.77
cg12237392		chrX	41162610	-0.00268	-0.237	-10.3	2.05e-24	7.7e-23	42	-0.00244	0.0354	-15.9	4.46e-55	1.52e-53	112
cg11766438	MSL3;MSL3;MSL3;MSL3;MSL3	chrX	11782677	0.00453	0.823	10.3	2.47e-24	9.27e-23	41.8	0.00539	1.1	17.3	7.2e-65	3.34e-63	134
cg18610223	BCOR;BCOR;BCOR;BCOR	chrX	39942648	0.0112	-3.17	10.3	2.76e-24	1.03e-22	41.7	0.00981	-3.34	12.7	2.5e-36	4.42e-35	69
cg17355765	HS6ST2;HS6ST2	chrX	132091269	0.00376	-2.63	10.3	2.89e-24	1.08e-22	41.7	0.00205	-2.55	9.12	1.09e-19	8.8e-19	31
cg16513871	CITED1;CITED1;CITED1;CITED1	chrX	71524750	0.00568	-2.6	10.3	3.12e-24	1.16e-22	41.6	0.00456	-2.54	12	9.7e-33	1.48e-31	60.8
cg22698358	MXRA5	chrX	3264711	0.00598	-3.82	10.2	3.68e-24	1.37e-22	41.4	0.00592	-4.04	15.5	6.4e-53	2e-51	107
cg12947498	ARMCX1	chrX	100806397	0.00415	-2.04	10.2	4.07e-24	1.51e-22	41.3	0.00332	-1.74	13.1	9.95e-39	1.91e-37	74.5
cg15816181	POU3F4	chrX	82763261	0.00591	-1.43	10.2	4.52e-24	1.66e-22	41.2	0.0049	-1.85	12.6	5.63e-36	9.82e-35	68.2
cg01710180		chrX	117350242	-0.00428	-3.88	-10.2	4.96e-24	1.82e-22	41.1	-0.00454	-4	-13.9	6.54e-43	1.51e-41	84
cg23183988		chrX	19908877	0.00397	-1.18	10.2	4.96e-24	1.82e-22	41.1	0.00291	-1.3	11.9	5.59e-32	8.17e-31	59
cg11550546	FGF13-AS1;FGF13;FGF13;FGF13;FGF13;FGF13;FGF13	chrX	137793850	0.00578	-1.61	10.2	5.49e-24	2.01e-22	41	0.00641	-1.88	17.1	7.6e-64	3.43e-62	132
cg20630239	TEX11;TEX11	chrX	69944223	-0.00426	0.653	-10.2	5.57e-24	2.04e-22	41	0.00276	1.62	5.29	1.25e-07	3.88e-07	3.71
cg18220968		chrX	40737562	-0.00529	-0.492	-10.2	5.91e-24	2.16e-22	41	-0.00437	0.483	-9.67	6.83e-22	6.3e-21	36
cg17190855	SEPT6;SEPT6;SEPT6;SEPT6	chrX	118811309	0.00293	-0.51	10.2	5.93e-24	2.16e-22	41	0.00288	-0.34	15.2	9.78e-51	2.92e-49	102
cg22971145	NRK	chrX	105127029	-0.00659	-0.315	-10.2	7.1e-24	2.58e-22	40.8	-0.00653	-0.0837	-13.1	1.78e-38	3.39e-37	73.9
cg06300559		chrX	64808380	-0.0042	-2.1	-10.2	7.12e-24	2.59e-22	40.8	-0.00529	-2.04	-18	4.71e-70	2.44e-68	146
cg24401557	FGF13;FGF13;FGF13;FGF13;FGF13;FGF13	chrX	137793853	0.00701	-1.03	10.2	8.19e-24	2.97e-22	40.6	0.0094	-1.28	22.1	1.16e-102	1.53e-100	221
cg18812946	L1CAM;L1CAM;L1CAM	chrX	153140985	0.00645	-2.85	10.1	9.78e-24	3.53e-22	40.5	0.000356	-3.17	0.792	0.428	0.487	-9.95
cg07598097	ARX	chrX	25023356	0.00469	-2.69	10.1	1.02e-23	3.67e-22	40.4	0.00342	-2.7	10.2	3.86e-24	3.97e-23	41.1
cg13187778	MAGED1;MAGED1;MAGED1	chrX	51637971	0.00612	-0.505	10.1	1.03e-23	3.69e-22	40.4	0.00452	-0.67	11.9	2.48e-32	3.68e-31	59.8
cg06294679	CTPS2;CTPS2;CTPS2	chrX	16622255	0.00309	0.291	10.1	1.03e-23	3.69e-22	40.4	0.00228	0.455	10.1	8e-24	8.07e-23	40.4
cg03838168	RBM3	chrX	48433876	-0.00323	0.885	-10.1	1.06e-23	3.81e-22	40.4	-0.00281	1.15	-14.4	8.47e-46	2.17e-44	90.7
cg09299783		chrX	88355174	-0.00449	0.171	-10.1	1.07e-23	3.84e-22	40.4	-0.00142	0.921	-2.62	0.00889	0.0145	-6.84
cg08728127	STARD8;STARD8;STARD8	chrX	67913300	0.00512	-2.11	10.1	1.15e-23	4.09e-22	40.3	0.00475	-2.1	12.8	6.3e-37	1.14e-35	70.3
cg08772684		chrX	76198371	-0.00984	-0.888	-10.1	1.23e-23	4.38e-22	40.2	-0.01	-0.785	-13.8	3.29e-42	7.33e-41	82.4
cg13583732	GPM6B	chrX	13956913	0.00569	-3.21	10.1	1.48e-23	5.25e-22	40.1	0.00208	-3.71	4.6	4.32e-06	1.13e-05	0.294
cg18317959	BCYRN1	chrX	70849574	0.00342	0.162	10.1	1.5e-23	5.31e-22	40	0.00227	0.328	11.1	2.8e-28	3.5e-27	50.6
cg04528545		chrX	36982194	0.00533	-0.969	10.1	1.73e-23	6.12e-22	39.9	0.00537	-0.989	14	1.94e-43	4.6e-42	85.3
cg02804757	FGF13;FGF13;FGF13	chrX	138285861	0.00554	-2.55	10.1	1.74e-23	6.16e-22	39.9	0.00546	-2.48	14.7	5.84e-48	1.6e-46	95.6
cg03794916		chrX	78337770	-0.00468	-1.79	-10.1	1.97e-23	6.94e-22	39.8	-0.00658	-1.83	-19	1.38e-77	9.02e-76	164
cg05137263	NR0B1	chrX	30327625	0.00567	-1.32	10.1	2.27e-23	8e-22	39.6	0.00674	-1.63	17.8	3.8e-68	1.89e-66	142
cg27480179	FANCB;FANCB	chrX	14889247	-0.00435	0.755	-10.1	2.31e-23	8.14e-22	39.6	0.0029	1.99	4.04	5.34e-05	0.000122	-2.1
cg02051749	MED14	chrX	40542198	-0.0038	0.259	-10.1	2.32e-23	8.15e-22	39.6	0.00294	0.963	8.31	1.28e-16	8.53e-16	24
cg19162841	DGKK	chrX	50214473	0.00464	-0.666	10.1	2.51e-23	8.77e-22	39.5	0.00343	-0.863	15.1	5.06e-50	1.49e-48	100
ch.X.139786812F		chrX	139959146	0.00303	-3.63	10	2.6e-23	9.07e-22	39.5	-0.000802	-3.97	-3.18	0.0015	0.00278	-5.23
cg00752713	USP9X;USP9X	chrX	40998020	-0.00443	0.0435	-10	2.94e-23	1.02e-21	39.4	0.000367	0.491	0.89	0.374	0.433	-9.87
cg26157279	RPS6KA6	chrX	83443186	0.00583	-1.64	10	3.05e-23	1.06e-21	39.3	0.00607	-2.05	15.3	2.6e-51	7.84e-50	103
cg10054049	HTATSF1;HTATSF1	chrX	135578655	-0.00385	-1.3	-10	3.16e-23	1.09e-21	39.3	-0.00693	-1.39	-26.5	8.16e-144	2.77e-141	316
cg02296682	IQSEC2	chrX	53317159	-0.00397	-2.91	-10	3.37e-23	1.17e-21	39.2	-0.00664	-2.96	-24.6	2.94e-125	6.22e-123	273
cg27173548	LINC01278	chrX	62648463	-0.00412	0.941	-10	3.44e-23	1.19e-21	39.2	0.00185	2.03	3.51	0.000458	0.000914	-4.13
cg04498411	PCDH11X;PCDH11X;PCDH11X;PCDH11X;PCDH11X;PCDH11X	chrX	91538611	-0.00445	0.481	-10	3.79e-23	1.3e-21	39.1	0.000892	1.56	1.34	0.18	0.226	-9.37
cg21410629	TCEAL4	chrX	102831124	-0.00516	0.0596	-10	3.81e-23	1.31e-21	39.1	-0.00457	0.53	-10.3	9.99e-25	1.06e-23	42.4
cg05088063	ZNF711	chrX	84509859	-0.00501	1.34	-10	4.13e-23	1.42e-21	39	-2.18e-05	2.4	-0.0425	0.966	0.973	-10.3
cg00362113	TAF7L;TAF7L	chrX	100542878	-0.00449	-1.25	-10	4.17e-23	1.43e-21	39	-0.00475	-1.06	-14.1	2.48e-44	6e-43	87.3
cg08938749	MCF2;MCF2	chrX	138774306	0.00497	-1.68	9.99	4.49e-23	1.54e-21	39	0.00457	-2.03	13.4	5.61e-40	1.15e-38	77.3
cg13663706	SLITRK2;SLITRK2;SLITRK2;SLITRK2	chrX	144899995	0.00614	-1.63	9.98	4.75e-23	1.62e-21	38.9	0.00563	-2.01	14.3	2.85e-45	7.18e-44	89.5
cg03003060	GPM6B	chrX	13956166	0.00523	-3.86	9.97	5.3e-23	1.81e-21	38.8	0.0054	-4.05	13.8	2.1e-42	4.71e-41	82.9
cg06621863	RPS6KA6	chrX	83443154	0.00498	-1.75	9.96	5.93e-23	2.02e-21	38.7	0.0056	-1.66	17.2	2.05e-64	9.43e-63	133
cg26071755	HTR2C	chrX	113817830	0.00536	-2.59	9.96	6.26e-23	2.13e-21	38.6	0.00365	-2.4	9.62	1.1e-21	9.97e-21	35.5
cg00506950		chrX	123357817	0.00564	1.21	9.96	6.31e-23	2.14e-21	38.6	0.00514	1.52	12.7	3.87e-36	6.78e-35	68.5
cg16140952	CHRDL1;CHRDL1;CHRDL1;CHRDL1	chrX	110039485	0.00568	-1.51	9.94	7.47e-23	2.53e-21	38.5	0.00673	-1.67	19.5	1.2e-81	8.67e-80	173
cg07002305	PHKA2	chrX	18979952	-0.00364	-1.85	-9.94	7.54e-23	2.55e-21	38.4	-0.00532	-1.8	-20.2	5.94e-87	4.93e-85	185
cg24159866		chrX	44439880	-0.00435	-1.06	-9.91	9.47e-23	3.19e-21	38.2	-0.00238	-0.721	-5.93	3.36e-09	1.23e-08	7.22
cg23733328	IQSEC2;IQSEC2;IQSEC2	chrX	53311101	-0.00329	-1.19	-9.91	9.79e-23	3.28e-21	38.2	-0.00507	-1.1	-21.8	3.18e-100	3.9e-98	216
cg13867807		chrX	5031229	-0.00456	1.05	-9.91	1.01e-22	3.38e-21	38.2	-0.00351	1.77	-6.85	8.32e-12	3.85e-11	13.1
cg06780693		chrX	17390235	-0.00452	0.541	-9.9	1.06e-22	3.55e-21	38.1	0.00269	1.64	3.86	0.000116	0.000254	-2.84
cg12838649	EFHC2	chrX	44012261	-0.00371	-1.55	-9.9	1.08e-22	3.62e-21	38.1	-0.00203	-1.49	-7.07	1.84e-12	8.96e-12	14.6
cg08911494		chrX	137478259	-0.00388	-0.876	-9.9	1.09e-22	3.64e-21	38.1	-0.00588	-0.686	-22.4	1.31e-105	1.89e-103	228
cg03992128	RHOXF1-AS1	chrX	119266423	-0.00458	0.719	-9.89	1.17e-22	3.89e-21	38	0.00228	1.78	3.56	0.00038	0.000768	-3.95
cg17075998		chrX	40104353	0.00376	-1.53	9.88	1.26e-22	4.17e-21	37.9	0.00364	-1.59	14	8.51e-44	2.04e-42	86.1
cg12614984	SHROOM2	chrX	9753567	0.00592	-2.52	9.88	1.28e-22	4.23e-21	37.9	0.00451	-2.46	10.9	4.36e-27	5.2e-26	47.8
cg03110160	NHS;NHS;NHS;NHS	chrX	17736202	-0.00443	0.235	-9.88	1.28e-22	4.24e-21	37.9	0.00103	1.26	1.94	0.0521	0.0739	-8.38
cg00743412	FLJ30058	chrX	130191788	0.0066	-1.25	9.88	1.33e-22	4.38e-21	37.9	0.00631	-1.16	13.8	3.43e-42	7.63e-41	82.4
cg07753796	MAGED1	chrX	51545470	-0.00507	0.672	-9.86	1.55e-22	5.11e-21	37.7	0.000567	1.49	0.742	0.458	0.517	-9.99
cg22656275		chrX	48685303	0.00632	-1.11	9.85	1.67e-22	5.49e-21	37.7	0.00561	-0.882	12.4	1.14e-34	1.88e-33	65.2
cg13710810	FIRRE	chrX	130946994	0.0037	-3.81	9.85	1.77e-22	5.8e-21	37.6	0.00242	-4.46	5.02	5.31e-07	1.54e-06	2.31
cg02402307	PIR;PIR	chrX	15511684	0.00493	-3.1	9.84	1.85e-22	6.06e-21	37.6	0.00412	-3.14	12	1.92e-32	2.87e-31	60.1
cg14053556	ARMCX6;ARMCX6	chrX	100873362	-0.00538	-0.619	-9.84	1.87e-22	6.12e-21	37.5	-0.00435	-0.459	-10.2	3.68e-24	3.78e-23	41.2
cg22063150	CD40LG	chrX	135728914	0.00471	0.518	9.84	2e-22	6.52e-21	37.5	0.0027	0.724	7.46	1.03e-13	5.55e-13	17.4
cg08990057	PLS3	chrX	114795604	0.00538	-3.48	9.83	2.03e-22	6.61e-21	37.5	0.00537	-3.65	13.3	7.78e-40	1.59e-38	77
cg11102619	RPS6KA6	chrX	83443094	0.00456	-2.5	9.83	2.04e-22	6.63e-21	37.5	0.00562	-2.41	17.3	4.12e-65	1.93e-63	135
cg25137710	CNKSR2;CNKSR2;CNKSR2;CNKSR2	chrX	21415338	-0.00505	1.03	-9.83	2.2e-22	7.12e-21	37.4	0.00199	1.91	3.81	0.00014	0.000301	-3.01
cg18457106	CXorf57	chrX	105876926	-0.00424	1.17	-9.83	2.2e-22	7.12e-21	37.4	0.00125	2.15	2.58	0.00994	0.016	-6.94
cg08641506	CXorf59	chrX	36163134	-0.00445	0.725	-9.82	2.22e-22	7.15e-21	37.4	0.000714	1.58	1.35	0.177	0.224	-9.36
cg04306089		chrX	64854733	0.00416	1.63	9.82	2.27e-22	7.3e-21	37.4	0.00259	2.06	5.83	5.97e-09	2.14e-08	6.66
cg02938958	ARX	chrX	25022847	0.00558	-1.97	9.81	2.44e-22	7.85e-21	37.3	0.00441	-2.28	11.3	2.67e-29	3.48e-28	52.9
cg19474517	BEX2;BEX2;BEX2;BEX2	chrX	102566419	-0.00461	0.468	-9.81	2.46e-22	7.9e-21	37.3	0.00134	1.46	1.83	0.0675	0.0934	-8.6
cg00554969	TBX22;TBX22;TBX22	chrX	79278012	0.00632	-1.78	9.81	2.6e-22	8.33e-21	37.2	0.00533	-2.27	11	6.69e-28	8.24e-27	49.7
cg24966202		chrX	5645737	-0.00486	0.291	-9.8	2.73e-22	8.72e-21	37.2	-0.00258	1.05	-4.72	2.43e-06	6.52e-06	0.846
cg13168932	S100G;CTPS2;CTPS2;CTPS2	chrX	16667293	-0.00451	0.306	-9.8	2.8e-22	8.94e-21	37.1	9.35e-05	1.13	0.14	0.889	0.909	-10.3
cg15900598	MOSPD1;MOSPD1	chrX	134028412	-0.00467	1.08	-9.8	2.87e-22	9.15e-21	37.1	0.00202	2.42	2.51	0.0123	0.0195	-7.13
cg01343084	FGD1	chrX	54521658	0.00488	-2.12	9.79	3.02e-22	9.62e-21	37.1	0.00401	-2.05	11.9	2.18e-32	3.23e-31	60
cg00250637	SHROOM2	chrX	9867739	-0.00339	0.314	-9.79	3.12e-22	9.89e-21	37	-0.00257	0.495	-11.5	4.9e-30	6.62e-29	54.6
cg15475625		chrX	9042463	-0.00395	-2.36	-9.79	3.15e-22	9.97e-21	37	-0.00437	-2.24	-17	1.07e-62	4.59e-61	129
cg05061296		chrX	9320981	-0.0049	-3.92	-9.78	3.23e-22	1.02e-20	37	-0.0031	-4.27	-6.82	1.01e-11	4.66e-11	12.9
cg11335928	POF1B;POF1B	chrX	84635218	-0.00465	-0.509	-9.78	3.47e-22	1.1e-20	36.9	-0.00316	-0.045	-6.34	2.49e-10	1.02e-09	9.76
cg23981770	ARHGEF9;ARHGEF9;ARHGEF9	chrX	62958808	-0.00456	-2.17	-9.77	3.63e-22	1.14e-20	36.9	-0.00506	-2.25	-15.5	1.2e-52	3.74e-51	106
cg11874485	RGN;RGN;RGN;RGN	chrX	46937375	-0.00448	-1.27	-9.77	3.71e-22	1.16e-20	36.9	-0.00531	-1.15	-16.7	7.94e-61	3.23e-59	125
cg02442693	GPC3;GPC3;GPC3;GPC3	chrX	133118132	0.00489	-0.466	9.77	3.72e-22	1.17e-20	36.9	0.00507	-0.322	14.9	1.01e-48	2.87e-47	97.4
cg21182464	ATP11C;ATP11C;ATP11C;ATP11C	chrX	138864877	-0.005	0.401	-9.77	3.75e-22	1.17e-20	36.9	0.00071	0.92	1.53	0.125	0.163	-9.09
cg10563324		chrX	119886697	0.00324	0.927	9.77	3.87e-22	1.21e-20	36.8	0.00391	1.25	16.6	7.33e-60	2.89e-58	123
cg06694588	CDKL5;CDKL5	chrX	18508908	-0.00419	0.999	-9.76	4e-22	1.25e-20	36.8	0.00202	2.13	3.07	0.00213	0.00383	-5.55
cg20303283	NLGN4X;NLGN4X	chrX	6145346	0.00501	-4.25	9.76	4.04e-22	1.26e-20	36.8	0.00455	-4.49	12.2	1.26e-33	2.02e-32	62.8
cg01306265	ARMCX2;ARMCX2	chrX	100914469	0.00573	-1.47	9.73	5.24e-22	1.63e-20	36.5	0.00767	-1.62	16.9	4.12e-62	1.75e-60	128
cg22980351	DCAF12L1	chrX	125687039	0.00553	-1.32	9.73	5.37e-22	1.67e-20	36.5	0.00522	-1.33	12.4	8.09e-35	1.35e-33	65.5
cg13920260	LOC100132163	chrX	18908380	0.00393	0.00446	9.73	5.48e-22	1.7e-20	36.5	0.00245	0.222	8.38	7.01e-17	4.73e-16	24.6
cg04544498	MAGEE1	chrX	75647859	-0.00397	-1.25	-9.73	5.63e-22	1.74e-20	36.5	-0.0055	-1.32	-16.9	3.79e-62	1.61e-60	128
cg02449186		chrX	43411339	-0.00471	-1.44	-9.72	5.9e-22	1.82e-20	36.4	-0.00683	-1.28	-21.4	8.1e-97	8.8e-95	208
cg01310267	GPM6B;GPM6B	chrX	13956720	0.00836	-3.93	9.72	6.14e-22	1.89e-20	36.4	0.00682	-4.25	11.5	3.31e-30	4.5e-29	55
cg23921534	POU3F4	chrX	82763247	0.0047	-1.87	9.72	6.21e-22	1.91e-20	36.4	0.00535	-2.01	15.8	4.91e-55	1.66e-53	112
cg06650847		chrX	63004884	0.00415	-1.7	9.71	6.42e-22	1.97e-20	36.3	0.00356	-1.65	11.9	4.27e-32	6.27e-31	59.3
cg20878864	HUWE1	chrX	53713844	0.00533	-3.11	9.71	6.75e-22	2.07e-20	36.3	0.00242	-3.38	5.61	2.19e-08	7.39e-08	5.4
cg26232858	LHFPL1	chrX	111923430	-0.00554	-3.73	-9.7	6.92e-22	2.12e-20	36.3	-0.00407	-4.04	-9.6	1.29e-21	1.16e-20	35.4
cg09610569	SLITRK2;SLITRK2;SLITRK2;SLITRK2	chrX	144899592	0.00739	-1.47	9.69	7.8e-22	2.39e-20	36.1	0.00851	-1.69	17	8.85e-63	3.84e-61	130
cg08572892	AMMECR1	chrX	109590528	-0.00428	0.901	-9.68	8.33e-22	2.54e-20	36.1	0.000354	1.96	0.527	0.598	0.653	-10.1
cg25131078	PHF6;PHF6;PHF6;PHF6;PHF6;PHF6	chrX	133511769	-0.00458	0.457	-9.68	8.6e-22	2.62e-20	36	-0.000947	1.25	-1.62	0.106	0.141	-8.96
cg00926541		chrX	36982191	0.00727	-1.93	9.68	8.62e-22	2.62e-20	36	0.00539	-1.99	9.73	3.62e-22	3.38e-21	36.6
cg12600371	CTAG2;CTAG2	chrX	153882853	-0.0026	-0.174	-9.68	9.03e-22	2.74e-20	36	-0.00198	0.0922	-11.7	2.69e-31	3.84e-30	57.5
cg24324845	TRPC5;ZCCHC16;ZCCHC16	chrX	111326260	0.0046	-2.46	9.67	1.01e-21	3.04e-20	35.9	0.00388	-2.33	12.7	1.74e-36	3.11e-35	69.3
cg00850648	FGF13;FGF13;FGF13	chrX	138285828	0.00504	-1.95	9.66	1.07e-21	3.22e-20	35.8	0.00476	-2	13.5	1.24e-40	2.61e-39	78.8
cg02295369	ZCCHC12	chrX	117959263	0.00478	-0.938	9.65	1.11e-21	3.36e-20	35.8	0.00416	-1.29	12.5	2.25e-35	3.84e-34	66.8
cg06711837	FGF13;FGF13;FGF13;FGF13;FGF13;FGF13	chrX	137792814	0.00438	-1.64	9.65	1.12e-21	3.36e-20	35.8	0.00386	-1.61	12.8	5.77e-37	1.05e-35	70.4
cg05572834	CTPS2;CTPS2;CTPS2	chrX	16730380	0.00447	-3.03	9.65	1.17e-21	3.51e-20	35.7	0.000699	-3.27	2.16	0.0309	0.0457	-7.94
cg02626719	ARMCX2;ARMCX2;ARMCX2;ARMCX2	chrX	100914838	0.00415	-1.06	9.64	1.25e-21	3.73e-20	35.7	0.00532	-1.05	18.1	8.47e-71	4.47e-69	148
cg10096467		chrX	16177248	-0.00342	0.264	-9.64	1.25e-21	3.73e-20	35.7	0.00245	0.952	6.84	9.17e-12	4.22e-11	13
cg00650640	EGFL6;EGFL6	chrX	13587678	0.0104	-0.933	9.64	1.29e-21	3.86e-20	35.6	0.00819	-0.993	10.5	2.08e-25	2.29e-24	44
cg26439633		chrX	41161790	-0.00323	-1.14	-9.63	1.36e-21	4.04e-20	35.6	-0.0055	-0.944	-25.5	1.59e-133	4.48e-131	292
cg16755924		chrX	25041099	0.00517	-1.82	9.61	1.62e-21	4.81e-20	35.4	0.00176	-2.27	4.59	4.52e-06	1.18e-05	0.251
cg10473383	ZNF711	chrX	84498775	0.00537	-1.89	9.61	1.64e-21	4.86e-20	35.4	0.00356	-2.18	9.61	1.17e-21	1.06e-20	35.5
cg17790038	ZRSR2	chrX	15812307	-0.00336	-0.0585	-9.61	1.66e-21	4.91e-20	35.4	0.00102	0.723	3.5	0.000465	0.000927	-4.14
cg06399500		chrX	3035848	-0.00458	-1.87	-9.61	1.75e-21	5.15e-20	35.3	-0.00636	-2.04	-13.7	1.28e-41	2.77e-40	81.1
cg14495054		chrX	139590253	0.005	-1.73	9.61	1.76e-21	5.18e-20	35.3	0.00223	-1.88	6.4	1.77e-10	7.35e-10	10.1
cg20477705	ARHGAP6;ARHGAP6	chrX	11682132	0.00552	-0.857	9.6	1.79e-21	5.26e-20	35.3	0.00557	-0.709	14.3	3.46e-45	8.67e-44	89.3
cg23530721	SAT1;SAT1	chrX	23801067	0.00418	-3.13	9.6	1.83e-21	5.38e-20	35.3	0.00217	-3.21	7.49	8.43e-14	4.59e-13	17.6
cg05475404	LOC100129520	chrX	124453930	-0.00305	2.81	-9.6	1.87e-21	5.48e-20	35.3	6.82e-05	3.01	0.331	0.741	0.782	-10.2
cg19022384		chrX	136509451	0.0063	-1.48	9.6	1.87e-21	5.49e-20	35.3	0.00564	-1.67	13.9	2.61e-43	6.15e-42	85
cg09094355	PRKX	chrX	3632358	0.00387	-3.61	9.58	2.22e-21	6.48e-20	35.1	0.00578	-3.72	19.7	3.31e-83	2.49e-81	177
cg15338502	SLITRK4;SLITRK4;SLITRK4	chrX	142722377	0.00548	-1.3	9.58	2.26e-21	6.58e-20	35.1	0.00582	-1.54	14.5	8.3e-47	2.2e-45	93
cg20096439	GJB1;GJB1;BCYRN1	chrX	70442978	-0.00321	0.213	-9.58	2.3e-21	6.7e-20	35.1	-0.00189	0.494	-9.12	1.08e-19	8.68e-19	31
cg06915321	ZIC3	chrX	136648249	0.00646	-0.64	9.57	2.41e-21	6.98e-20	35	0.00627	-0.879	15.5	1.21e-52	3.76e-51	106
cg12873416	PHKA1;PHKA1;PHKA1	chrX	71843897	-0.00441	1.07	-9.57	2.47e-21	7.17e-20	35	0.000785	2.32	1.01	0.314	0.372	-9.76
cg25452717	RPS6KA6	chrX	83442847	0.00615	-1.07	9.57	2.56e-21	7.4e-20	35	0.00806	-1.4	18.9	6.27e-77	3.98e-75	162
cg12213862	GAB3;GAB3;GAB3;GAB3	chrX	153924070	0.00407	1.25	9.56	2.7e-21	7.8e-20	34.9	0.00406	1.69	11.7	3.08e-31	4.37e-30	57.3
cg25923284	CTPS2;CTPS2;CTPS2	chrX	16730835	0.00286	-2.5	9.56	2.74e-21	7.91e-20	34.9	-0.00254	-2.86	-10.5	1.89e-25	2.09e-24	44.1
cg19885926	NHSL2;RGAG4	chrX	71350942	0.00537	-0.801	9.55	2.85e-21	8.2e-20	34.9	0.00448	-0.605	12	1.2e-32	1.81e-31	60.5
cg10248344		chrX	136646703	0.00578	-2.39	9.54	3.26e-21	9.37e-20	34.7	0.00401	-2.45	9.44	5.63e-21	4.9e-20	33.9
cg24537483	XACT	chrX	112861981	-0.00539	0.535	-9.53	3.4e-21	9.75e-20	34.7	-0.00283	1.03	-6	2.12e-09	7.91e-09	7.67
cg07320017	MCF2	chrX	138774347	0.00461	-2.73	9.53	3.51e-21	1.01e-19	34.6	0.00153	-2.54	4.98	6.54e-07	1.88e-06	2.11
cg08597743		chrX	136646204	0.00549	-2.83	9.53	3.52e-21	1.01e-19	34.6	0.00483	-2.89	11.4	1.4e-29	1.84e-28	53.5
cg02583883	AMOT	chrX	112083504	0.00613	-1.89	9.52	3.79e-21	1.08e-19	34.6	0.00597	-2.07	12.7	2.96e-36	5.22e-35	68.8
cg25428532		chrX	147217504	-0.00438	-1.06	-9.52	3.94e-21	1.12e-19	34.5	-0.00504	-0.949	-16.9	5.06e-62	2.14e-60	128
cg02912158	ZIC3	chrX	136649808	0.0045	-1.89	9.51	4.22e-21	1.2e-19	34.5	0.00274	-1.84	9.02	2.68e-19	2.11e-18	30.1
cg25682124	CFAP47	chrX	36063815	-0.00495	-0.0486	-9.49	4.96e-21	1.41e-19	34.3	-0.00162	0.636	-3.11	0.00189	0.00344	-5.44
cg00369477	HTR2C;HTR2C	chrX	113818635	0.00525	-2.53	9.49	5.32e-21	1.51e-19	34.2	0.00338	-2.32	9.23	4.01e-20	3.31e-19	32
cg16686816	RPGR	chrX	38134374	-0.00427	0.734	-9.48	5.55e-21	1.57e-19	34.2	0.000184	1.96	0.251	0.802	0.836	-10.2
cg00404599	TSC22D3	chrX	107018431	0.00472	-1.92	9.48	5.58e-21	1.58e-19	34.2	0.00413	-1.77	13.4	2.2e-40	4.58e-39	78.3
cg25549001	PIR-FIGF;PIR;PIR	chrX	15483279	-0.00446	-1.31	-9.47	6.01e-21	1.7e-19	34.1	-0.00519	-1.22	-12.3	5.69e-34	9.18e-33	63.6
cg01970554	DGKK	chrX	50212323	0.00535	-2.31	9.47	6.48e-21	1.82e-19	34	0.00435	-2.32	12.2	9.37e-34	1.5e-32	63.1
cg22324667	VMA21	chrX	150573911	-0.00529	0.644	-9.46	6.95e-21	1.95e-19	34	0.00258	1.4	4	6.35e-05	0.000143	-2.27
cg17123338	MECP2;MECP2	chrX	153361684	-0.00386	-1.72	-9.45	7.17e-21	2.01e-19	33.9	-0.00666	-1.77	-25	6.5e-129	1.63e-126	282
cg26448931		chrX	39639503	0.00391	0.733	9.45	7.61e-21	2.13e-19	33.9	0.0038	0.938	13.3	1.29e-39	2.6e-38	76.5
cg07325964		chrX	68776664	0.00411	1.17	9.45	7.64e-21	2.14e-19	33.9	0.00315	1.58	9.74	3.57e-22	3.33e-21	36.6
cg07127150		chrX	7974726	-0.00423	0.535	-9.45	7.72e-21	2.16e-19	33.9	0.00206	1.52	3.2	0.00137	0.00254	-5.14
cg03962474	AFF2;AFF2;AFF2;AFF2;AFF2;AFF2	chrX	148022327	-0.00368	-2.32	-9.44	7.89e-21	2.2e-19	33.8	-0.00233	-2.25	-9.78	2.28e-22	2.15e-21	37.1
cg08324795		chrX	12083589	0.00569	-1.8	9.44	8.01e-21	2.23e-19	33.8	0.00822	-1.76	18.1	5.24e-71	2.79e-69	149
cg26222198		chrX	41987879	-0.00591	0.0964	-9.44	8.18e-21	2.27e-19	33.8	-0.00856	0.354	-18.9	8.53e-77	5.38e-75	162
cg18337321	SLITRK2;SLITRK2;SLITRK2;SLITRK2	chrX	144899069	0.00484	-1.59	9.44	8.31e-21	2.31e-19	33.8	0.00335	-1.79	12.1	5.98e-33	9.23e-32	61.2
cg18439080		chrX	70273384	0.00414	-0.235	9.44	8.34e-21	2.31e-19	33.8	0.00424	-0.105	14.5	1.3e-46	3.42e-45	92.5
cg10646080	FLJ30058	chrX	130191821	0.00557	-1.61	9.43	8.97e-21	2.48e-19	33.7	0.00498	-1.6	11.4	8.64e-30	1.15e-28	54
cg15275383	GRPR;GRPR	chrX	16141587	0.00306	-3.59	9.42	9.89e-21	2.73e-19	33.6	0.00132	-4.06	4.29	1.81e-05	4.38e-05	-1.08
cg16953639	DMD;DMD;DMD;DMD;DMD;DMD;DMD;DMD;DMD;DMD;DMD;DMD;DMD;DMD;DMD;DMD;DMD	chrX	31232023	0.00343	0.654	9.41	1.06e-20	2.92e-19	33.5	0.00387	0.878	15.6	1.55e-53	4.98e-52	108
cg18646546		chrX	21023115	-0.00455	0.194	-9.41	1.06e-20	2.92e-19	33.5	-0.00288	0.899	-4.91	9.38e-07	2.66e-06	1.76
cg16075684	MAGED2;MAGED2	chrX	54833298	-0.00527	0.551	-9.41	1.07e-20	2.94e-19	33.5	-0.0047	0.994	-9.37	1.1e-20	9.37e-20	33.2
cg25389127	KAL1	chrX	8700496	0.00332	-4.04	9.41	1.08e-20	2.95e-19	33.5	0.00148	-4.14	5.99	2.31e-09	8.6e-09	7.58
cg24487205		chrX	13412221	-0.00442	1.48	-9.4	1.18e-20	3.23e-19	33.4	-0.00509	2.24	-11.1	2.73e-28	3.43e-27	50.6
cg10640004		chrX	25020238	0.00489	-1.53	9.4	1.22e-20	3.34e-19	33.4	0.00301	-1.51	8.13	5.33e-16	3.4e-15	22.6
cg00194585		chrX	131154158	0.00391	1.31	9.4	1.22e-20	3.34e-19	33.4	0.00379	1.83	10.9	2.85e-27	3.43e-26	48.3
cg18634060	TRAPPC2;OFD1;TRAPPC2;TRAPPC2	chrX	13752760	0.00796	-3.71	9.39	1.31e-20	3.56e-19	33.3	0.00405	-4.04	7.75	1.15e-14	6.63e-14	19.6
cg23299641	KCNE1L	chrX	108868237	0.00485	-0.301	9.39	1.34e-20	3.65e-19	33.3	0.00397	-0.412	13.7	6.83e-42	1.49e-40	81.7
cg10517173		chrX	146984259	-0.00429	0.763	-9.38	1.37e-20	3.7e-19	33.3	0.00242	2.05	3.11	0.00189	0.00343	-5.44
cg14533576	TRPC5;ZCCHC16	chrX	111325092	0.00396	-1.94	9.38	1.38e-20	3.72e-19	33.3	0.00235	-1.78	7.93	2.84e-15	1.72e-14	20.9
cg03169372		chrX	135709859	0.00344	0.273	9.38	1.4e-20	3.78e-19	33.3	0.000189	0.417	0.813	0.416	0.475	-9.94
cg21990184	IRS4	chrX	107975941	0.00511	-2.02	9.37	1.6e-20	4.31e-19	33.1	0.00309	-1.93	8.2	3e-16	1.95e-15	23.1
cg21525094	USP9X;USP9X	chrX	41047684	-0.004	0.793	-9.37	1.63e-20	4.38e-19	33.1	0.0022	2.02	3.12	0.00179	0.00327	-5.39
cg16672500	SEPT6;SEPT6;SEPT6;SEPT6	chrX	118815088	0.00316	0.0643	9.36	1.69e-20	4.54e-19	33.1	0.00126	0.2	5.71	1.17e-08	4.07e-08	6
cg11875624	FGF13;FGF13;FGF13	chrX	138276972	0.00674	-1.61	9.36	1.71e-20	4.59e-19	33.1	0.0071	-1.92	12.3	2.32e-34	3.81e-33	64.5
cg05031484	NYX	chrX	41316942	0.00492	0.392	9.36	1.72e-20	4.59e-19	33.1	0.00366	0.594	11	5.52e-28	6.85e-27	49.9
cg03818545	IKBKG;IKBKG;G6PD;G6PD	chrX	153770465	-0.00306	-1.2	-9.35	1.94e-20	5.17e-19	33	-0.00466	-1.08	-21.2	8.94e-95	9.07e-93	203
cg07062044	FAM122B;FAM122B;FAM122B;FAM122B;FAM122B	chrX	133917390	-0.00502	-0.467	-9.34	1.96e-20	5.21e-19	32.9	-0.00371	-0.0989	-9.01	3.03e-19	2.39e-18	30
cg19112977	MGC16121	chrX	133678716	0.00719	-1.73	9.34	2.06e-20	5.48e-19	32.9	0.00451	-1.83	8.86	1.17e-18	8.88e-18	28.6
cg13867326	GPM6B;GPM6B;GPM6B;GPM6B	chrX	13821440	0.00381	-1.1	9.33	2.31e-20	6.12e-19	32.8	0.00208	-0.895	7.66	2.23e-14	1.27e-13	18.9
cg05444994	CNKSR2;CNKSR2;CNKSR2;CNKSR2	chrX	21392324	0.00494	-2.2	9.32	2.4e-20	6.36e-19	32.7	0.00542	-2.37	14.4	9.82e-46	2.52e-44	90.5
cg16272791	GPC3;GPC3;GPC3;GPC3	chrX	133119921	0.00527	-1.53	9.32	2.51e-20	6.62e-19	32.7	0.0048	-1.82	13.2	8.48e-39	1.64e-37	74.6
cg24845753	MED14	chrX	40518764	-0.00302	1.15	-9.32	2.55e-20	6.74e-19	32.7	0.00203	2.04	5.88	4.45e-09	1.6e-08	6.95
cg18638269		chrX	23836647	-0.00458	-0.0167	-9.32	2.55e-20	6.74e-19	32.7	-0.00252	0.431	-5.28	1.33e-07	4.13e-07	3.65
cg03682444	L1CAM;L1CAM;L1CAM	chrX	153134108	-0.00306	0.786	-9.31	2.75e-20	7.22e-19	32.6	-0.00281	1.1	-13.1	1.17e-38	2.25e-37	74.3
cg23594598		chrX	114565636	0.00393	-2.52	9.3	2.9e-20	7.6e-19	32.6	0.00167	-2.74	5.36	8.91e-08	2.82e-07	4.03
cg14345281	NHS;NHS	chrX	17393584	0.00438	-2.57	9.3	2.92e-20	7.64e-19	32.5	0.00373	-2.54	11.9	3.05e-32	4.52e-31	59.6
cg02094335	ALG13;ALG13;ALG13;ALG13;ALG13	chrX	110962790	-0.00373	-0.033	-9.3	2.94e-20	7.69e-19	32.5	-0.00365	0.13	-14.1	3.36e-44	8.14e-43	87
cg16834903	DMD;DMD;DMD;DMD;DMD;DMD;DMD;DMD;DMD;DMD;DMD;DMD;DMD;DMD;DMD;DMD	chrX	31184077	-0.00446	-0.207	-9.3	2.97e-20	7.75e-19	32.5	-0.00337	0.284	-6.89	6.2e-12	2.89e-11	13.4
cg00189972		chrX	21678315	-0.00408	1.02	-9.3	3.04e-20	7.91e-19	32.5	0.000488	1.96	0.907	0.365	0.424	-9.86
cg27080287		chrX	139593505	0.00609	-1.65	9.29	3.11e-20	8.09e-19	32.5	0.00659	-1.99	14.9	6.94e-49	1.97e-47	97.7
cg05325012	GK;GK;GK;GK;GK;GK	chrX	30715881	-0.00439	0.933	-9.29	3.16e-20	8.2e-19	32.5	0.00271	2.11	3.86	0.000115	0.000251	-2.83
cg10519404		chrX	30754077	0.0038	-3.22	9.29	3.21e-20	8.32e-19	32.5	-0.000233	-3.86	-0.437	0.662	0.711	-10.2
cg09760728	GPC3;GPC3;GPC3;GPC3	chrX	133118344	0.00396	-1.34	9.29	3.21e-20	8.33e-19	32.5	0.00403	-1.21	14.7	1.39e-47	3.79e-46	94.8
cg25251019	ACRC;BCYRN1	chrX	70797682	-0.00404	2.92	-9.28	3.55e-20	9.19e-19	32.4	0.0022	3.31	7.67	2.1e-14	1.2e-13	19
cg14334769		chrX	30611183	-0.00467	-2.13	-9.28	3.62e-20	9.36e-19	32.3	-0.0039	-2.31	-8.89	8.8e-19	6.75e-18	28.9
cg20104776	LDOC1	chrX	140271176	0.00505	-1.52	9.27	3.83e-20	9.88e-19	32.3	0.00613	-1.44	16.3	3.99e-58	1.48e-56	119
cg02888515	CA5B	chrX	15802695	-0.00477	1.04	-9.27	3.84e-20	9.89e-19	32.3	0.00294	2.18	3.52	0.000442	0.000884	-4.09
cg11654517	ARHGEF6	chrX	135849165	0.00514	-0.418	9.27	3.98e-20	1.02e-18	32.2	0.00403	-0.493	11.4	7.79e-30	1.04e-28	54.1
cg18904224	ESX1	chrX	103499636	0.00439	-1.9	9.26	4.09e-20	1.05e-18	32.2	0.00334	-2.26	10.7	2.02e-26	2.34e-25	46.3
cg12707233	WNK3;WNK3	chrX	54384964	0.0042	-2.23	9.26	4.23e-20	1.08e-18	32.2	0.00461	-2.22	15	1.28e-49	3.75e-48	99.4
cg23065017	HAUS7;BGN	chrX	152762240	-0.00344	-0.811	-9.26	4.3e-20	1.1e-18	32.2	-0.00407	-0.581	-16.2	3.7e-57	1.33e-55	117
cg22343001	ARMCX2;ARMCX2;ARMCX2;ARMCX2	chrX	100914848	0.0049	-1.12	9.25	4.65e-20	1.19e-18	32.1	0.00674	-1.06	18.7	1.96e-75	1.19e-73	159
cg13675050		chrX	136628604	0.0059	-1.81	9.24	5.02e-20	1.28e-18	32	0.00199	-2.1	4.64	3.57e-06	9.42e-06	0.478
cg23285437		chrX	95018164	-0.00384	1.16	-9.24	5.06e-20	1.29e-18	32	0.00124	2.25	2.3	0.0213	0.0323	-7.62
cg23305427		chrX	106714247	0.00422	-0.323	9.24	5.07e-20	1.29e-18	32	0.00147	-0.0864	4.37	1.26e-05	3.11e-05	-0.732
cg09513996		chrX	48685182	0.00674	0.856	9.24	5.11e-20	1.3e-18	32	0.00647	0.597	13.9	4.45e-43	1.04e-41	84.4
cg16555518	LINC00269	chrX	68398279	0.00304	-0.0136	9.24	5.25e-20	1.33e-18	32	0.000698	0.298	3.21	0.00136	0.00252	-5.13
cg16776670	POLA1	chrX	24744636	-0.00528	-0.648	-9.23	5.39e-20	1.36e-18	31.9	-0.00531	-0.374	-12.1	4.17e-33	6.46e-32	61.6
cg02547323	RAB9B	chrX	103087380	0.00516	-1.35	9.23	5.56e-20	1.41e-18	31.9	0.0049	-1.38	12.1	3.74e-33	5.81e-32	61.7
cg17376035		chrX	9217684	-0.00433	-0.189	-9.23	5.61e-20	1.42e-18	31.9	-0.00338	0.137	-8.61	9.65e-18	6.91e-17	26.5
cg02933448	TMEM47	chrX	34675521	0.00612	-0.88	9.23	5.62e-20	1.42e-18	31.9	0.00609	-1.29	15.2	1.24e-50	3.67e-49	102
cg25376316	CA5B	chrX	15756714	0.00454	-3.87	9.23	5.67e-20	1.43e-18	31.9	0.00203	-4.05	5.69	1.35e-08	4.65e-08	5.87
cg08846296	DMD	chrX	33358594	-0.00425	0.516	-9.23	5.71e-20	1.43e-18	31.9	0.00115	1.55	2.01	0.0448	0.0643	-8.25
cg01713890	AMMECR1	chrX	109659309	-0.00347	-0.224	-9.23	5.71e-20	1.43e-18	31.9	-0.00377	-0.0237	-14.8	1.55e-48	4.35e-47	96.9
cg01921740		chrX	40708797	-0.00369	0.639	-9.23	5.8e-20	1.46e-18	31.9	0.00235	1.75	3.34	0.000831	0.00159	-4.68
cg13012525	NR0B1	chrX	30327547	0.00395	-2.07	9.22	5.91e-20	1.48e-18	31.8	0.00398	-2.01	14.2	7.57e-45	1.88e-43	88.5
cg20451131	NHS;NHS	chrX	17673726	0.00368	-2.32	9.22	6.01e-20	1.5e-18	31.8	0.0028	-2.38	10.2	2.33e-24	2.43e-23	41.6
cg07247410		chrX	87868022	-0.00452	-1.2	-9.22	6.22e-20	1.55e-18	31.8	-0.00494	-1.02	-13.6	2.44e-41	5.24e-40	80.4
cg02425869	FAM46D	chrX	79589737	-0.00343	1.4	-9.21	6.68e-20	1.66e-18	31.7	0.000861	2.42	2	0.0459	0.0657	-8.27
cg24224113	ATP2B3;ATP2B3	chrX	152822226	-0.00386	2.43	-9.21	6.79e-20	1.69e-18	31.7	-0.00407	2.64	-13.2	2.94e-39	5.82e-38	75.7
cg00349460	PLXNB3;PLXNB3	chrX	153031002	-0.00339	1.55	-9.21	6.87e-20	1.71e-18	31.7	-0.00192	1.92	-7.64	2.62e-14	1.48e-13	18.7
cg01996723		chrX	139592127	0.0036	-1.65	9.21	6.89e-20	1.71e-18	31.7	0.00304	-1.45	10.6	7.79e-26	8.78e-25	45
cg25622910	MCTS1;MCTS1;MCTS1	chrX	119737885	0.00417	-2.71	9.21	6.91e-20	1.71e-18	31.7	0.00137	-2.91	4.39	1.17e-05	2.88e-05	-0.655
cg13499473	ARHGAP6;ARHGAP6;ARHGAP6;ARHGAP6	chrX	11437363	-0.0045	-1.24	-9.2	7.05e-20	1.74e-18	31.7	-0.00659	-1.16	-20.8	4.53e-92	4.26e-90	197
cg21508493		chrX	64628075	0.00667	-1.17	9.2	7.2e-20	1.78e-18	31.7	0.00491	-1.05	10.2	5.63e-24	5.73e-23	40.7
ch.X.881064F	HUWE1	chrX	53673061	0.00398	-3.8	9.19	7.64e-20	1.88e-18	31.6	-0.000966	-4.59	-1.55	0.121	0.159	-9.06
cg09144744	ENOX2;ENOX2;ENOX2	chrX	129970641	0.00351	-0.768	9.19	8.33e-20	2.05e-18	31.5	0.00133	-0.639	5.27	1.45e-07	4.49e-07	3.56
cg15731797	RBBP7;RBBP7	chrX	16880917	-0.00399	0.65	-9.18	8.64e-20	2.12e-18	31.5	0.00334	1.78	4.8	1.62e-06	4.43e-06	1.24
cg10776941	TMEM255A;TMEM255A;TMEM255A	chrX	119433898	0.0048	1.54	9.18	8.69e-20	2.13e-18	31.5	0.0046	1.87	12.8	7.24e-37	1.31e-35	70.2
cg19283563		chrX	78335932	-0.00395	1.01	-9.18	8.93e-20	2.18e-18	31.4	-0.00118	1.92	-2.45	0.0145	0.0226	-7.28
cg07500406	NLGN4X;NLGN4X;NLGN4X;NLGN4X	chrX	6145355	0.00464	-3.97	9.18	9.1e-20	2.22e-18	31.4	0.00484	-4.13	12.7	1.47e-36	2.63e-35	69.5
cg20950932	GRIA3;GRIA3	chrX	122317633	0.00535	-1.95	9.18	9.12e-20	2.23e-18	31.4	0.00423	-2.14	8.13	5.42e-16	3.45e-15	22.6
cg07550287	CFAP47	chrX	36246840	-0.0042	1.28	-9.17	9.66e-20	2.35e-18	31.4	0.00156	2.27	2.8	0.00518	0.00879	-6.36
cg10527749		chrX	42793323	0.00287	0.205	9.17	9.85e-20	2.4e-18	31.3	-0.000237	0.373	-1.13	0.258	0.313	-9.63
cg23083269		chrX	150863180	0.00512	-1.77	9.16	1.04e-19	2.53e-18	31.3	0.00534	-1.81	13.3	1.02e-39	2.07e-38	76.7
cg15277029	HTR2C;HTR2C;HTR2C	chrX	113854781	-0.00463	1.08	-9.16	1.04e-19	2.53e-18	31.3	-0.00266	1.62	-6.76	1.57e-11	7.12e-11	12.5
cg23007994	AMMECR1;AMMECR1;AMMECR1	chrX	109471869	0.00408	-0.0296	9.16	1.06e-19	2.57e-18	31.3	0.00279	0.256	8.91	7.51e-19	5.79e-18	29.1
cg09408387	TBL1X;TBL1X;TBL1X;TBL1X	chrX	9555767	0.00307	0.987	9.16	1.08e-19	2.62e-18	31.3	0.00236	1.34	8.85	1.3e-18	9.8e-18	28.5
cg14296882	ATP11C;ATP11C	chrX	138915561	-0.00434	0.534	-9.15	1.1e-19	2.67e-18	31.2	0.00129	1.29	1.95	0.0509	0.0723	-8.36
cg19284632		chrX	130086493	-0.00463	-2.37	-9.15	1.16e-19	2.8e-18	31.2	-0.00453	-2.51	-12.1	3.16e-33	4.92e-32	61.9
cg08396272		chrX	132666512	-0.00444	-0.138	-9.14	1.21e-19	2.92e-18	31.1	-0.00245	0.329	-5.33	1.05e-07	3.29e-07	3.88
cg13675517		chrX	115085590	0.00482	-2.63	9.14	1.22e-19	2.92e-18	31.1	0.00441	-2.7	12	1.45e-32	2.18e-31	60.4
cg25721442		chrX	133478225	-0.00415	-0.399	-9.14	1.22e-19	2.94e-18	31.1	-0.00313	0.189	-6.58	5.12e-11	2.22e-10	11.3
cg14393968	BCOR;BCOR	chrX	39967085	0.00483	-2.52	9.13	1.31e-19	3.15e-18	31.1	0.00377	-2.46	9.53	2.64e-21	2.34e-20	34.6
cg11718092	POU3F4	chrX	82763266	0.00324	-1.68	9.13	1.33e-19	3.19e-18	31	0.00441	-1.69	16.4	7.32e-59	2.78e-57	121
cg17120139		chrX	152587146	0.00364	-0.557	9.13	1.33e-19	3.19e-18	31	0.00373	-0.467	14.4	9.9e-46	2.54e-44	90.5
cg13462484	TCEAL5	chrX	102532522	-0.00441	-0.235	-9.13	1.34e-19	3.19e-18	31	-0.00288	0.431	-5.12	3.24e-07	9.64e-07	2.79
cg01831473		chrX	13687634	-0.00403	-1.78	-9.13	1.35e-19	3.23e-18	31	-0.00784	-1.88	-24.6	9.11e-126	2.03e-123	274
cg05555050	IL1RAPL2	chrX	103809805	0.00521	-1.19	9.13	1.39e-19	3.32e-18	31	0.00477	-1.18	11.9	3.95e-32	5.82e-31	59.4
cg01131291	IQSEC2	chrX	53314237	-0.00203	-1.35	-9.12	1.44e-19	3.42e-18	31	-0.00169	-0.953	-13.7	7.84e-42	1.71e-40	81.6
cg13475427	NKAP	chrX	119078095	0.00522	-1.9	9.12	1.53e-19	3.63e-18	30.9	0.00424	-2.04	8.87	1.01e-18	7.73e-18	28.8
cg16108684	DCAF12L2	chrX	125300035	0.00622	-0.71	9.12	1.56e-19	3.7e-18	30.9	0.00758	-0.923	17.4	8.08e-66	3.91e-64	137
cg18757172	ARX	chrX	25025364	0.00642	-1.07	9.11	1.65e-19	3.91e-18	30.8	0.00361	-1.41	7.82	6.63e-15	3.9e-14	20.1
cg15133344	BCOR;BCOR	chrX	40034881	0.0076	-3.4	9.11	1.68e-19	3.96e-18	30.8	0.00418	-3.73	8.1	6.98e-16	4.41e-15	22.3
cg23407366	PABPC5;PABPC5-AS1	chrX	90689023	-0.00337	1.31	-9.1	1.74e-19	4.1e-18	30.8	0.000127	2.32	0.307	0.759	0.799	-10.2
cg09409469	MTMR1;MTMR1;MTMR1	chrX	149863642	0.00435	0.149	9.1	1.78e-19	4.18e-18	30.8	0.0015	0.347	4.67	3.16e-06	8.38e-06	0.595
cg23849677		chrX	8783230	-0.00412	0.831	-9.1	1.84e-19	4.33e-18	30.7	0.00025	1.74	0.461	0.645	0.696	-10.2
cg06779802	IRS4	chrX	107979401	0.00612	-0.976	9.1	1.85e-19	4.34e-18	30.7	0.00689	-1.24	16.3	3.14e-58	1.17e-56	119
cg05101176	MPP1;MPP1;MPP1;MPP1	chrX	154028350	0.00341	-2.51	9.09	1.94e-19	4.55e-18	30.7	0.00189	-2.3	7.49	8.36e-14	4.55e-13	17.6
cg04723739	LINC00894	chrX	149138698	-0.00436	-0.604	-9.08	2.07e-19	4.83e-18	30.6	-0.00461	-0.323	-14.5	2.16e-46	5.63e-45	92
cg05142680		chrX	44508374	-0.00352	0.0795	-9.08	2.08e-19	4.86e-18	30.6	0.000709	0.728	2.52	0.0117	0.0186	-7.09
cg15035437		chrX	63005077	0.00536	-1.9	9.08	2.19e-19	5.09e-18	30.6	0.0057	-2.33	14.2	8.61e-45	2.12e-43	88.4
cg07597576		chrX	3856597	-0.00167	0.403	-9.07	2.25e-19	5.22e-18	30.5	0.00134	0.686	12.3	2.31e-34	3.79e-33	64.5
cg12505288	GABRA3	chrX	151559224	-0.00478	0.747	-9.07	2.26e-19	5.25e-18	30.5	0.00207	1.61	3.25	0.00118	0.00221	-5
cg13979138	DMD;DMD;DMD;DMD;DMD;DMD;DMD;DMD;DMD;DMD;DMD	chrX	31850372	-0.00449	0.822	-9.07	2.34e-19	5.42e-18	30.5	0.000433	1.86	0.729	0.466	0.525	-10
cg17234414	PRRG3	chrX	150863797	0.00437	-1.28	9.07	2.38e-19	5.51e-18	30.5	0.00178	-1.61	5.18	2.33e-07	7.05e-07	3.1
cg10818317		chrX	42857038	-0.00404	0.77	-9.07	2.42e-19	5.59e-18	30.5	0.00221	1.75	3.35	0.000804	0.00155	-4.65
cg08836298	MID1;MID1;MID1	chrX	10588200	0.00432	-2.1	9.07	2.43e-19	5.6e-18	30.5	0.00475	-2.12	15.1	5.25e-50	1.54e-48	100
cg15127253	LOC100421746	chrX	55305410	-0.00355	0.637	-9.06	2.5e-19	5.77e-18	30.4	-0.000149	1.32	-0.404	0.686	0.733	-10.2
cg09665904		chrX	113816090	0.0057	-3.39	9.06	2.56e-19	5.9e-18	30.4	0.00403	-3.39	9.41	8e-21	6.9e-20	33.5
cg01962233	ARX	chrX	25034688	0.00427	-1.97	9.06	2.58e-19	5.93e-18	30.4	0.00272	-1.8	8.65	7.33e-18	5.3e-17	26.8
cg02808719	PPEF1;PPEF1;PPEF1	chrX	18836178	-0.00426	0.923	-9.06	2.58e-19	5.93e-18	30.4	0.00131	2.26	1.51	0.132	0.172	-9.13
cg20763943		chrX	124336888	0.00381	-2.17	9.06	2.61e-19	6e-18	30.4	0.00365	-2.31	12.3	1.98e-34	3.25e-33	64.6
cg27565450	CDX4	chrX	72667088	0.00547	-2.42	9.06	2.62e-19	6e-18	30.4	0.00393	-2.37	9.55	2e-21	1.78e-20	34.9
cg24046087	PDZD4	chrX	153095663	0.00677	-1.87	9.04	3.03e-19	6.93e-18	30.2	0.00119	-2.3	2.44	0.0148	0.0231	-7.29
cg16649588		chrX	7471124	-0.00402	-0.431	-9.04	3.06e-19	7e-18	30.2	-0.00862	-0.273	-27.1	1.43e-149	5.27e-147	329
cg17546454	ZFX	chrX	24205107	-0.00412	0.857	-9.04	3.06e-19	7e-18	30.2	0.00231	1.93	3.11	0.00188	0.00342	-5.44
cg12423482	KLHL34	chrX	21676871	0.00431	-2.42	9.04	3.12e-19	7.13e-18	30.2	0.00316	-2.26	10.2	5.61e-24	5.71e-23	40.7
cg02180505	MAGEB1;MAGEB1;MAGEB1	chrX	30265129	0.00322	0.678	9.04	3.16e-19	7.2e-18	30.2	0.00167	1.12	5.12	3.12e-07	9.28e-07	2.82
cg24992375	S100G;CTPS2;CTPS2;CTPS2	chrX	16666915	-0.00367	0.842	-9.02	3.5e-19	7.96e-18	30.1	0.00162	1.88	2.57	0.0103	0.0165	-6.97
cg14819729	ADGRG2;ADGRG2;ADGRG2;ADGRG2;ADGRG2;ADGRG2;ADGRG2;ADGRG2;ADGRG2	chrX	19050646	-0.00479	1.15	-9.02	3.51e-19	7.96e-18	30.1	0.00196	2.24	2.72	0.00646	0.0108	-6.56
cg14454549		chrX	41135632	0.00352	-4.21	9.02	3.68e-19	8.34e-18	30	0.000985	-4.27	3.33	0.000891	0.0017	-4.75
cg13849865	DKC1;DKC1;DKC1;DKC1;DKC1;DKC1	chrX	153993021	-0.00389	0.32	-9.02	3.77e-19	8.55e-18	30	-0.000685	0.93	-1.67	0.0951	0.128	-8.87
cg20660212	PIR;PIR;PIR;PIR	chrX	15511430	0.00541	-3.64	9.01	3.82e-19	8.63e-18	30	0.00373	-3.71	9.26	3.23e-20	2.68e-19	32.2
cg00467547	SH2D1A;SH2D1A	chrX	123480594	0.00371	0.539	9.01	4.08e-19	9.23e-18	29.9	0.00214	0.648	8.57	1.4e-17	9.93e-17	26.2
cg17572800		chrX	78400174	-0.00356	-4	-9.01	4.1e-19	9.25e-18	29.9	-0.00544	-4.5	-14.1	4.7e-44	1.13e-42	86.7
cg22471641		chrX	136770111	-0.0044	0.562	-9	4.25e-19	9.58e-18	29.9	0.00175	1.57	2.6	0.00927	0.015	-6.88
cg09238868		chrX	20286779	0.00403	-0.23	9	4.48e-19	1.01e-17	29.8	0.00401	-0.0223	13.1	1.17e-38	2.25e-37	74.3
cg23600759		chrX	30611899	-0.00295	0.662	-8.99	4.53e-19	1.02e-17	29.8	0.000587	1.26	2.17	0.0299	0.0443	-7.91
cg25857023		chrX	75675482	-0.00424	0.566	-8.99	4.54e-19	1.02e-17	29.8	0.00195	1.43	3.7	0.00022	0.00046	-3.44
cg14113919	MAP7D2;MAP7D2;MAP7D2;MAP7D2	chrX	20134908	0.00669	-1.75	8.99	4.66e-19	1.04e-17	29.8	0.00585	-1.99	13.5	5.3e-41	1.13e-39	79.7
cg04691036	CDR1	chrX	139866768	-0.00452	-0.0796	-8.99	4.7e-19	1.05e-17	29.8	-0.00089	0.607	-1.8	0.0724	0.0997	-8.65
cg07099245	BCOR;BCOR;BCOR;BCOR	chrX	39954231	0.0049	-3.19	8.98	4.95e-19	1.11e-17	29.7	0.00185	-3.18	4.83	1.38e-06	3.81e-06	1.39
cg15283848	DIAPH2-AS1;DIAPH2	chrX	96820695	-0.00376	1.4	-8.98	5.04e-19	1.12e-17	29.7	0.00208	2.58	3.49	0.000491	0.000974	-4.19
cg24714666	TRAPPC2;OFD1;TRAPPC2;TRAPPC2	chrX	13752442	0.00379	-4.13	8.98	5.08e-19	1.13e-17	29.7	0.0015	-4.3	5.04	4.85e-07	1.42e-06	2.4
cg22682876	MSN	chrX	64925697	0.00248	-1.25	8.98	5.09e-19	1.13e-17	29.7	0.000586	-1.05	3.64	0.000279	0.000576	-3.66
cg20232308	NRK	chrX	105066337	0.00377	-0.48	8.98	5.15e-19	1.15e-17	29.7	0.00374	-0.649	16.2	1.85e-57	6.76e-56	117
cg21562617	MECP2;MECP2	chrX	153306102	-0.00382	-3.02	-8.97	5.67e-19	1.26e-17	29.6	-0.00521	-3.19	-15.7	2.53e-54	8.32e-53	110
cg15862809	TBL1X;TBL1X;TBL1X;TBL1X	chrX	9584593	-0.00433	1.08	-8.97	5.68e-19	1.26e-17	29.6	0.0014	2.1	2.18	0.0297	0.044	-7.9
cg05416697		chrX	13311522	-0.0049	0.232	-8.97	5.88e-19	1.3e-17	29.6	-0.00037	1.16	-0.567	0.57	0.626	-10.1
cg05127855	AFF2;AFF2;AFF2;AFF2;AFF2	chrX	147681181	-0.00483	0.672	-8.96	5.97e-19	1.32e-17	29.6	-0.00308	1.03	-8.14	5.31e-16	3.39e-15	22.6
cg05460414	LAMP2;LAMP2;LAMP2	chrX	119586189	0.00184	-2.31	8.96	6.17e-19	1.36e-17	29.5	0.000865	-2.04	7.58	4.14e-14	2.3e-13	18.3
cg17459641		chrX	137709112	-0.00459	-0.0775	-8.95	6.49e-19	1.43e-17	29.5	-0.0025	0.509	-4.69	2.83e-06	7.54e-06	0.7
cg18665563	HMGB3	chrX	150151128	0.00469	-1.96	8.95	6.85e-19	1.51e-17	29.4	0.00441	-2.01	13.1	1.99e-38	3.78e-37	73.8
cg16509919	TLR7	chrX	12898820	-0.00479	0.619	-8.94	7.25e-19	1.6e-17	29.4	-0.00121	1.45	-1.96	0.0506	0.0719	-8.36
cg11264711	OPHN1	chrX	67653315	0.0039	-2.11	8.93	7.74e-19	1.7e-17	29.3	0.00395	-2	14.8	1.44e-48	4.05e-47	97
cg25724827		chrX	45305478	-0.00436	-2.01	-8.93	7.91e-19	1.74e-17	29.3	-0.00743	-2.2	-17.2	3.08e-64	1.4e-62	133
cg21690438	WNK3;WNK3	chrX	54385606	0.0039	-1.94	8.93	8.07e-19	1.77e-17	29.3	0.00482	-2.08	15.1	3.26e-50	9.64e-49	101
cg05507065	ARHGAP6;ARHGAP6;ARHGAP6;ARHGAP6	chrX	11393636	-0.00427	0.371	-8.93	8.08e-19	1.77e-17	29.3	9.71e-05	1.07	0.209	0.835	0.865	-10.2
cg00685229	SEPT6;SEPT6;SEPT6;SEPT6	chrX	118828778	-0.00257	0.442	-8.93	8.17e-19	1.79e-17	29.3	-0.00171	0.39	-10.9	2.76e-27	3.32e-26	48.3
cg03353482	ZDHHC15;ZDHHC15;ZDHHC15	chrX	74743466	0.00462	-1.89	8.92	8.57e-19	1.87e-17	29.2	0.00532	-2.11	14.2	7.91e-45	1.95e-43	88.4
cg17782550		chrX	35166821	-0.00437	-0.231	-8.92	8.81e-19	1.92e-17	29.2	-0.00203	0.358	-3.87	0.000111	0.000243	-2.8
cg15796459	SHROOM2	chrX	9858910	-0.00239	0.0164	-8.92	9e-19	1.96e-17	29.2	-0.00272	0.323	-16	3.42e-56	1.2e-54	114
cg09287459		chrX	39548787	0.00467	-1.91	8.92	9.02e-19	1.96e-17	29.2	0.00514	-1.98	13.3	2.15e-39	4.3e-38	76
cg02999370		chrX	102026716	-0.00361	0.61	-8.91	9.38e-19	2.04e-17	29.1	0.00257	1.74	4.43	9.57e-06	2.4e-05	-0.467
cg03897851	LOC442454;LOC550643	chrX	56764293	-0.00404	-1.09	-8.91	9.49e-19	2.06e-17	29.1	0.000126	-0.673	0.473	0.636	0.687	-10.2
cg03087945	COL4A5;COL4A5	chrX	107920204	-0.00435	-0.345	-8.91	9.54e-19	2.07e-17	29.1	-0.000838	0.0903	-2.09	0.0367	0.0535	-8.08
cg08196960	GRPR;GRPR	chrX	16141578	0.00321	-3.52	8.9	1.03e-18	2.23e-17	29	0.00239	-3.88	7.72	1.39e-14	7.97e-14	19.4
cg17337467	CXorf41;NUP62CL;CXorf41	chrX	106449854	0.00423	-2.27	8.9	1.07e-18	2.31e-17	29	0.00199	-2.65	5.39	7.29e-08	2.33e-07	4.23
cg03423123	LOC644538	chrX	134125181	0.004	-2.26	8.9	1.08e-18	2.32e-17	29	0.00258	-2.26	8.88	9.77e-19	7.47e-18	28.8
cg27617163	MIR891B	chrX	145083007	-0.00482	0.651	-8.89	1.12e-18	2.42e-17	28.9	-0.000134	1.69	-0.181	0.856	0.883	-10.3
cg14686949	GABRE;MIR452	chrX	151129081	-0.00326	0.0877	-8.89	1.18e-18	2.53e-17	28.9	-0.0042	0.289	-18.4	1.5e-72	8.38e-71	152
cg00431510	MID1;MID1	chrX	10616920	-0.00449	-0.486	-8.89	1.19e-18	2.55e-17	28.9	-0.00487	-0.0696	-11.1	2.26e-28	2.85e-27	50.8
cg19631766	OCRL;OCRL	chrX	128674232	0.00562	-2.04	8.88	1.21e-18	2.6e-17	28.9	0.00208	-2.41	5.31	1.17e-07	3.65e-07	3.77
cg20663692		chrX	47625192	-0.00435	0.409	-8.88	1.23e-18	2.63e-17	28.9	0.00241	1.43	3.43	0.000614	0.0012	-4.4
cg25062147	SLITRK2;SLITRK2;SLITRK2;SLITRK2	chrX	144899567	0.00591	-1.59	8.88	1.23e-18	2.63e-17	28.9	0.00623	-1.97	13.9	4.88e-43	1.14e-41	84.3
cg10418630	GPC4	chrX	132547691	0.00463	-2.59	8.88	1.25e-18	2.67e-17	28.8	0.00446	-2.69	11.6	1.99e-30	2.74e-29	55.5
cg26568876	VENTXP1	chrX	26578332	-0.00413	0.25	-8.88	1.25e-18	2.67e-17	28.8	-0.00201	1.05	-3.72	0.000198	0.000417	-3.34
cg05385216	ATP11C;ATP11C	chrX	138915704	-0.00339	0.271	-8.87	1.32e-18	2.81e-17	28.8	0.00199	1.02	5.5	3.9e-08	1.28e-07	4.83
cg26375010		chrX	118407852	0.00371	-1.58	8.87	1.33e-18	2.83e-17	28.8	0.00528	-1.85	16.4	4.8e-59	1.84e-57	121
cg25903474	CHRDL1;CHRDL1;CHRDL1;CHRDL1	chrX	110039472	0.00459	-1.76	8.87	1.36e-18	2.88e-17	28.8	0.00844	-1.91	21.5	3.31e-97	3.72e-95	209
cg01422649	MXRA5;MXRA5	chrX	3264682	0.00463	-1.31	8.87	1.36e-18	2.89e-17	28.7	0.00341	-1.34	10.5	2.55e-25	2.79e-24	43.8
cg11620557	BCOR;BCOR	chrX	39963545	0.00371	0.579	8.87	1.36e-18	2.89e-17	28.7	0.0028	1.02	6.37	2.09e-10	8.64e-10	9.93
cg05190516	TSPAN6	chrX	99891595	0.00592	-1.94	8.87	1.37e-18	2.9e-17	28.7	0.00723	-2.23	12	1.85e-32	2.77e-31	60.1
cg07825243		chrX	110090858	-0.00467	-2.85	-8.87	1.41e-18	2.99e-17	28.7	-0.00624	-3.04	-13.8	2.25e-42	5.05e-41	82.8
cg10084932		chrX	134571153	-0.00301	0.985	-8.86	1.47e-18	3.1e-17	28.7	-0.000829	1.33	-3.92	9.15e-05	0.000202	-2.61
cg15211032	AP1S2;AP1S2	chrX	15863925	-0.0036	1.42	-8.86	1.53e-18	3.22e-17	28.6	0.00238	2.57	3.76	0.000174	0.00037	-3.22
cg08416046	IRS4	chrX	107979569	0.00505	-2.8	8.85	1.59e-18	3.34e-17	28.6	0.00549	-2.97	13.6	1.95e-41	4.2e-40	80.7
cg02252484		chrX	44429947	-0.00409	-0.453	-8.85	1.68e-18	3.54e-17	28.5	-0.00187	-0.179	-4.84	1.36e-06	3.77e-06	1.4
cg10869581	BHLHB9;BHLHB9;BHLHB9;BHLHB9;BHLHB9;BHLHB9;BHLHB9;BHLHB9	chrX	102000905	0.00443	-1.03	8.84	1.69e-18	3.54e-17	28.5	0.0023	-1.27	9.19	6.14e-20	5.01e-19	31.5
cg07093674	LOC100132831	chrX	40693703	-0.00393	3.17	-8.84	1.73e-18	3.63e-17	28.5	-0.00279	3.44	-7.92	3.07e-15	1.85e-14	20.9
cg20788415	MIR106A	chrX	133305793	0.00451	-2.43	8.84	1.79e-18	3.75e-17	28.5	0.0044	-2.52	13.1	1.78e-38	3.38e-37	73.9
cg15044283	MBNL3	chrX	131625165	-0.00478	-0.259	-8.84	1.81e-18	3.8e-17	28.5	-0.00622	0.0129	-17	5.05e-63	2.23e-61	130
cg07674139	NRK	chrX	105066526	0.00558	-1.42	8.84	1.82e-18	3.82e-17	28.5	0.007	-1.68	16.3	2.89e-58	1.08e-56	119
cg14587850		chrX	37542128	-0.00425	1.27	-8.83	1.95e-18	4.08e-17	28.4	0.00133	2.1	2.33	0.02	0.0305	-7.56
cg25785367	IKBKG;G6PD;G6PD	chrX	153770456	-0.00275	-1.46	-8.82	2.01e-18	4.2e-17	28.4	-0.00421	-1.4	-18.8	8.02e-76	4.91e-74	160
cg11232915	GPRASP2;GPRASP2;GPRASP2;GPRASP2;ARMCX5-GPRASP2;GPRASP2	chrX	101970118	0.00455	1.51	8.82	2.04e-18	4.26e-17	28.3	0.00567	2.01	13.3	1.96e-39	3.93e-38	76.1
cg20963460	MIR532;MIR188;CLCN5;CLCN5;CLCN5	chrX	49767434	-0.00391	0.696	-8.82	2.08e-18	4.31e-17	28.3	-0.00273	1.41	-6.5	8.95e-11	3.81e-10	10.8
cg05371395	FRMPD4;FRMPD4	chrX	12156894	0.00413	-3.21	8.82	2.08e-18	4.31e-17	28.3	0.00329	-3.23	10.2	3.86e-24	3.97e-23	41.1
cg08409482		chrX	132551364	0.00409	-2.32	8.81	2.21e-18	4.58e-17	28.3	0.00427	-2.35	14.2	4.58e-45	1.14e-43	89
cg24823082	MID1IP1;MID1IP1	chrX	38660587	0.00521	-3.33	8.81	2.25e-18	4.66e-17	28.3	0.00433	-3.18	10.1	6.26e-24	6.35e-23	40.6
cg04333786	TSPAN7	chrX	38466394	-0.00433	-1.06	-8.81	2.32e-18	4.79e-17	28.2	-0.00316	-1.13	-7.62	2.98e-14	1.68e-13	18.6
cg00954539	RAB9B	chrX	103087267	0.00558	-2.27	8.8	2.42e-18	5.01e-17	28.2	-0.00097	-2.6	-2.16	0.031	0.0458	-7.94
cg05897571	CXorf67	chrX	51148629	-0.00431	0.438	-8.8	2.45e-18	5.06e-17	28.2	-0.0013	1.21	-2.33	0.0197	0.0301	-7.55
cg07079445	CTPS2;CTPS2;CTPS2;CTPS2	chrX	16730680	0.00306	-3.79	8.8	2.54e-18	5.23e-17	28.1	-0.000735	-3.96	-2.98	0.00287	0.00506	-5.82
cg18813387	TSPAN6	chrX	99892062	0.0061	-2.39	8.8	2.54e-18	5.24e-17	28.1	0.00174	-2.68	3.28	0.00105	0.00199	-4.9
cg04889366	GPR50	chrX	150347422	0.00466	-2.14	8.79	2.62e-18	5.38e-17	28.1	0.00576	-2.25	15.2	9.77e-51	2.92e-49	102
cg27084777	XPNPEP2	chrX	128894013	-0.00335	-2.71	-8.79	2.63e-18	5.4e-17	28.1	-0.00429	-2.67	-15.8	1.12e-54	3.74e-53	111
cg03310203	GABRQ	chrX	151806811	0.00456	-1.28	8.79	2.64e-18	5.42e-17	28.1	0.0045	-1.21	13.4	3.5e-40	7.24e-39	77.8
cg23464938		chrX	136657024	0.005	-2.84	8.79	2.75e-18	5.63e-17	28.1	0.00583	-2.96	13.7	4.28e-42	9.48e-41	82.2
cg25545920	ARX	chrX	25033446	0.00349	-1.69	8.78	2.93e-18	6e-17	28	0.0023	-1.52	8.43	4.46e-17	3.06e-16	25
cg27066211	MSN	chrX	64887745	0.00421	-2.58	8.78	2.94e-18	6.02e-17	28	0.00276	-2.73	8.78	2.3e-18	1.71e-17	28
cg06285182	KIF4A	chrX	69558344	-0.00344	0.0198	-8.78	2.96e-18	6.05e-17	28	-0.000203	0.466	-0.511	0.609	0.663	-10.1
cg17413784		chrX	139437320	0.0049	-1.31	8.77	3.14e-18	6.4e-17	27.9	0.00286	-1.26	6.7	2.4e-11	1.06e-10	12
cg14307660	LOC100506790	chrX	134530770	0.00271	-0.319	8.77	3.19e-18	6.5e-17	27.9	-0.000753	-0.099	-3.55	0.000393	0.000792	-3.98
cg25476454		chrX	34937115	-0.00468	-0.657	-8.77	3.21e-18	6.53e-17	27.9	-0.00611	-0.452	-17.4	2.64e-65	1.25e-63	135
cg00238131	CITED1;CITED1	chrX	71527298	0.00485	-2.92	8.76	3.38e-18	6.87e-17	27.9	0.00398	-3.05	9.78	2.36e-22	2.23e-21	37
cg23656963	ARSD	chrX	2822919	-0.00365	2.81	-8.76	3.41e-18	6.93e-17	27.8	-0.0043	2.94	-15.3	1.19e-51	3.62e-50	104
cg08850124		chrX	118207749	-0.0034	3.35	-8.76	3.59e-18	7.29e-17	27.8	-0.000277	3.81	-0.869	0.385	0.444	-9.89
cg01566232	SPRY3	chrX	154891969	-0.00335	-1.04	-8.75	3.88e-18	7.86e-17	27.7	-0.0055	-0.87	-22.1	6.18e-103	8.38e-101	222
cg05134041	POU3F4	chrX	82763219	0.00477	-0.491	8.75	3.91e-18	7.9e-17	27.7	0.00469	-0.764	15.9	4.47e-55	1.52e-53	112
cg07579618	AMMECR1;AMMECR1;AMMECR1;AMMECR1;AMMECR1	chrX	109561369	0.00472	-2.04	8.75	3.98e-18	8.03e-17	27.7	0.00289	-2.45	7.45	1.15e-13	6.2e-13	17.3
cg24744459	ZIC3	chrX	136649489	0.00485	-2.66	8.74	4.1e-18	8.27e-17	27.7	0.00327	-2.71	8.86	1.11e-18	8.44e-18	28.7
cg26486069	RBM3	chrX	48434354	-0.00284	0.189	-8.74	4.14e-18	8.35e-17	27.6	-0.00344	0.429	-16.4	7.04e-59	2.68e-57	121
cg12565953		chrX	25124557	-0.00417	0.00428	-8.74	4.22e-18	8.49e-17	27.6	-0.00136	0.682	-2.64	0.00825	0.0135	-6.78
cg24489774	HTR2C;MIR764	chrX	113872720	-0.00395	1.28	-8.74	4.34e-18	8.72e-17	27.6	0.00065	1.81	1.93	0.054	0.0763	-8.41
cg05152874	SHROOM4;SHROOM4	chrX	50557122	0.00499	-2.15	8.73	4.4e-18	8.84e-17	27.6	0.00226	-2.56	5.51	3.84e-08	1.26e-07	4.85
cg27387615		chrX	136627957	0.00375	-0.352	8.73	4.54e-18	9.1e-17	27.6	0.00351	-0.402	13.7	4.61e-42	1.02e-40	82.1
cg03912019		chrX	45752434	-0.00416	0.632	-8.72	4.81e-18	9.64e-17	27.5	0.00159	1.36	3.37	0.000768	0.00148	-4.61
cg11472129		chrX	40331788	0.00453	-2.75	8.71	5.37e-18	1.07e-16	27.4	0.0021	-2.57	5.93	3.26e-09	1.19e-08	7.25
cg02590710	KLF8;KLF8	chrX	56258440	0.00393	-1.07	8.71	5.42e-18	1.08e-16	27.4	0.00308	-0.981	10.3	1.97e-24	2.06e-23	41.8
cg21238772	SMIM10	chrX	134123668	-0.00348	1.17	-8.71	5.49e-18	1.09e-16	27.4	-0.00272	1.72	-7.97	1.99e-15	1.22e-14	21.3
cg04511807		chrX	130388878	-0.00416	0.906	-8.7	5.66e-18	1.13e-16	27.3	-0.00106	1.89	-1.99	0.0467	0.0669	-8.29
cg25433595	XKRX;XKRX	chrX	100183764	0.00385	-1.01	8.7	5.68e-18	1.13e-16	27.3	0.00376	-0.877	12.6	8.51e-36	1.47e-34	67.8
cg21416682		chrX	149716155	0.00451	-1.55	8.7	5.79e-18	1.15e-16	27.3	0.00385	-1.45	11.1	2.13e-28	2.68e-27	50.8
cg08689445		chrX	106898504	0.00432	-2.1	8.7	5.94e-18	1.18e-16	27.3	0.00191	-2.03	5.61	2.09e-08	7.09e-08	5.44
cg12068991	FAM9C	chrX	13064187	-0.00364	-0.921	-8.7	5.95e-18	1.18e-16	27.3	-0.00199	-0.704	-5.44	5.56e-08	1.8e-07	4.49
cg17935021	ARMCX5;ARMCX5;ARMCX5;ARMCX5;ARMCX5;ARMCX5	chrX	101853962	-0.00446	-0.718	-8.7	5.98e-18	1.18e-16	27.3	-0.00792	-0.885	-24.9	2.8e-128	6.78e-126	280
cg07228543		chrX	146984309	-0.00415	1.38	-8.7	6.04e-18	1.19e-16	27.3	0.00232	2.35	3.61	0.000314	0.000643	-3.77
cg25804648	CASK;CASK;CASK	chrX	41438535	-0.00429	0.583	-8.69	6.28e-18	1.24e-16	27.2	0.00235	1.52	3.34	0.000838	0.00161	-4.69
cg15339180	NLGN3;NLGN3;NLGN3	chrX	70364545	0.00506	0.436	8.69	6.34e-18	1.25e-16	27.2	0.00585	0.835	13.2	2.89e-39	5.71e-38	75.7
cg07601068	BCOR;BCOR;BCOR;BCOR	chrX	39953107	0.0036	-0.0123	8.68	6.72e-18	1.32e-16	27.2	0.00233	0.317	8.2	3.1e-16	2e-15	23.1
cg06228274	SEPT6;SEPT6;SEPT6;SEPT6	chrX	118772940	-0.00286	-1.93	-8.68	7.15e-18	1.41e-16	27.1	-0.00418	-1.68	-21.4	7.54e-97	8.25e-95	208
cg00358459		chrX	102945549	-0.00379	0.693	-8.68	7.21e-18	1.42e-16	27.1	0.00106	1.55	1.99	0.0464	0.0665	-8.28
cg08323957	PAK3;PAK3;PAK3;PAK3	chrX	110187600	0.00663	-1.93	8.66	8.03e-18	1.57e-16	27	0.00394	-2.19	7.49	8.15e-14	4.44e-13	17.6
cg08823898	IDS;IDS;IDS	chrX	148587784	0.00449	0.884	8.66	8.41e-18	1.65e-16	26.9	0.00209	1.52	4.26	2.04e-05	4.9e-05	-1.19
cg01409204	MCTS1;MCTS1	chrX	119738143	0.00285	-3.01	8.66	8.58e-18	1.68e-16	26.9	0.0011	-3.05	4.8	1.61e-06	4.4e-06	1.24
cg17998237		chrX	81258228	-0.00436	1.16	-8.66	8.6e-18	1.68e-16	26.9	0.000424	1.92	0.875	0.381	0.441	-9.89
cg14007036	GPR101	chrX	136113725	0.00479	-0.45	8.65	8.84e-18	1.73e-16	26.9	0.00215	-0.654	7.71	1.51e-14	8.66e-14	19.3
cg23172831	DACH2;DACH2	chrX	85403181	0.00399	-2.26	8.65	8.96e-18	1.75e-16	26.9	0.00449	-2.16	14.7	4.4e-48	1.21e-46	95.9
cg21880156	ARHGAP6;ARHGAP6;ARHGAP6;ARHGAP6	chrX	11683548	0.00441	-1.66	8.65	9.03e-18	1.76e-16	26.9	0.00225	-2.06	6.64	3.62e-11	1.58e-10	11.6
cg25888700	KLHL34;KLHL34	chrX	21676344	0.00568	-0.929	8.64	9.52e-18	1.85e-16	26.8	0.00788	-1.34	18.6	2.3e-74	1.37e-72	156
cg20532513	AR;AR	chrX	66915921	-0.00414	-1.15	-8.64	9.97e-18	1.94e-16	26.8	-0.00351	-1.11	-6.73	1.93e-11	8.67e-11	12.3
cg08617833	SMARCA1;SMARCA1	chrX	128657697	0.0045	-0.228	8.64	1e-17	1.94e-16	26.8	0.0044	-0.324	13.1	1.5e-38	2.86e-37	74.1
cg27463812	PIN4;PIN4;PIN4	chrX	71400335	-0.00409	0.316	-8.63	1.03e-17	1.99e-16	26.8	-0.00391	1.07	-5.67	1.5e-08	5.16e-08	5.76
cg02261899	DCAF12L1	chrX	125686940	0.00588	-0.855	8.63	1.04e-17	2.01e-16	26.7	0.00434	-1.19	9.28	2.57e-20	2.15e-19	32.4
cg13554270	SYTL4;SYTL4	chrX	99942073	-0.00289	1.66	-8.63	1.05e-17	2.03e-16	26.7	-0.000485	1.98	-2.22	0.0264	0.0394	-7.8
cg13217661		chrX	136629816	0.00379	-0.885	8.63	1.08e-17	2.09e-16	26.7	0.00188	-1.12	7.59	3.82e-14	2.13e-13	18.4
cg06500253		chrX	13170162	0.00358	-0.383	8.63	1.1e-17	2.12e-16	26.7	0.000282	-0.271	1.07	0.286	0.342	-9.7
cg04044314	TCEAL8;TCEAL8	chrX	102511055	-0.00448	-0.0801	-8.62	1.12e-17	2.15e-16	26.7	-0.0014	0.805	-2.43	0.0151	0.0235	-7.31
cg14657283	KDM6A;KDM6A;KDM6A;KDM6A;KDM6A;KDM6A;KDM6A	chrX	44762539	-0.00355	0.234	-8.62	1.13e-17	2.17e-16	26.7	-0.00327	0.647	-8.81	1.74e-18	1.31e-17	28.2
cg18581963	SOX3	chrX	139587695	0.00479	-1.6	8.62	1.18e-17	2.27e-16	26.6	0.00256	-1.85	7.74	1.26e-14	7.25e-14	19.5
cg00343954	MOSPD1;MOSPD1	chrX	134042601	0.00271	-1.74	8.62	1.2e-17	2.31e-16	26.6	0.00123	-1.67	6.15	8.26e-10	3.21e-09	8.59
cg25523594	IL2RG;IL2RG	chrX	70329989	0.00318	-0.793	8.61	1.26e-17	2.42e-16	26.5	0.00121	-0.621	5.28	1.37e-07	4.24e-07	3.62
cg17474263	SYTL4;SYTL4;SYTL4	chrX	99986526	0.00682	-1.73	8.61	1.29e-17	2.46e-16	26.5	0.00489	-2.12	8.83	1.53e-18	1.16e-17	28.4
cg22799132	TRPC5;ZCCHC16;TRPC5	chrX	111325495	0.00546	-2.04	8.61	1.31e-17	2.5e-16	26.5	0.00564	-2.02	12.9	1.76e-37	3.25e-36	71.6
cg25223355	PIR;PIR;PIR;PIR	chrX	15511437	0.00668	-4.89	8.6	1.34e-17	2.57e-16	26.5	0.00358	-5.17	5.91	3.7e-09	1.35e-08	7.13
cg18273575	PRRG1;PRRG1;PRRG1;PRRG1	chrX	37208602	0.00432	-1.92	8.6	1.4e-17	2.67e-16	26.4	0.00359	-2.28	10.5	2.62e-25	2.87e-24	43.8
cg07177300	FRMPD4	chrX	12156499	0.00421	-3.47	8.59	1.5e-17	2.87e-16	26.4	0.00138	-3.45	4.23	2.38e-05	5.68e-05	-1.34
cg25523866		chrX	9131386	-0.00506	-1.4	-8.58	1.57e-17	2.99e-16	26.3	-0.00517	-1.28	-11.2	7.17e-29	9.17e-28	51.9
cg16104634	NR0B1;NR0B1	chrX	30327494	0.00372	-1.72	8.58	1.57e-17	2.99e-16	26.3	0.00409	-1.7	14.6	2.32e-47	6.3e-46	94.2
cg06139288	ARHGAP6;ARHGAP6;ARHGAP6;ARHGAP6	chrX	11683125	0.00506	-0.383	8.58	1.59e-17	3.02e-16	26.3	0.00576	-0.701	16.3	2.26e-58	8.46e-57	119
cg14943709	HTR2C;HTR2C;HTR2C	chrX	113911703	-0.00383	0.668	-8.58	1.6e-17	3.04e-16	26.3	-0.00618	0.977	-21.3	6.39e-96	6.73e-94	206
cg23762217	LOC101928335	chrX	107179332	0.0045	-0.124	8.58	1.62e-17	3.08e-16	26.3	0.00451	-0.372	12.1	2.94e-33	4.6e-32	61.9
cg08476890	MCF2	chrX	138774601	0.00599	-2.58	8.58	1.63e-17	3.09e-16	26.3	0.00367	-2.84	8.33	1.07e-16	7.14e-16	24.2
cg09641151	PLXNA3	chrX	153693918	-0.00258	-0.783	-8.58	1.67e-17	3.17e-16	26.3	-0.00363	-0.449	-19.3	1.7e-79	1.17e-77	168
cg11838359		chrX	102751462	-0.00455	0.166	-8.57	1.7e-17	3.23e-16	26.3	-0.00211	0.696	-4.6	4.29e-06	1.12e-05	0.3
cg00662503		chrX	136075708	-0.0036	0.0423	-8.57	1.74e-17	3.29e-16	26.2	0.0027	1.1	4.35	1.41e-05	3.45e-05	-0.837
cg05435505	FHL1;FHL1;FHL1;FHL1;FHL1	chrX	135248466	-0.00313	-0.778	-8.57	1.75e-17	3.3e-16	26.2	-0.00499	-0.636	-21.1	4.43e-94	4.44e-92	202
cg15383633	KLHL34	chrX	21674175	0.00364	-0.804	8.57	1.78e-17	3.37e-16	26.2	0.00386	-0.64	14	1.59e-43	3.8e-42	85.4
cg17527404		chrX	119135074	0.00459	-1.38	8.57	1.79e-17	3.38e-16	26.2	0.00515	-1.39	14.3	3.05e-45	7.69e-44	89.4
cg22313380	CFAP47	chrX	36057008	-0.00409	0.58	-8.57	1.84e-17	3.47e-16	26.2	0.00137	1.66	2.28	0.0227	0.0343	-7.67
cg06328777	SASH3	chrX	128917447	0.00294	-0.702	8.56	1.87e-17	3.51e-16	26.2	0.00214	-0.54	10.1	6.34e-24	6.42e-23	40.6
cg26351479	DCAF12L1	chrX	125686936	0.00456	-0.859	8.56	1.88e-17	3.53e-16	26.2	0.0037	-1.13	9.31	1.97e-20	1.67e-19	32.7
cg25887010		chrX	53029709	0.00388	-1.07	8.56	1.88e-17	3.53e-16	26.2	0.00378	-0.837	12.6	1.05e-35	1.81e-34	67.5
cg25548414	FLJ30058	chrX	130192160	0.00534	-1.1	8.56	1.93e-17	3.61e-16	26.1	0.00272	-1.24	6.67	2.82e-11	1.25e-10	11.9
cg01833509	SLC9A7;SLC9A7	chrX	46547333	-0.00363	-0.824	-8.56	1.96e-17	3.66e-16	26.1	-0.00187	-0.667	-5.82	6.16e-09	2.2e-08	6.63
cg12909492		chrX	131073227	-0.0046	1.13	-8.55	2.06e-17	3.85e-16	26.1	0.000803	2.06	1.17	0.243	0.296	-9.59
cg07854534		chrX	103343063	0.00315	-3.5	8.55	2.1e-17	3.92e-16	26	0.000945	-4.13	1.61	0.108	0.143	-8.98
cg01588663	NLGN4X;NLGN4X;NLGN4X;NLGN4X	chrX	5812863	-0.00321	0.285	-8.55	2.12e-17	3.95e-16	26	-0.00594	0.58	-21.9	1.06e-100	1.33e-98	217
cg02156712	KAL1	chrX	8700341	0.00461	-4.84	8.55	2.15e-17	4.02e-16	26	0.00326	-5.14	6.35	2.35e-10	9.63e-10	9.81
cg06767137	HDHD1;HDHD1;HDHD1;HDHD1	chrX	7036515	-0.00357	0.592	-8.54	2.23e-17	4.15e-16	26	0.00197	1.6	3.42	0.000641	0.00125	-4.44
cg23154024	SPIN3;SPIN3;SPIN3	chrX	57021680	0.00538	-1.03	8.54	2.32e-17	4.31e-16	25.9	0.00444	-1.38	11.7	2.26e-31	3.22e-30	57.6
cg23726559	SNX12	chrX	70288735	0.00366	-1.54	8.53	2.42e-17	4.49e-16	25.9	0.00265	-1.75	8.89	8.7e-19	6.68e-18	28.9
cg14343687	KLHL13;KLHL13;KLHL13;KLHL13;KLHL13	chrX	117250477	0.00506	-1.15	8.53	2.48e-17	4.6e-16	25.9	0.00423	-1.34	12.5	3.43e-35	5.81e-34	66.4
cg21193180	GYG2;GYG2	chrX	2800457	-0.00241	1.43	-8.53	2.49e-17	4.61e-16	25.9	-0.00207	1.69	-11.4	8.94e-30	1.19e-28	54
cg11710862	GPM6B	chrX	13956919	0.00484	-4.16	8.53	2.51e-17	4.65e-16	25.9	0.00354	-4.39	8.43	4.6e-17	3.16e-16	25
cg21328717	DOCK11	chrX	117658136	0.00402	0.258	8.53	2.51e-17	4.65e-16	25.9	0.00124	0.448	3.79	0.000152	0.000326	-3.09
cg26006282	MTMR8	chrX	63581425	-0.00461	0.574	-8.53	2.55e-17	4.72e-16	25.9	0.00217	1.65	3.64	0.000273	0.000564	-3.64
cg08609270	SLITRK2;SLITRK2;SLITRK2;SLITRK2;SLITRK2;SLITRK2;SLITRK2;SLITRK2;SLITRK2;SLITRK2;SLITRK2;SLITRK2;SLITRK2;SLITRK2	chrX	144903125	0.00524	-1.22	8.53	2.57e-17	4.75e-16	25.8	0.00592	-1.45	14.2	1.19e-44	2.91e-43	88
cg27040993	KLHL34	chrX	21677134	0.00333	-1.29	8.52	2.62e-17	4.83e-16	25.8	0.00242	-1.06	9.45	5.11e-21	4.46e-20	34
cg04647039	DMD;DMD;DMD;DMD;DMD;DMD;DMD;DMD;DMD;DMD;DMD;DMD;DMD;DMD;DMD;DMD;DMD;DMD	chrX	31285105	0.0048	-1.62	8.52	2.62e-17	4.83e-16	25.8	-0.000557	-2.04	-1.6	0.109	0.144	-8.98
cg06568349	SAT1;SAT1	chrX	23802782	0.00329	-3.67	8.52	2.63e-17	4.84e-16	25.8	0.00363	-3.77	12.1	5.82e-33	8.99e-32	61.3
cg01488688	SEPT6;SEPT6;SEPT6;SEPT6	chrX	118753983	-0.00317	-0.955	-8.52	2.64e-17	4.85e-16	25.8	-0.00252	-0.807	-11	5.83e-28	7.2e-27	49.8
cg16917996	NRK	chrX	105066516	0.00578	-1.94	8.51	2.82e-17	5.19e-16	25.8	0.00538	-2.2	11.5	3.63e-30	4.93e-29	54.9
cg19063343	PORCN;PORCN;PORCN;PORCN;PORCN	chrX	48366824	0.00353	-2.04	8.51	2.88e-17	5.29e-16	25.7	0.00186	-2.32	5.36	8.85e-08	2.8e-07	4.04
cg18769303	GABRQ	chrX	151806352	0.00454	-1.58	8.51	2.9e-17	5.31e-16	25.7	0.00535	-1.97	15.6	9.97e-54	3.23e-52	109
cg08655855		chrX	45777912	-0.00411	0.711	-8.51	2.9e-17	5.31e-16	25.7	0.00125	1.8	1.51	0.13	0.17	-9.12
cg18996874	USP9X;USP9X	chrX	40955454	-0.00343	0.375	-8.51	2.94e-17	5.37e-16	25.7	0.00175	1.27	3.12	0.00183	0.00332	-5.41
cg08119631	SEPT6;SEPT6;SEPT6;SEPT6	chrX	118822815	0.00397	0.0454	8.5	3.08e-17	5.63e-16	25.7	0.00197	0.308	5.31	1.14e-07	3.56e-07	3.8
cg27561732	KLHL15	chrX	24045379	-0.00362	0.832	-8.5	3.15e-17	5.75e-16	25.6	0.00047	2.07	0.754	0.451	0.51	-9.98
cg14169013		chrX	109134216	-0.00552	-2.6	-8.5	3.17e-17	5.78e-16	25.6	-0.0078	-2.77	-16.2	2.19e-57	7.95e-56	117
cg00862028		chrX	130537524	-0.00431	0.301	-8.5	3.21e-17	5.85e-16	25.6	0.000366	0.999	0.717	0.473	0.532	-10
cg14752426	SLITRK4	chrX	142722095	0.00462	-2.35	8.5	3.27e-17	5.95e-16	25.6	0.00556	-2.44	14.8	4.17e-48	1.15e-46	96
cg14955745	SLC9A7;SLC9A7	chrX	46497524	-0.00434	-0.267	-8.49	3.36e-17	6.12e-16	25.6	-0.00195	0.33	-3.65	0.000264	0.000547	-3.61
cg25127913	DIAPH2;DIAPH2	chrX	96117585	-0.00386	1.04	-8.49	3.59e-17	6.52e-16	25.5	0.00104	2.11	1.69	0.0912	0.123	-8.84
cg22601808	PAGE3;PAGE3;PAGE3	chrX	55292559	-0.00444	0.687	-8.49	3.62e-17	6.55e-16	25.5	0.00103	1.75	1.39	0.165	0.21	-9.31
cg14039506		chrX	78403236	0.00382	0.21	8.49	3.62e-17	6.55e-16	25.5	0.00162	0.37	5	6.1e-07	1.76e-06	2.18
cg08259248	TBL1X;TBL1X;TBL1X;TBL1X	chrX	9437997	0.00336	1.53	8.48	3.74e-17	6.77e-16	25.5	0.00515	1.9	16.4	2.01e-58	7.54e-57	120
cg07517916	PAK3;PAK3	chrX	110186363	-0.00409	0.418	-8.48	3.75e-17	6.78e-16	25.5	-0.000688	1.34	-1.1	0.271	0.327	-9.66
cg08762253	PLP1;PLP1;PLP1;PLP1	chrX	103031565	-0.00298	0.869	-8.48	3.75e-17	6.78e-16	25.5	-0.00513	1.13	-21.4	4.69e-97	5.2e-95	208
cg21142738	NLGN4X;NLGN4X;NLGN4X	chrX	6145730	0.00426	-3.04	8.48	3.82e-17	6.89e-16	25.5	0.00205	-3.34	4.21	2.62e-05	6.22e-05	-1.43
cg26418544	USP26	chrX	132162443	-0.00382	-0.0246	-8.47	3.97e-17	7.16e-16	25.4	-0.00221	0.622	-4.78	1.81e-06	4.93e-06	1.13
cg14807884		chrX	114889126	-0.00415	0.328	-8.47	4.02e-17	7.24e-16	25.4	-0.00576	0.855	-11.9	2.17e-32	3.23e-31	60
cg04128303	GRIA3;GRIA3	chrX	122318829	0.00455	-0.994	8.47	4.05e-17	7.29e-16	25.4	0.00328	-1.14	10.7	2.44e-26	2.82e-25	46.1
cg23353205	TRAPPC2;TRAPPC2;TRAPPC2;OFD1;OFD1	chrX	13752958	0.00499	-4.22	8.47	4.06e-17	7.3e-16	25.4	0.0028	-4.52	6.68	2.6e-11	1.15e-10	12
cg05402382	LINC01284	chrX	50891907	-0.00346	-1.32	-8.47	4.15e-17	7.45e-16	25.4	-0.0051	-1.16	-19.1	3.15e-78	2.09e-76	165
cg20622056	SLC7A3;SLC7A3	chrX	70151134	0.00363	-1.54	8.47	4.23e-17	7.59e-16	25.4	0.00373	-1.51	12.9	2.69e-37	4.95e-36	71.2
cg26383972	HTR2C	chrX	113817409	0.00723	-0.141	8.46	4.31e-17	7.71e-16	25.3	0.0071	-0.243	13.8	3.68e-42	8.16e-41	82.3
cg24751886		chrX	115085150	0.00517	-2.35	8.46	4.33e-17	7.74e-16	25.3	0.00602	-2.44	13.4	2.33e-40	4.83e-39	78.2
cg00461890	CXorf23	chrX	19949267	-0.00473	0.0951	-8.46	4.42e-17	7.9e-16	25.3	-0.00201	0.77	-3.58	0.000345	0.000701	-3.86
cg05096731	SHROOM2	chrX	9754594	0.00743	-2.67	8.46	4.58e-17	8.18e-16	25.3	0.00517	-2.93	9.3	2.13e-20	1.79e-19	32.6
cg02994943	MPP1;MPP1;MPP1;MPP1	chrX	154033409	0.00518	-0.459	8.45	4.68e-17	8.35e-16	25.3	0.00462	-0.822	12.5	4.79e-35	8.05e-34	66
cg24591172		chrX	47675402	-0.00479	-2.75	-8.45	4.77e-17	8.5e-16	25.2	-0.00585	-2.98	-12.9	2.43e-37	4.49e-36	71.3
cg02053896	SLC7A3;SLC7A3	chrX	70151117	0.00494	-2.57	8.45	4.77e-17	8.5e-16	25.2	0.00377	-2.59	8.96	4.61e-19	3.59e-18	29.5
cg18731813	ARMCX1	chrX	100805683	0.00424	-2	8.45	4.78e-17	8.51e-16	25.2	0.00528	-2.24	12.8	5.27e-37	9.59e-36	70.5
cg27044570	TRPC5;ZCCHC16;TRPC5	chrX	111325176	0.00382	-0.905	8.45	4.79e-17	8.51e-16	25.2	0.00475	-0.866	15.4	5.16e-52	1.58e-50	105
cg06400167		chrX	152875645	0.00363	-2.46	8.45	4.95e-17	8.78e-16	25.2	0.00303	-2.52	10.2	5.64e-24	5.74e-23	40.7
cg04376185	SCML1;SCML1;SCML1;SCML1	chrX	17755081	0.00494	-1.67	8.45	5.01e-17	8.89e-16	25.2	0.00648	-2.09	16	3.1e-56	1.09e-54	115
cg16033522	EFNB1	chrX	68057169	0.00397	1.34	8.44	5.11e-17	9.06e-16	25.2	0.00217	1.91	5.29	1.28e-07	3.99e-07	3.68
cg14177825	GPR50	chrX	150345292	0.0062	-0.24	8.44	5.12e-17	9.06e-16	25.2	0.00641	0.0552	12	1.46e-32	2.2e-31	60.3
cg08698436	LOC100132163	chrX	18908255	0.00302	-0.355	8.44	5.27e-17	9.33e-16	25.1	0.00193	-0.109	8.73	3.71e-18	2.73e-17	27.5
cg15309236	BHLHB9;BHLHB9;BHLHB9;BHLHB9;BHLHB9;BHLHB9	chrX	101975597	0.00386	-2.1	8.44	5.34e-17	9.44e-16	25.1	0.00486	-2.21	15.4	3e-52	9.26e-51	105
cg07793897		chrX	108514567	-0.00682	-2.35	-8.43	5.52e-17	9.74e-16	25.1	-0.00987	-2.18	-16.5	1.66e-59	6.51e-58	122
cg11322406	LRCH2	chrX	114468360	0.00538	-1.54	8.43	5.56e-17	9.82e-16	25.1	0.00279	-1.55	6.72	2.12e-11	9.47e-11	12.2
cg15048430	WNK3;WNK3;WNK3;WNK3	chrX	54384161	0.00407	-2.3	8.42	6.15e-17	1.08e-15	25	0.00353	-2.2	11.3	2.24e-29	2.92e-28	53.1
cg09250703	PIR;PIR	chrX	15511751	0.00469	-3.46	8.42	6.21e-17	1.09e-15	25	0.00495	-3.58	12.8	1.02e-36	1.84e-35	69.9
cg11844737	BCOR;BCOR	chrX	40037471	0.00309	-1.09	8.42	6.31e-17	1.11e-15	25	0.00261	-1.01	10.5	1.66e-25	1.84e-24	44.2
cg07551525	SPRY3	chrX	154915967	-0.00402	1.14	-8.41	6.77e-17	1.19e-15	24.9	0.00211	2.25	2.9	0.00381	0.0066	-6.08
cg11825821		chrX	68441536	0.00415	-1.69	8.41	6.88e-17	1.21e-15	24.9	0.00157	-1.65	4.42	1.01e-05	2.52e-05	-0.519
cg22437699	ARX	chrX	25033358	0.00355	-1.39	8.41	6.9e-17	1.21e-15	24.9	0.00197	-1.18	7.24	5.17e-13	2.63e-12	15.8
cg07239625	PAK3;PAK3;PAK3;PAK3;PAK3;PAK3	chrX	110411766	0.00421	0.882	8.4	7.15e-17	1.25e-15	24.8	0.00599	1.51	13.7	6.55e-42	1.44e-40	81.8
cg21352930		chrX	68501454	-0.00311	0.194	-8.4	7.22e-17	1.26e-15	24.8	-0.00302	0.497	-13.4	5.19e-40	1.07e-38	77.4
cg05313317	NDP	chrX	43833081	0.00492	-2.02	8.4	7.24e-17	1.27e-15	24.8	0.00377	-1.98	9.96	4.01e-23	3.94e-22	38.8
cg05064925	COL4A6;COL4A6;COL4A6	chrX	107681469	0.00491	-1.31	8.4	7.43e-17	1.3e-15	24.8	0.00368	-1.39	10.5	2.28e-25	2.51e-24	43.9
cg13850315		chrX	45624447	-0.00362	-0.882	-8.4	7.46e-17	1.3e-15	24.8	-0.00369	-0.746	-8.42	5.07e-17	3.46e-16	24.9
cg12187413	PTCHD1-AS	chrX	23081769	-0.00427	0.652	-8.4	7.54e-17	1.31e-15	24.8	-0.00218	1.29	-4.16	3.22e-05	7.55e-05	-1.62
cg23604791	TBL1X;TBL1X;TBL1X;TBL1X	chrX	9640341	0.00273	1.43	8.39	8.03e-17	1.4e-15	24.7	0.00259	1.67	12.3	2.21e-34	3.63e-33	64.5
cg10211944	RBM41;RBM41	chrX	106363085	-0.0035	0.839	-8.39	8.18e-17	1.42e-15	24.7	0.00187	1.97	2.67	0.00762	0.0126	-6.71
cg21920342	COL4A5;COL4A5	chrX	107796977	-0.00428	1.03	-8.39	8.2e-17	1.42e-15	24.7	0.000327	1.91	0.587	0.557	0.613	-10.1
cg26718808	RAB9A;RAB9A	chrX	13707105	0.00571	-4.48	8.38	8.61e-17	1.49e-15	24.7	0.00354	-4.81	6.67	2.89e-11	1.27e-10	11.9
cg08207364	FAM47C	chrX	37025097	-0.00391	0.691	-8.38	8.71e-17	1.51e-15	24.6	0.0013	1.68	2.13	0.0336	0.0494	-8.01
cg14514403	ARX	chrX	25034220	0.00495	-1.75	8.38	8.75e-17	1.52e-15	24.6	0.00396	-2	10.8	7.55e-27	8.9e-26	47.3
cg19070074	PLS3-AS1;PLS3-AS1;PLS3;PLS3	chrX	114797896	-0.00395	-0.629	-8.37	9.06e-17	1.56e-15	24.6	-0.00575	-0.271	-16.6	2.47e-60	9.89e-59	124
cg19115280		chrX	3267962	-0.00512	-1.17	-8.37	9.39e-17	1.62e-15	24.6	-0.00126	-0.809	-2.72	0.00648	0.0108	-6.56
cg26332768	TENM1;TENM1;TENM1	chrX	123522656	0.00352	-2.99	8.36	1e-16	1.72e-15	24.5	-0.000522	-3.69	-0.754	0.451	0.509	-9.98
cg09791501	BRCC3;BRCC3;BRCC3	chrX	154341468	-0.00347	0.863	-8.36	1e-16	1.72e-15	24.5	0.00171	1.71	3.55	0.000392	0.000791	-3.98
cg06649626		chrX	150250749	0.00378	-0.927	8.36	1e-16	1.73e-15	24.5	0.00375	-0.778	12	9.03e-33	1.38e-31	60.8
cg04302300		chrX	107179321	0.00451	0.192	8.36	1.04e-16	1.79e-15	24.5	0.0054	0.0586	17	5.87e-63	2.58e-61	130
cg02135001		chrX	102406928	-0.00406	-1.68	-8.35	1.08e-16	1.85e-15	24.4	-0.00633	-1.65	-20	2.92e-85	2.29e-83	181
cg21933278	ENOX2;ENOX2;ENOX2	chrX	129991465	-0.00424	-0.142	-8.35	1.1e-16	1.88e-15	24.4	-0.000772	0.533	-1.38	0.168	0.213	-9.32
cg26511293	RPS6KA6	chrX	83443097	0.00445	-2.34	8.35	1.1e-16	1.89e-15	24.4	0.00524	-2.46	13.8	2.46e-42	5.5e-41	82.7
cg22769840		chrX	13196312	0.00379	0.623	8.35	1.14e-16	1.95e-15	24.4	0.00138	0.848	4.47	7.94e-06	2.01e-05	-0.289
cg11216272	SYTL4;SYTL4;SYTL4	chrX	99929775	-0.00413	0.00928	-8.34	1.16e-16	1.97e-15	24.4	-0.00336	0.441	-7.76	1.06e-14	6.14e-14	19.6
cg01729475	UXT-AS1;UXT;UXT;UXT;UXT	chrX	47519083	-0.00407	0.923	-8.34	1.16e-16	1.98e-15	24.4	0.000797	1.79	1.3	0.193	0.241	-9.42
cg11271197	ITIH6	chrX	54815050	-0.00311	1.6	-8.34	1.24e-16	2.11e-15	24.3	-0.00477	1.56	-20.1	8.79e-86	7.03e-84	182
cg09190457	FOXO4;FOXO4;FOXO4;FOXO4	chrX	70316376	0.00342	-2.67	8.33	1.3e-16	2.22e-15	24.2	0.00177	-2.78	6.69	2.44e-11	1.08e-10	12
cg02120046	HS6ST2;HS6ST2	chrX	132090860	0.00441	-1.85	8.33	1.31e-16	2.23e-15	24.2	0.00455	-1.87	13	7.53e-38	1.41e-36	72.5
cg22713630		chrX	71529586	0.00424	-0.71	8.33	1.32e-16	2.24e-15	24.2	0.0034	-0.553	9.55	2.11e-21	1.88e-20	34.9
cg05696595	IQSEC2;IQSEC2;IQSEC2	chrX	53312073	-0.00249	0.538	-8.33	1.32e-16	2.24e-15	24.2	-0.00247	0.809	-11	1.41e-27	1.71e-26	49
cg23501605	ASB11;ASB11	chrX	15333348	-0.00402	0.713	-8.33	1.33e-16	2.25e-15	24.2	-0.00171	1.42	-3.66	0.000252	0.000525	-3.57
cg06434723	SH3KBP1;SH3KBP1	chrX	19773553	-0.0037	1.13	-8.33	1.34e-16	2.27e-15	24.2	0.00102	2.21	1.34	0.179	0.226	-9.37
cg23384620	IL1RAPL2	chrX	103810458	0.00462	-3.28	8.33	1.35e-16	2.29e-15	24.2	0.00385	-3.36	9.67	6.72e-22	6.2e-21	36
cg20164903		chrX	92794175	-0.00368	0.492	-8.32	1.37e-16	2.31e-15	24.2	-0.00243	1.26	-5.54	3.21e-08	1.07e-07	5.03
cg16627148		chrX	9963985	0.00377	-3.23	8.32	1.37e-16	2.32e-15	24.2	-0.0018	-3.76	-3.88	0.000105	0.000232	-2.75
cg19053358	CHRDL1;CHRDL1;CHRDL1;CHRDL1;CHRDL1;CHRDL1;CHRDL1	chrX	110039078	0.00503	-1.77	8.32	1.4e-16	2.36e-15	24.2	0.00404	-2.09	9.4	8.36e-21	7.2e-20	33.5
cg00240113	ZIC3	chrX	136648241	0.00516	-0.884	8.32	1.43e-16	2.41e-15	24.2	0.00537	-1.08	14.3	1.85e-45	4.7e-44	89.9
cg03802931	FRMPD4	chrX	12155999	0.00446	-1.04	8.32	1.43e-16	2.41e-15	24.2	0.00108	-1.48	2.78	0.00539	0.00911	-6.39
cg10935273		chrX	151066422	-0.00405	-2.54	-8.31	1.49e-16	2.51e-15	24.1	-0.00918	-2.49	-28.9	1.04e-168	4.92e-166	373
cg15457693	CSTF2;CSTF2;CSTF2	chrX	100084839	-0.00345	-1.71	-8.31	1.52e-16	2.56e-15	24.1	-0.00589	-1.86	-16.9	6.01e-62	2.53e-60	128
cg06967228		chrX	68525725	0.00342	-1.46	8.31	1.55e-16	2.6e-15	24.1	0.0026	-1.32	9.72	4.25e-22	3.95e-21	36.5
cg22848013	ZNF185	chrX	152082879	-0.00275	0.837	-8.31	1.55e-16	2.6e-15	24.1	-0.00228	1.15	-10.6	7.59e-26	8.57e-25	45
cg02614995	PLAC1	chrX	133769048	-0.00451	-0.00208	-8.31	1.6e-16	2.67e-15	24	-0.00222	0.415	-4.28	1.89e-05	4.55e-05	-1.12
cg09553014	HDX	chrX	83757168	0.0042	-2.3	8.3	1.63e-16	2.72e-15	24	0.00337	-2.49	9.42	7.23e-21	6.26e-20	33.6
cg13311329		chrX	30911536	-0.00401	0.345	-8.3	1.68e-16	2.81e-15	24	0.000879	1.23	1.35	0.176	0.222	-9.35
cg01996627	DDX3X;DDX3X	chrX	41191652	-0.00328	-2.3	-8.29	1.75e-16	2.93e-15	24	-0.00629	-2.42	-23	5.22e-111	8.04e-109	240
cg02616909		chrX	95663168	-0.00445	1.28	-8.29	1.85e-16	3.09e-15	23.9	-0.00114	2.1	-1.89	0.0583	0.0818	-8.47
cg09035532	ARHGAP6;ARHGAP6	chrX	11398388	-0.00358	0.885	-8.29	1.88e-16	3.13e-15	23.9	0.000362	1.78	0.663	0.507	0.565	-10
cg21051522	COL4A6;COL4A6;COL4A6;COL4A6;COL4A5;COL4A5;COL4A6	chrX	107682997	0.00543	-1.61	8.28	1.95e-16	3.24e-15	23.8	0.000375	-1.92	0.755	0.45	0.509	-9.98
cg14363944		chrX	108878795	0.00433	-0.802	8.28	1.99e-16	3.31e-15	23.8	0.00154	-0.621	4.18	2.91e-05	6.86e-05	-1.53
cg23235141		chrX	102881084	-0.00398	-0.792	-8.27	2.14e-16	3.55e-15	23.8	-0.00412	-0.588	-12.7	2.23e-36	3.95e-35	69.1
cg15958715	PPP1R3F	chrX	49127115	0.00518	0.33	8.27	2.2e-16	3.65e-15	23.7	0.00744	0.59	18.3	4.99e-72	2.74e-70	151
cg07887243	MAOB	chrX	43741530	0.00565	-2.31	8.26	2.24e-16	3.71e-15	23.7	0.00481	-2.54	10.2	4.76e-24	4.87e-23	40.9
cg08637905	DACH2;DACH2	chrX	85403401	0.00432	-1.39	8.26	2.24e-16	3.71e-15	23.7	0.00182	-1.45	6.64	3.54e-11	1.55e-10	11.7
cg03533730	IL1RAPL2	chrX	104167037	0.00207	-4.07	8.26	2.26e-16	3.74e-15	23.7	-0.00253	-4.08	-14.2	5.78e-45	1.43e-43	88.8
cg15194638	TCEAL8;TCEAL8	chrX	102510578	-0.00438	-0.811	-8.26	2.28e-16	3.77e-15	23.7	-0.00343	-0.466	-7.25	5.03e-13	2.56e-12	15.8
cg10581449	NUDT11	chrX	51238781	0.00348	-1.72	8.26	2.3e-16	3.8e-15	23.7	0.00455	-1.83	15.6	3.02e-53	9.57e-52	108
cg13549303	RPS6KA6	chrX	83443165	0.00448	-1.92	8.26	2.3e-16	3.8e-15	23.7	0.00679	-2.07	16.5	4.01e-59	1.55e-57	121

## Sheet: Table S3
Table S3: Sex-associated sites identified using the LR method common to both Discovery and Replication sets (Autosomes)
	UCSC_RefGene_Name	chr	pos	Discovery.logFC	Discovery.AveExpr	Discovery.t	Discovery.P.Value	Discovery.adj.P.Val	Discovery.B	Replication.logFC	Replication.AveExpr	Replication.t	Replication.P.Value	Replication.adj.P.Val	Replication.B
cg11643285	RFTN1	chr3	16411667	-1.37	1.64	-208	0	0	3590	-1.55	1.88	-307	0	0	6780
cg09516963	DYRK2;DYRK2	chr12	68042445	-2.17	-0.487	-175	0	0	3200	-2.29	-0.808	-271	0	0	6270
cg00148935	RFTN1	chr3	16398839	-0.939	-0.28	-158	0	0	2970	-0.989	-0.155	-251	0	0	5960
cg20262915	NAB1	chr2	191524489	0.573	-0.796	136	0	0	2650	0.562	-0.516	240	0	0	5790
cg17612569	GABPA;ATP5J;ATP5J;ATP5J;ATP5J;ATP5J;ATP5J	chr21	27107221	1.92	-3.34	125	0	0	2470	2.24	-3.43	203	0	0	5120
cg03618918		chr1	160865097	0.684	0.735	123	0	0	2430	0.714	0.983	209	0	0	5220
cg04946709	LOC644649	chr16	59789030	0.871	0.374	105	0	0	2100	0.738	0.871	156	0	0	4110
cg23719534		chr15	101099284	-1.32	2.57	-104	0	0	2080	-1.32	3.02	-144	0	0	3820
cg19765154	NAB1	chr2	191524409	0.683	0.691	103	0	0	2060	0.711	0.945	163	0	0	4270
cg17238319	RFTN1	chr3	16428391	-0.872	0.726	-98.2	0	0	1960	-0.811	0.897	-154	0	0	4050
cg02716779	DNM1;DNM1;DNM1;DNM1;DNM1	chr9	131016143	-0.566	0.193	-97.4	0	0	1950	-0.669	0.455	-157	0	0	4120
cg07850329	CHMP5;CHMP5;CHMP5;CHMP5;BAG1;BAG1	chr9	33265029	-0.472	-2.1	-93.1	0	0	1860	-0.583	-2.16	-168	0	0	4380
cg05100634	SMAD2;SMAD2;SMAD2	chr18	45457604	-1.12	-3.93	-88.4	0	0	1760	-0.922	-4.36	-117	0	0	3090
cg25304146	WBP11P1	chr18	30092971	0.446	-0.0995	88	0	0	1750	0.458	0.182	132	0	0	3510
cg06710937		chr13	23489940	-1.55	-3.42	-85	0	0	1690	-1.41	-3.72	-103	0	0	2690
cg09725915		chr2	70369583	-0.89	-3.77	-77.7	0	0	1530	-0.828	-4.2	-85.4	0	0	2140
cg25294185	RNASEH2C	chr11	65487814	1.36	-3.47	76.7	0	0	1500	1.67	-3.47	164	0	0	4290
cg15817705		chr1	209406063	0.58	0.31	73	0	0	1420	0.619	0.511	116	0	0	3060
cg13628106	ATP1A3;ATP1A3;ATP1A3	chr19	42482519	0.606	2.31	72.6	0	0	1410	0.673	2.35	89.4	0	0	2270
cg23256579	PRR4;PRR4	chr12	11002403	-1.02	-0.232	-71.2	0	0	1380	-1.19	-0.12	-104	0	0	2700
cg25742246		chr1	214153460	-0.573	-2.35	-71.1	0	0	1370	-0.498	-2.75	-80.4	0	0	1980
cg19869442	FAM45A;FAM45B;FAM45A;FAM45A;FAM45A;FAM45A	chr10	120880365	0.791	0.324	70.9	0	0	1370	0.711	0.707	93	0	0	2380
cg08034535	RAB33B	chr4	140375469	-0.579	-4.16	-69.3	0	0	1330	-0.608	-4.3	-96.5	0	0	2490
cg20299935		chr17	21795943	-0.72	0.515	-68.7	0	0	1320	-0.623	0.786	-95	0	0	2440
cg14373579	LOC100272217;FUBP3	chr9	133455264	-0.611	-3.76	-67.8	0	0	1290	-0.608	-4.03	-85.6	0	0	2140
cg09102486		chr5	125995555	0.613	-0.248	65.4	0	0	1240	0.757	0.211	100	0	0	2610
cg25438338	GMPR2;GMPR2;GMPR2;GMPR2;GMPR2;GMPR2;GMPR2;GMPR2;NEDD8-MDP1;NEDD8;NEDD8-MDP1;NEDD8	chr14	24701525	-0.483	-3.04	-63	0	0	1180	-0.37	-3.44	-59.7	0	0	1290
cg26516287	SCIN;SCIN	chr7	12629275	-0.391	0.568	-62.5	0	0	1170	-0.388	0.795	-108	0	0	2840
cg00531806		chr4	190938709	1.11	-1.83	60.7	0	0	1120	1.32	-2.04	107	0	0	2800
cg21784396	PRRT4	chr7	127991421	-0.72	-1.21	-60	0	0	1110	-0.63	-1.25	-82	0	0	2030
cg09971754	ANKRD11	chr16	89557657	0.782	-4.42	56.7	0	0	1030	0.623	-4.72	58.9	0	0	1270
cg10047026	ARRB2;ARRB2;ARRB2;ARRB2	chr17	4613992	-0.491	-2.2	-56.2	0	0	1010	-0.407	-2.61	-58.3	0	0	1250
cg25801066	CALM1	chr14	90871887	0.565	0.517	55.5	0	0	994	0.707	0.689	95.3	0	0	2450
cg14030268	PDZD8	chr10	119135296	-0.711	-4.37	-54.5	0	0	971	-0.638	-4.9	-61.1	0	0	1340
cg27615582	PRR4;PRR4	chr12	11002411	-0.621	0.498	-54.1	0	0	960	-0.783	0.807	-81.7	0	0	2020
cg05503222	MCCC1;MCCC1;MCCC1;MCCC1	chr3	182791787	0.407	0.583	54	0	0	958	0.415	0.902	73.5	0	0	1750
cg09067967	UGDH	chr4	39529342	-0.773	-3.38	-53.9	0	0	955	-0.782	-3.74	-73.3	0	0	1740
cg06152526	PLLP	chr16	57290525	0.397	0.645	53.7	0	0	951	0.396	0.931	78.2	0	0	1900
cg19633027		chr1	56279464	0.42	0.483	53.7	0	0	949	0.505	0.99	87.3	0	0	2200
cg13546935	SPDYA;SPDYA;SPDYA;SPDYA	chr2	29033780	-0.53	-2.02	-51.6	0	0	898	-0.366	-2.5	-54.2	0	0	1110
cg17561891	C7orf23	chr7	86849173	-0.415	-2.03	-51.4	0	0	892	-0.301	-2.26	-56.2	0	0	1180
cg16567087	UBE2QP1	chr15	85114409	0.416	-4.2	51.2	0	0	889	0.519	-4.84	63	0	0	1400
cg13771240	C3orf49	chr3	63809051	0.34	1.28	50.6	0	0	873	0.355	1.75	70.2	0	0	1640
cg22794378	ZC3H14;ZC3H14;ZC3H14;ZC3H14;ZC3H14	chr14	89029563	-0.563	-4.43	-50.2	0	0	864	-0.497	-4.81	-50.1	0	0	983
cg16318112	AGRN	chr1	969254	-0.444	-3.31	-48.4	0	0	818	-0.402	-3.53	-55.3	0	0	1150
cg05812269	RIOK3;RIOK3	chr18	21033260	-0.33	-1.22	-48.3	0	0	816	-0.318	-1.37	-71.8	0	0	1700
cg06962442		chr16	68271698	0.443	-3.39	48.2	0	0	813	0.363	-3.62	48.4	0	0	929
cg24276949	RIC8B	chr12	107188291	0.357	0.536	48.2	0	0	812	0.414	1.03	71.1	0	0	1670
cg23001456	KIAA0664	chr17	2615074	-0.437	-3.61	-48.1	0	0	811	-0.298	-4.01	-40.2	1.33e-301	1.92e-298	680
cg23006552	ATP10D	chr4	47495417	0.385	0.224	48.1	0	0	811	0.455	0.904	65.6	0	0	1490
cg17860381	NR3C1;NR3C1;NR3C1;NR3C1;NR3C1;NR3C1;NR3C1	chr5	142783569	-0.548	-4.5	-48	0	0	808	-0.476	-4.92	-51.7	0	0	1040
cg11532947	NAB1	chr2	191555480	0.457	1.6	47.4	0	0	794	0.791	2.45	74.3	0	0	1780
cg22345911	CSNK1D;CSNK1D;CSNK1D;CSNK1D	chr17	80231263	-0.425	-3.79	-46.9	0	0	781	-0.361	-4.03	-44.2	0	0	800
cg09404617		chr7	134232463	-0.371	-1.33	-46.5	0	0	771	-0.434	-1.4	-78.3	0	0	1910
cg07318362		chr8	129778557	0.325	0.837	46.5	0	0	770	0.372	1.27	68.9	0	0	1600
cg10739556		chr7	27192056	-0.421	-2.8	-45.8	0	0	752	-0.35	-3.13	-43.2	0	0	768
cg07628841	GPN1;CCDC121;GPN1;GPN1;CCDC121;CCDC121;GPN1;GPN1	chr2	27851430	-0.242	0.146	-45.2	0	0	739	-0.213	0.129	-77	0	0	1870
cg22429776	ST7L;ST7L;CAPZA1;ST7L;ST7L;CAPZA1	chr1	113162371	-0.426	-4.25	-44.8	1.87744945419674e-322	4.85997553844659e-319	727	-0.347	-4.64	-50	0	0	981
cg23200371	RAB5B	chr12	56367680	-0.393	-3.71	-44	2.98000000021845e-314	7.5699999999998e-311	708	-0.218	-4.18	-27.9	1.92e-157	2.97e-155	349
cg22999268	ZMYM2;ZMYM2	chr13	20532672	-0.505	-3.19	-44	4.62999999993652e-314	1.16999999999998e-310	708	-0.466	-3.65	-51.8	0	0	1040
cg06225979	ZNF396	chr18	32957337	-0.354	-3	-43.7	1.64000000000005e-311	4.11e-308	702	-0.265	-3.29	-37.6	6.87e-268	5.59e-265	603
cg07787354	NRD1;NRD1;NRD1	chr1	52263983	0.411	-0.708	43.7	6.60999999999989e-311	1.64e-307	701	0.451	0.103	70.4	0	0	1650
cg24575619	DDX17;DDX17	chr22	38901968	-0.414	-3.71	-43.6	2.38999999999999e-310	5.92e-307	700	-0.334	-4.07	-39.8	1.61e-295	2.14e-292	666
cg07816873	ERC1;ERC1;ERC1;ERC1;ERC1;ERC1;ERC1	chr12	1100472	-0.342	-1.54	-43.2	1.72e-305	4.23e-302	688	-0.253	-1.77	-43	0	0	761
cg10546176	DNAJC21;DNAJC21	chr5	34929404	-0.358	-2.57	-43.1	4.79e-305	1.17e-301	687	-0.296	-2.89	-46.6	0	0	873
cg06644124	ZNF281;ZNF281	chr1	200379083	-0.305	-0.385	-43.1	2.06e-304	5.02e-301	686	-0.321	-0.696	-68.4	0	0	1580
cg17077610		chr10	22766143	-0.292	-1.64	-42.7	4.07e-300	9.76e-297	676	-0.294	-1.35	-64	0	0	1440
cg01070538	SLC44A1;SLC44A1	chr9	108061644	-0.367	1.2	-41.9	3.3e-291	7.73e-288	656	-0.455	1.59	-62	0	0	1370
cg13658163		chr18	61398731	0.254	-0.168	41.9	3.69e-291	8.63e-288	656	0.249	0.193	63.8	0	0	1430
cg10749792	PSPH;PSPH;CCT6A;CCT6A	chr7	56119218	-0.353	-4.42	-41.5	5.76e-287	1.32e-283	646	-0.279	-4.68	-42.1	0	0	735
cg15739658	LINC00359	chr13	97619052	0.291	0.763	41.4	2.93e-286	6.69e-283	644	0.257	1.27	57.5	0	0	1220
cg12052203	B3GNT1;B3GNT1	chr11	66115045	0.999	-3.8	40.9	3.88e-281	8.72e-278	633	1.03	-4.19	52.5	0	0	1060
cg14804237		chr4	152987101	0.279	0.256	40.7	3.51e-279	7.86e-276	628	0.251	0.813	62.4	0	0	1380
cg20742366	KREMEN1;KREMEN1	chr22	29468997	-0.3	-2.87	-40.7	2.4e-278	5.35e-275	626	-0.161	-3.12	-26.1	5.87e-140	7e-138	309
cg12006399		chr15	84954185	-0.269	0.227	-40.6	4.91e-278	1.09e-274	625	-0.229	0.648	-61.6	0	0	1360
cg07607752	ZPBP2;ZPBP2	chr17	38024353	-0.757	-1.14	-39.7	6.22e-268	1.34e-264	602	-0.569	-1.29	-41.4	4.26999989317206e-317	8.10999999988988e-314	716
cg02337508	MYCN;MYCNOS;MYCNOS;MYCN;MYCN;MYCN	chr2	16082473	-0.34	-2.39	-39.5	1.1e-265	2.37e-262	597	-0.18	-2.74	-28.2	1.74e-160	2.81e-158	356
cg02724127	PLXND1	chr3	129325706	-0.419	-2.81	-39.2	1.03e-262	2.19e-259	590	-0.261	-3.15	-31.3	4.59e-194	1.22e-191	433
cg13860211	N4BP2	chr4	40083764	-0.328	0.92	-38.2	1.46e-252	3.07e-249	567	-0.536	1.51	-62.2	0	0	1380
cg08251176	ATP6V1A;NAA50;NAA50;NAA50;NAA50	chr3	113464837	-0.378	-1.99	-38.2	1.84e-252	3.86e-249	567	-0.266	-2.48	-33.7	1.85e-221	7.34e-219	496
cg11092486		chr6	5087604	-0.736	-0.14	-38	9.81e-250	2.03e-246	561	-0.744	0.0383	-53.9	0	0	1110
cg04102734		chr1	209406725	0.458	4.14	37.8	1.19e-247	2.44e-244	556	0.486	4.46	48	0	0	918
cg02989351	YWHAQ	chr2	9770584	-0.219	-2.58	-37.6	5.87e-246	1.19e-242	552	-0.274	-2.3	-65.2	0	0	1480
cg17559894		chr7	47165380	0.234	-0.0883	37.6	1.73e-245	3.49e-242	551	0.359	-0.0482	84.1	0	0	2090
cg09899665	UCHL3	chr13	76123907	-0.343	-1.86	-37.4	5.72e-244	1.14e-240	547	-0.202	-2.31	-32	7.23e-202	2.16e-199	451
cg23758485	SMPD3	chr16	68482202	-0.321	-3.95	-37.3	9.28e-243	1.85e-239	545	-0.234	-4.18	-31.8	5.44e-200	1.58e-197	447
cg00976036	DNAJB5;DNAJB5-AS1;DNAJB5;DNAJB5;DNAJB5	chr9	34989696	-0.318	-2.94	-37.1	3.86e-241	7.67e-238	541	-0.19	-3.46	-25.3	2.75e-132	2.94e-130	291
cg09241427	SHANK2	chr11	70860363	-0.284	0.0474	-36.9	1.4e-238	2.76e-235	535	-0.216	0.275	-40.5	2.05e-305	3.17e-302	689
cg23743591		chr14	55583319	-0.449	-0.294	-36.7	6.97e-237	1.36e-233	531	-0.454	-0.143	-53	0	0	1080
cg11460509		chr21	15445421	-0.22	1.22	-36.6	8.32e-236	1.61e-232	529	-0.224	1.63	-43.1	0	0	767
cg07434500	BACH1;BACH1	chr21	30671675	-0.316	-3.67	-36.6	1.8e-235	3.47e-232	528	-0.24	-4.07	-33.1	6.99e-215	2.52e-212	481
cg14300568	PMAIP1	chr18	57567149	-0.335	-2.81	-36.6	1.97e-235	3.8e-232	528	-0.246	-2.86	-31.2	6.01e-193	1.58e-190	431
cg09539530		chr21	35538715	0.162	-0.172	36.5	2.94e-234	5.62e-231	525	0.185	0.162	60.7	0	0	1330
cg15772157		chr10	22766320	-0.315	-1.02	-36.2	2.05e-231	3.88e-228	519	-0.348	-0.895	-52.4	0	0	1060
cg24920126	PPP1R3G;PPP1R3G	chr6	5087266	-0.953	1.71	-36	1e-229	1.89e-226	515	-0.902	1.55	-47.2	0	0	893
cg10334916	RNPEPL1	chr2	241508098	0.384	-3.35	36	3.19e-229	5.99e-226	514	0.407	-3.65	45.5	0	0	841
cg07219978		chr12	38548782	-0.376	2.19	-36	6.25e-229	1.17e-225	513	-0.345	2.59	-45	0	0	824
cg14975237	SEPHS1	chr10	13360806	0.289	0.651	35.9	2.52e-228	4.7e-225	511	0.375	1.28	49	0	0	950
cg07677891	NEK10;NEK10;NEK10;NEK10	chr3	27258259	0.26	-0.742	35.9	3.39e-228	6.3e-225	511	0.244	-0.339	41.6	3.70000821514051e-319	7.26999999237089e-316	721
cg03890691	DOC2A	chr16	30023615	-0.518	-0.635	-35.8	2.59e-227	4.79e-224	509	-0.332	-0.733	-30.3	2.14e-183	4.86e-181	409
cg10563109		chr6	5087749	-0.764	1.17	-35.7	1.26e-226	2.32e-223	508	-0.709	1.09	-51	0	0	1010
cg02983436		chr13	29352788	0.153	0.629	35.7	3.29e-226	6.05e-223	507	0.137	0.957	46.6	0	0	873
cg01763636	EP400NL	chr12	132568565	-0.336	-2.73	-35	1.96e-219	3.55e-216	491	-0.223	-3.02	-33	4.3e-213	1.51e-210	477
cg06759085	NAB1	chr2	191555076	0.427	1.14	34.9	1.68e-218	3.03e-215	489	0.524	1.45	52.1	0	0	1050
cg13346869	LOC728024;ERLIN2	chr8	37605517	-0.579	-1.33	-34.9	5e-218	9.04e-215	488	-0.521	-1.3	-44.1	0	0	797
cg05518842	MRPS34;EME2	chr16	1823291	-0.273	-2.46	-34.8	3.4e-217	6.11e-214	486	-0.13	-2.69	-22.9	2.04e-109	1.57e-107	239
cg17292758	PPFIA3	chr19	49636594	-0.662	-1.39	-34.7	1.08e-215	1.92e-212	483	-0.707	-1.35	-46.4	0	0	867
cg26077108	PCGF2	chr17	36905415	-0.385	-3.48	-34.6	1.88e-215	3.34e-212	482	-0.302	-3.8	-33.1	4.64e-215	1.68e-212	481
cg11603447		chr3	150446034	-0.22	-0.199	-34.6	2.6e-215	4.62e-212	482	-0.24	0.0894	-57.2	0	0	1210
cg27018380	CHGA	chr14	93389876	-0.457	-4.11	-34.5	2.25e-214	3.98e-211	479	-0.347	-4.38	-34.8	8.6e-235	4.23e-232	527
cg19544707		chr14	103746266	-0.534	-1.33	-34.5	2.58e-214	4.54e-211	479	-0.532	-1.22	-44.9	0	0	820
cg10979732		chr9	120892179	0.183	-0.252	34.5	9.53e-214	1.67e-210	478	0.188	0.17	61.5	0	0	1360
cg12060744	ZIK1	chr19	58095581	-0.254	-1.97	-34.4	1.08e-212	1.87e-209	476	-0.117	-2.09	-19.5	2.04e-81	9.99e-80	174
cg08035323		chr2	9843525	-0.516	-1.64	-34.3	2.56e-212	4.43e-209	475	-0.537	-1.57	-47.1	0	0	890
cg03405128		chr4	77341841	-0.411	-0.771	-34.3	1.64e-211	2.82e-208	473	-0.4	-0.574	-47.7	0	0	908
cg17389835	EML2;EML2	chr19	46147025	-0.391	-3.97	-34.2	1.02e-210	1.75e-207	471	-0.298	-4.28	-35.5	7.6e-243	4.24e-240	545
cg14345226		chr1	172499479	-0.235	-0.728	-34.1	1.37e-209	2.34e-206	469	-0.249	-0.613	-53.6	0	0	1100
cg21269758	LDLRAP1	chr1	25870003	-0.234	-2.19	-33.8	4.42e-207	7.5e-204	463	-0.0989	-2.51	-19.8	1.87e-83	9.48e-82	179
cg07462804	PRDM8	chr4	81105375	-0.282	-3.85	-33.8	4.76e-207	8.05e-204	463	-0.239	-4.23	-39.4	3.7e-291	4.51e-288	656
cg09639931	ZPBP2;ZPBP2	chr17	38024394	-0.392	-0.71	-33.8	5.68e-207	9.61e-204	463	-0.267	-0.871	-33.2	4.38e-216	1.61e-213	484
cg09932507	LOC100288866	chr17	47643410	-0.306	-1.13	-33.8	1.6e-206	2.69e-203	461	-0.325	-1.1	-48.7	0	0	938
cg12767281	SFMBT2	chr10	7452950	-0.299	-3.29	-33.7	5.18e-206	8.67e-203	460	-0.225	-3.59	-30.3	4.97e-183	1.12e-180	408
cg22656420	TLX2	chr2	74740238	-0.246	-1.49	-33.6	6.1e-205	1.02e-201	458	-0.253	-1.28	-46.1	0	0	857
cg07586008	PPFIA3	chr19	49636535	-0.665	-0.557	-33.5	1.32e-203	2.18e-200	455	-0.596	-0.571	-44.8	0	0	818
cg15899410	UBE2Q2;UBE2Q2;UBE2Q2	chr15	76136386	0.286	-1.96	33.4	1.7e-202	2.81e-199	452	0.28	-1.87	32.1	8.03e-203	2.44e-200	453
cg04891961	ANKRD13B	chr17	27939900	-0.345	-1.05	-33.4	1.97e-202	3.25e-199	452	-0.288	-0.719	-41.5	2.39999798452073e-318	4.65000000059785e-315	719
cg11574745	PPP1R3G;PPP1R3G	chr6	5087031	-0.449	-0.206	-33.3	2.99e-202	4.92e-199	452	-0.449	0.0116	-45.9	0	0	851
cg23250574		chr6	28661310	-0.67	-1.04	-33.2	3.6e-201	5.9e-198	449	-0.576	-1.18	-39.7	1.96e-294	2.57e-291	664
cg16355231	PEX10;PEX10	chr1	2344979	-0.48	-1.03	-33.2	9.82e-201	1.61e-197	448	-0.423	-1.09	-40.5	1.94e-304	2.95e-301	687
cg15627149	PTK2B;PTK2B;PTK2B;PTK2B	chr8	27251365	-0.247	0.851	-33.2	1.43e-200	2.33e-197	448	-0.277	1.09	-47.2	0	0	893
cg26104551	GPN1;GPN1;CCDC121;GPN1;GPN1;CCDC121;GPN1;CCDC121	chr2	27851776	-0.21	-1.18	-33.2	2e-200	3.24e-197	448	-0.167	-1.14	-42.7	0	0	755
cg09796583	CDH23;CDH23	chr10	73156647	-0.257	-1.87	-33.1	1.54e-199	2.49e-196	445	-0.117	-2.02	-21.4	1.04e-96	6.55e-95	210
cg06073695		chr6	89843846	0.218	1.34	33	2.82e-199	4.54e-196	445	0.192	1.87	39.8	1.15e-296	1.55e-293	669
cg24751928		chr20	55964459	-0.276	-2.44	-33	1.9e-198	3.06e-195	443	-0.183	-2.88	-25.6	2.81e-135	3.14e-133	298
cg00655923		chr7	64895418	0.193	-0.0568	32.8	1.06e-196	1.69e-193	439	0.17	0.422	45.1	0	0	828
cg23928726	PEX10;PEX10	chr1	2344998	-0.277	-1.87	-32.8	1.08e-196	1.72e-193	439	-0.335	-1.71	-49.1	0	0	951
cg06877024		chr6	28743586	0.242	-2.02	32.8	1.08e-196	1.72e-193	439	0.259	-2	50.3	0	0	991
cg27645294		chr17	21795257	-0.693	2.11	-32.7	8.87e-196	1.4e-192	437	-0.661	2.11	-42.6	0	0	752
cg10940957	ZNF34	chr8	146012870	0.317	-4.23	32.6	3.71e-195	5.85e-192	435	0.362	-4.46	40.2	2.25e-301	3.23e-298	680
cg08255598	PCGF1	chr2	74735875	-0.392	0.619	-32.6	1.13e-194	1.77e-191	434	-0.404	0.878	-46.2	0	0	860
cg00002028	PINK1;PINK1	chr1	20960010	-0.295	-3.72	-32.4	2.81e-193	4.38e-190	431	-0.201	-4.11	-26.2	8.17e-141	9.88e-139	311
cg15955410	TMEM123	chr11	102284261	0.146	0.14	32.2	1.1e-190	1.71e-187	425	0.141	0.599	48.5	0	0	933
cg19731612	NSD1;NSD1	chr5	176559334	-0.616	1.36	-32.2	1.46e-190	2.25e-187	425	-0.651	1.32	-47.1	0	0	888
cg09392659	LMLN;LMLN;LMLN;LMLN;IQCG	chr3	197686953	-0.351	-4.69	-32.1	3.34e-190	5.13e-187	424	-0.274	-5.1	-27.3	3.28e-151	4.63e-149	335
cg00761492	DTNB;DTNB;DTNB;DTNB;DTNB;DTNB;DTNB;DTNB	chr2	25769063	0.184	1.25	32.1	3.91e-190	5.99e-187	424	0.164	1.68	39	2.33e-286	2.57e-283	645
cg27151362	DOC2A	chr16	30023515	-0.229	-1.53	-32	2.71e-189	4.12e-186	422	-0.211	-1.2	-43.8	0	0	787
cg01185530	DNAJC3;DNAJC3	chr13	96329433	-0.24	-3.34	-31.8	5.95e-187	8.98e-184	417	-0.162	-3.74	-28	1.93e-158	3.03e-156	351
cg01276128	ACTN4;ACTN4	chr19	39138334	-0.285	-3.18	-31.7	2.81e-186	4.23e-183	415	-0.218	-3.74	-24.4	3.42e-123	3.22e-121	270
cg04874129	SLC6A2	chr16	55690873	-0.28	-2.48	-31.7	4.62e-186	6.94e-183	415	-0.193	-2.44	-32.8	8.18e-211	2.78e-208	472
cg04692312		chr20	29518816	-0.897	-1.56	-31.7	1.09e-185	1.64e-182	414	-0.978	-1.51	-42.7	0	0	753
cg19669044	MOS	chr8	57026889	-0.345	-0.851	-31.6	2.36e-185	3.51e-182	413	-0.337	-0.727	-44.1	0	0	795
cg15390501	PPP1R12B;PPP1R12B;PPP1R12B	chr1	202375820	-0.316	0.814	-31.5	2.49e-184	3.68e-181	411	-0.724	1.87	-45.8	0	0	850
cg11050859	TOX	chr8	60031823	-0.262	-2.17	-31.5	4.29e-184	6.33e-181	410	-0.129	-2.48	-18.1	5.04e-71	2.04e-69	151
cg09850442	DTNB;DTNB;DTNB;DTNB;DTNB;DTNB;DTNB;DTNB;DTNB;DTNB	chr2	25896287	-0.296	-3.44	-31.5	1.43e-183	2.1e-180	409	-0.233	-3.78	-26.4	9.86e-143	1.23e-140	315
cg11703701		chr16	228424	-0.339	-0.182	-31.5	1.59e-183	2.34e-180	409	-0.358	0.00846	-46.6	0	0	874
cg13045294	LTBP4;LTBP4;LTBP4	chr19	41113556	-0.439	0.642	-31.4	6.96e-183	1.02e-179	407	-0.455	0.855	-42.9	0	0	758
cg07953307	LAT;LAT;LAT;LAT	chr16	29000920	0.158	0.383	31.2	4.46e-181	6.43e-178	403	0.154	0.78	48.5	0	0	932
cg05741766	CHMP4B	chr20	32402508	0.225	0.93	31.2	1.02e-180	1.47e-177	402	0.236	1.54	35.6	1.56e-244	9.05e-242	549
cg26619043	ARSG;SLC16A6	chr17	66287492	-0.274	-2.72	-31.2	1.17e-180	1.67e-177	402	-0.188	-3.09	-26	2.42e-138	2.82e-136	305
cg09558509	ANKRD13B;ANKRD13B	chr17	27939837	-0.399	0.334	-31.1	9.78e-180	1.4e-176	400	-0.366	0.625	-40.3	1.15e-302	1.7e-299	683
cg09200665	SNORD15A;RPS3;RPS3;RPS3;RPS3	chr11	75110664	-0.276	-3.89	-31	2.16e-179	3.06e-176	399	-0.206	-4.36	-27.4	1.66e-152	2.39e-150	338
cg06844930	ANKRD50;ANKRD50;ANKRD50;ANKRD50	chr4	125633631	-0.218	-1.98	-31	3.14e-179	4.44e-176	399	-0.0801	-2.27	-14.8	1.38e-48	3.54e-47	99.2
cg26896768	VAMP2;VAMP2	chr17	8066246	-0.308	-3.81	-31	4.86e-179	6.86e-176	398	-0.228	-4.05	-27.4	1.82e-152	2.62e-150	338
cg12705621		chr17	59528308	-0.304	0.193	-30.9	2.25e-178	3.16e-175	397	-0.285	0.373	-41.1	1.11999999999907e-312	0	706
cg25771639		chr12	58731457	0.27	-1	30.9	8.89e-178	1.25e-174	396	0.287	-0.839	49.3	0	0	958
cg20432211		chr4	77342104	-0.532	-0.039	-30.8	1.56e-177	2.19e-174	395	-0.412	-0.0618	-30.2	2.66e-182	5.94e-180	406
cg25198113		chr1	5743886	-0.198	-1.19	-30.8	3.72e-177	5.21e-174	394	-0.196	-0.913	-46.5	0	0	871
cg08167066	CYS1;CYS1	chr2	10220455	-0.27	-3.17	-30.8	4.53e-177	6.33e-174	394	-0.234	-3.35	-35.3	5.93e-241	3.19e-238	541
cg04637454		chr6	41651066	-0.254	-1.56	-30.8	8.42e-177	1.17e-173	393	-0.307	-1.41	-48.8	0	0	944
cg25294504		chr20	9491559	-0.509	0.884	-30.7	3.67e-176	5.1e-173	392	-0.617	1.19	-43	0	0	763
cg14498575	PPP1R12B;PPP1R12B;PPP1R12B	chr1	202371402	-0.288	1.2	-30.7	8.45e-176	1.17e-172	391	-0.721	1.97	-59.2	0	0	1280
cg16374663	LTK;LTK;LTK	chr15	41805031	-0.371	-1.98	-30.6	2.96e-175	4.09e-172	390	-0.213	-2.01	-23.3	1.06e-113	8.76e-112	249
cg14207833	UPF1	chr19	18945153	0.281	-0.771	30.5	2.1e-174	2.89e-171	388	0.264	-0.484	42.8	0	0	756
cg00441709	PAFAH1B1	chr17	2528280	0.333	0.707	30.3	1.37e-172	1.88e-169	384	0.341	1.04	37.9	1.26e-272	1.1e-269	614
cg12636891	FNIP1;FNIP1	chr5	130997792	0.242	1.59	30.3	1.91e-172	2.6e-169	383	0.258	2.34	31	1.54e-190	3.87e-188	425
cg13711528	ACTN4	chr19	39138322	-0.264	-3.1	-30.3	2.2e-172	3.01e-169	383	-0.165	-3.59	-21.9	4.59e-101	3.1e-99	220
cg19311244		chr4	77341912	-0.385	0.396	-30.3	6.45e-172	8.76e-169	382	-0.419	0.567	-41.5	1.7200001201144e-317	3.29999999993021e-314	717
cg02951714		chr8	63924723	0.258	0.485	30.2	1.8e-171	2.43e-168	381	0.213	0.979	40	5.46e-299	7.57e-296	674
cg16503057	APEH	chr3	49711251	-0.384	-3.91	-30.1	1.09e-170	1.47e-167	379	-0.388	-4.22	-34.2	1.58e-227	6.92e-225	510
cg06344365		chr4	113021648	0.146	0.129	30.1	2.8e-170	3.77e-167	378	0.142	0.358	46.6	0	0	873
cg08371497		chr22	27029030	-0.188	-0.74	-30	3.19e-169	4.27e-166	376	-0.195	-0.557	-47.7	0	0	907
cg18464802		chr16	71460420	-0.225	-2.91	-30	5.1e-169	6.82e-166	375	-0.252	-2.96	-50.5	0	0	997
cg22584138	SLC6A4	chr17	28562220	-0.406	-0.702	-30	5.37e-169	7.17e-166	375	-0.347	-0.569	-34.7	4.52e-233	2.16e-230	523
cg22287711	NRG2;NRG2;NRG2;NRG2;NRG2	chr5	139282860	-0.301	-0.665	-30	6.63e-169	8.84e-166	375	-0.297	-0.491	-42.2	0	0	739
cg07004386		chr14	70040391	-0.721	-1.75	-29.9	2.85e-168	3.77e-165	374	-0.746	-1.63	-41.2	3.01000000022231e-314	5.52000000000022e-311	709
cg04720592	FAM46C	chr1	118165724	-0.272	-0.0538	-29.9	3.89e-168	5.14e-165	373	-0.269	0.172	-43.6	0	0	780
cg07121722	DEAF1	chr11	662523	0.228	2.8	29.8	9.75e-168	1.28e-164	373	0.216	3.16	39.2	4.31e-288	4.98e-285	649
cg05951817	SLC6A4	chr17	28562142	-0.349	0.474	-29.8	1.8e-167	2.37e-164	372	-0.351	0.608	-38.4	7.9e-278	7.56e-275	626
cg04941728	RHOT2	chr16	718125	-0.293	-3.11	-29.8	2.04e-167	2.68e-164	372	-0.15	-3.58	-20.3	5.34e-88	2.92e-86	190
cg13607218		chr2	71118823	-0.34	-1.49	-29.7	1.25e-166	1.64e-163	370	-0.328	-1.45	-39.4	7.86e-291	9.49e-288	656
cg12130768	USP43	chr17	9550545	-0.258	-0.869	-29.7	2.83e-166	3.69e-163	369	-0.233	-0.662	-40.5	7.66e-305	1.17e-301	688
cg13163521	LTK;LTK;LTK	chr15	41803428	-0.223	-0.683	-29.7	4.7e-166	6.11e-163	369	-0.101	-0.812	-17.7	4.4e-68	1.68e-66	144
cg22953960		chr10	22766081	-0.276	-0.901	-29.5	1.11e-164	1.43e-161	366	-0.317	-0.758	-45.8	0	0	849
cg25058979		chr12	77377754	0.288	1.38	29.5	1.12e-164	1.44e-161	366	0.432	1.77	47.1	0	0	889
cg22841359	RUVBL1	chr3	127842733	-0.281	-5.12	-29.5	3.19e-164	4.09e-161	364	-0.284	-5.53	-25.7	8.22e-136	9.25e-134	299
cg00234616	TLX2	chr2	74740572	-0.178	-2.31	-29.4	6.7e-164	8.56e-161	364	-0.187	-2.08	-41.8	2.89028402817129e-321	5.829999324209e-318	726
cg05849319	FRMD8	chr11	65172370	0.174	0.354	29.4	1.44e-163	1.83e-160	363	0.142	0.743	37	2.05e-261	1.52e-258	588
cg22676763	LASS4	chr19	8273917	-0.223	-3.64	-29.4	2.48e-163	3.14e-160	362	-0.178	-4.06	-30.5	1.3e-185	3.05e-183	414
cg09400963	AVL9	chr7	32555839	0.182	0.718	29.3	9.52e-163	1.21e-159	361	0.12	1.05	31	9.6e-191	2.42e-188	426
cg14596623	GPR155;GPR155	chr2	175351897	-0.222	-2.72	-29.2	9.97e-162	1.26e-158	359	-0.0935	-3.12	-16.1	1.79e-56	5.44e-55	117
cg20823695	PEX10;PEX10	chr1	2345410	-0.188	-0.738	-29.2	2.26e-161	2.85e-158	358	-0.211	-0.603	-46.2	0	0	862
cg19881928	SCN4A	chr17	62039009	-0.311	-1.85	-29.1	9.41e-161	1.17e-157	357	-0.21	-2.02	-24.5	3.89e-124	3.71e-122	273
cg09323082	EFCAB13;EFCAB13	chr17	45439956	0.169	1.83	29.1	1.46e-160	1.82e-157	356	0.163	2.28	33.6	4.87e-221	1.92e-218	495
cg21199072		chr4	137316362	0.151	0.851	29.1	1.86e-160	2.31e-157	356	0.221	0.98	67.6	0	0	1560
cg13839439		chr12	54144521	-0.226	0.0873	-29	1.08e-159	1.34e-156	354	-0.228	0.338	-40.4	2.96e-303	4.43e-300	684
cg03492827		chr7	72838601	-0.183	-1.28	-28.9	3.77e-159	4.64e-156	353	-0.194	-1.09	-42.2	0	0	737
cg09044186	APOA5;APOA5	chr11	116661388	-0.536	4.06	-28.9	8.23e-159	1.01e-155	352	-0.592	4.11	-39.2	4.34e-289	5.07e-286	652
cg23626733	PEX10;PEX10	chr1	2345398	-0.271	0.76	-28.9	1.24e-158	1.52e-155	352	-0.263	0.748	-42.8	0	0	755
cg00360794	LTK;LTK;LTK	chr15	41803850	-0.236	-2.8	-28.9	1.42e-158	1.75e-155	352	-0.257	-2.75	-40.1	2.16e-299	3.02e-296	675
cg07519873	CACNG8	chr19	54483188	-0.314	-3.19	-28.9	2.03e-158	2.49e-155	351	-0.252	-3.51	-35.6	2.82e-244	1.62e-241	549
cg17963253	RBM39;RBM39;RBM39;RBM39;RBM39;RBM39;RBM39;RBM39;RBM39;RBM39;RBM39	chr20	34330114	-0.354	-4.5	-28.8	2.67e-158	3.27e-155	351	-0.294	-4.84	-28.4	4.27e-163	7.13e-161	362
cg05749985	EXOSC2;EXOSC2;EXOSC2;EXOSC2	chr9	133568412	-0.371	-0.0969	-28.8	3.79e-158	4.63e-155	351	-0.366	0.109	-39	2.3e-286	2.55e-283	645
cg22735601	HSP90AB2P	chr4	13334645	0.214	1.42	28.7	3.05e-157	3.71e-154	348	0.263	1.87	46.5	0	0	869
cg20041614		chr6	27598506	-0.273	-0.807	-28.7	3.56e-157	4.32e-154	348	-0.304	-0.669	-42.3	0	0	740
cg05330360	ZPBP2;ZPBP2	chr17	38023993	-0.339	-1.12	-28.7	5.51e-157	6.68e-154	348	-0.307	-0.998	-35.7	7.13e-246	4.19e-243	552
cg18121224	NSD1;NSD1	chr5	176559563	-0.398	0.377	-28.7	6.13e-157	7.41e-154	348	-0.399	0.523	-45.7	0	0	846
cg01212120		chr7	123397715	-0.285	1.14	-28.7	1.36e-156	1.63e-153	347	-0.351	1.41	-45.3	0	0	833
cg10776186	NUPL1;NUPL1	chr13	25875020	-0.265	-0.173	-28.6	1.81e-156	2.17e-153	347	-0.261	0.00204	-39.6	8.72e-294	1.12e-290	662
cg20816361		chr1	2467100	0.295	0.382	28.5	1.67e-155	2e-152	344	0.321	0.675	42.4	0	0	745
cg17828999	FOXN3;FOXN3;FOXN3;FOXN3	chr14	89878824	0.187	1.18	28.5	2.05e-155	2.46e-152	344	0.137	1.67	34.2	3.23e-227	1.4e-224	509
cg00047843	TMTC2	chr12	83321412	0.191	-0.0617	28.5	8.66e-155	1.03e-151	343	0.166	0.414	36.2	5.53e-251	3.5e-248	564
cg23890282	LEMD2;LEMD2	chr6	33756082	-0.208	-4.13	-28.4	3.02e-154	3.59e-151	342	-0.231	-4.39	-34.5	5.71e-231	2.63e-228	518
cg26735774		chr6	11599402	0.186	0.712	28.4	3.24e-154	3.85e-151	342	0.227	1.16	45.5	0	0	840
cg03725447	SAMD11	chr1	860008	-0.245	-2.87	-28.4	4.24e-154	5.02e-151	341	-0.15	-3.29	-22.1	2.36e-102	1.63e-100	223
cg13375654	DOC2A;DOC2A;DOC2A;DOC2A;DOC2A;DOC2A	chr16	30023683	-0.357	-0.489	-28.4	6.36e-154	7.53e-151	341	-0.336	-0.298	-37.8	1.73e-271	1.49e-268	611
cg21791017	LTK;LTK;LTK	chr15	41803772	-0.248	-0.768	-28.3	1.27e-153	1.5e-150	340	-0.163	-0.834	-26.1	5.67e-140	6.76e-138	309
cg08154698	LASS4	chr19	8274065	0.224	-3.87	28.3	1.46e-153	1.73e-150	340	0.197	-4.16	25	8.67e-129	8.82e-127	283
cg03363743	SLC6A4	chr17	28562474	-0.208	-2.14	-28.2	1.26e-152	1.47e-149	338	-0.191	-1.92	-33.8	2.07e-222	8.36e-220	498
cg14630856		chr1	153031951	-0.298	-0.361	-28.2	1.85e-152	2.17e-149	338	-0.312	-0.184	-42.1	0	0	735
cg14686645	ITGA2B	chr17	42452426	-0.33	-0.964	-28.1	1.03e-151	1.2e-148	336	-0.335	-0.847	-38.6	1.92e-281	1.94e-278	634
cg11849422	PALM2;PALM2-AKAP2;PALM2-AKAP2;PALM2	chr9	112542571	-0.204	-2.05	-28.1	1.71e-151	1.99e-148	335	-0.0982	-2.34	-17.9	1.75e-69	6.88e-68	147
cg08814033		chr2	31885595	0.23	0.47	28.1	2.53e-151	2.93e-148	335	0.273	0.991	39.2	1.49e-288	1.73e-285	650
cg05343328		chr13	111465543	-0.749	1.05	-28.1	2.86e-151	3.31e-148	335	-0.594	0.941	-29.7	2.99e-177	6.18e-175	395
cg09879400	GPC6	chr13	94848037	-0.222	-0.253	-28.1	3.47e-151	4.02e-148	335	-0.249	-0.106	-44.7	0	0	814
cg20734448		chr6	27568835	0.477	-2.2	28	9.29e-151	1.07e-147	334	0.55	-2.22	43.4	0	0	775
cg12419334	WWC2	chr4	184121800	0.207	0.548	28	1.69e-150	1.94e-147	333	0.178	1.17	31.2	3.42e-193	9.01e-191	431
cg10767425		chr15	34788847	-0.522	-2.1	-28	5.31e-150	6.06e-147	332	-0.553	-2.1	-36.8	3e-259	2.14e-256	583
cg03316881		chr10	49515028	-0.374	-4.03	-27.9	8.62e-150	9.81e-147	331	-0.285	-4.34	-30	1.53e-179	3.29e-177	400
cg22266749	COL25A1;COL25A1	chr4	110223959	0.344	-2.54	27.9	1.49e-149	1.69e-146	331	0.48	-2.86	51.2	0	0	1020
cg03259443	SUSD6;SUSD6	chr14	70078333	-0.283	-3.75	-27.9	2.29e-149	2.6e-146	330	-0.246	-4.09	-27	3e-148	4.06e-146	328
cg04555228	RABGAP1L;LOC102724601	chr1	174128383	-0.265	-3.47	-27.9	3.86e-149	4.37e-146	330	-0.19	-3.94	-22.6	2.17e-107	1.62e-105	234
cg24613050		chr10	81743128	-0.342	-0.718	-27.8	1.89e-148	2.14e-145	328	-0.315	-0.636	-40.9	9.21999999999998e-311	1.58e-307	701
cg24297706		chr11	94384167	0.16	-1.21	27.8	2.3e-148	2.59e-145	328	0.128	-1	33.7	1.4e-221	5.56e-219	496
cg08532057	NUPL1;NUPL1	chr13	25875436	-0.528	-1.72	-27.7	8.25e-148	9.26e-145	327	-0.553	-1.63	-37.1	7.89e-263	5.98e-260	591
cg11565911	TBC1D15;TBC1D15;TBC1D15;TBC1D15	chr12	72233249	-0.419	-2.28	-27.7	1.13e-147	1.27e-144	327	-0.431	-2.13	-38.5	3.9e-279	3.81e-276	629
cg18654954	ZNF33A;ZNF33A	chr10	38348493	0.218	1.19	27.7	2.57e-147	2.87e-144	326	0.243	1.52	33.5	2.87e-219	1.1e-216	491
cg26681770	PMEPA1;PMEPA1;PMEPA1;PMEPA1	chr20	56247302	0.261	-1.23	27.6	3.73e-147	4.15e-144	325	0.387	-1.2	61	0	0	1340
cg24158363	GRB2;GRB2;GRB2;GRB2	chr17	73401717	-0.281	-1.97	-27.6	3.99e-147	4.44e-144	325	-0.136	-2.31	-25.3	1.19e-131	1.26e-129	290
cg02530860		chr8	144371537	0.619	0.00894	27.6	1.61e-146	1.78e-143	324	0.627	0.261	38.1	3.94e-275	3.6e-272	619
cg06415891		chr1	2467096	0.394	0.348	27.6	1.68e-146	1.85e-143	324	0.418	0.664	42.1	0	0	735
cg14090647	C22orf15	chr22	24108000	-0.136	-0.15	-27.5	2.97e-146	3.27e-143	323	-0.112	0.0993	-33.7	8.4e-222	3.36e-219	497
cg27449790		chr14	24858796	0.233	0.98	27.5	4.44e-146	4.87e-143	323	0.222	1.67	29.1	2.99e-170	5.56e-168	378
cg11388673		chr8	144371779	0.813	0.298	27.5	5.49e-146	6.02e-143	323	0.867	0.264	40.2	4.5e-301	6.42e-298	679
cg12474798	ADO;ADO	chr10	64565772	0.3	-0.118	27.5	1.41e-145	1.54e-142	322	0.277	-0.232	40	9.7e-299	1.34e-295	674
cg08142858		chr1	2718742	0.238	1.04	27.4	2.6e-145	2.84e-142	321	0.231	1.29	33.8	2.41e-223	9.89e-221	500
cg10586255	IGF2BP2;IGF2BP2;IGF2BP2;IGF2BP2;IGF2BP2;IGF2BP2;IGF2BP2	chr3	185540407	0.243	-1.45	27.4	3.85e-145	4.2e-142	321	0.237	-1.36	41.2	6.35999999982957e-314	1.16e-310	709
cg27602795	GRM4;GRM4;GRM4;GRM4	chr6	34113934	-0.186	-0.445	-27.4	8.18e-145	8.88e-142	320	-0.171	-0.236	-34.8	8.43e-235	4.15e-232	527
cg18402261		chr17	48021977	-0.215	-1.35	-27.4	1.12e-144	1.21e-141	320	-0.179	-1.02	-37.8	1.73e-271	1.49e-268	611
cg23904161		chr13	111465540	-0.872	-0.0724	-27.4	1.48e-144	1.6e-141	319	-0.744	-0.217	-29.5	2.27e-174	4.49e-172	388
cg23629166	PEX10;PEX10	chr1	2345368	-0.28	1.24	-27.4	1.93e-144	2.08e-141	319	-0.218	1.35	-28.6	2.26e-165	3.9e-163	367
cg08799779		chr8	144371965	0.739	-0.39	27.3	2.34e-144	2.52e-141	319	0.792	-0.186	38.2	2.36e-276	2.21e-273	622
cg22178392	TNIP1	chr5	150459690	0.162	-2.53	27.2	1.87e-143	2e-140	317	0.161	-2.28	41.9	9.88131291682493e-324	2.05975967751216e-320	731
cg23702073	MAP7D1;MAP7D1;MAP7D1;MAP7D1;MAP7D1;MAP7D1;TRAPPC3	chr1	36621802	-0.22	-2.12	-27.2	3.04e-143	3.26e-140	316	-0.0436	-2.41	-7.62	3.01e-14	2.36e-13	20.8
cg10496184	SPEG	chr2	220299412	-0.371	-0.381	-27.1	6.9e-142	7.35e-139	313	-0.339	-0.444	-42.6	0	0	751
cg17221344	LRRK2	chr12	40719284	0.221	-1.1	27.1	9.92e-142	1.06e-138	313	0.219	-0.842	35.3	1.62e-240	8.66e-238	540
cg25930673	HIP1R	chr12	123319894	-0.304	-3.2	-27	2e-141	2.13e-138	312	-0.268	-3.59	-29	4.2e-169	7.64e-167	376
cg07052513	KDM3A;KDM3A;KDM3A	chr2	86668451	-0.243	-2.24	-27	4.37e-141	4.64e-138	311	-0.093	-2.69	-12.8	7.52e-37	1.44e-35	72.3
cg19590578		chr5	77266117	-0.484	-0.246	-26.9	1.02e-140	1.07e-137	311	-0.593	0.0211	-37.3	1.33e-264	1.03e-261	595
cg02093808		chr4	77342011	-0.365	-1.91	-26.9	1.08e-140	1.14e-137	311	-0.381	-1.6	-38.6	1.47e-280	1.46e-277	632
cg03894796		chr8	144361315	0.609	-0.998	26.9	1.12e-140	1.18e-137	310	0.644	-0.677	39.7	1.06e-294	1.38e-291	664
cg04094885	ZPBP2;ZPBP2	chr17	38023830	-0.24	0.695	-26.9	1.19e-140	1.25e-137	310	-0.252	0.84	-38	6.29e-273	5.52e-270	614
cg25330143	SPEG	chr2	220299134	-0.235	0.0806	-26.9	5.8e-140	6.09e-137	309	-0.215	0.329	-38.6	2.7e-281	2.73e-278	634
cg02917321		chr22	38215204	-0.35	-1.86	-26.8	1.18e-139	1.24e-136	308	-0.371	-1.71	-36.9	2.11e-259	1.51e-256	583
cg19485344	LOC102723373	chr16	53412025	0.175	-0.217	26.8	1.76e-139	1.83e-136	308	0.162	0.0727	34.6	8.78e-232	4.1e-229	520
cg16844333		chr10	89167457	-0.419	-0.385	-26.8	1.86e-139	1.94e-136	308	-0.406	-0.316	-36.4	2.47e-254	1.65e-251	572
cg02891686	SOD3	chr4	24801425	-0.332	-0.585	-26.8	1.91e-139	1.99e-136	308	-0.278	-0.67	-31.8	2.03e-199	5.85e-197	445
cg20757729	MOB1B;MOB1B;MOB1B	chr4	71801196	0.253	1.21	26.8	2.18e-139	2.26e-136	308	0.241	1.9	34.6	1.61e-232	7.58e-230	522
cg06226630	ZAR1	chr4	48493420	-0.219	-1.79	-26.8	3.62e-139	3.76e-136	307	-0.226	-1.65	-38.9	2.14e-284	2.25e-281	641
cg10003657	FRMD8	chr11	65180133	0.157	-0.393	26.8	4.36e-139	4.52e-136	307	0.12	-0.0995	33	7.44e-214	2.65e-211	479
cg17076667	BAG3	chr10	121418050	-0.311	0.772	-26.7	6.03e-139	6.24e-136	307	-0.363	1.01	-42.2	0	0	739
cg15272769	IMPA2	chr18	11981307	-0.21	-2.05	-26.7	7.24e-139	7.47e-136	306	-0.0971	-2.38	-14.9	5.37e-49	1.39e-47	100
cg14079463	C6orf174	chr6	127796989	-0.961	-0.429	-26.7	7.31e-139	7.55e-136	306	-0.923	-0.234	-34.3	8.81e-229	3.94e-226	513
cg07478773	PABPC4;PABPC4;PABPC4	chr1	40041131	0.227	-3.59	26.7	7.6e-139	7.83e-136	306	0.264	-3.59	41.6	1.44999867938427e-318	2.83000000069323e-315	719
cg03151810		chr8	144371745	0.874	-1.3	26.7	7.67e-139	7.89e-136	306	1.1	-1.3	44.4	0	0	805
cg04761231	RPL35	chr9	127623571	0.146	-2.13	26.7	1.87e-138	1.92e-135	305	0.149	-1.87	38.3	8.37e-278	7.98e-275	626
cg12210255		chr7	72838671	-0.216	-1.64	-26.7	3.17e-138	3.25e-135	305	-0.244	-1.54	-43	0	0	763
cg20404270		chr1	28980967	0.178	1.31	26.7	3.65e-138	3.73e-135	305	0.171	1.87	30.6	5.21e-187	1.25e-184	417
cg23897302	AMN	chr14	103393970	-0.251	-0.212	-26.7	4.58e-138	4.68e-135	304	-0.258	-0.0497	-34.9	1.72e-235	8.5e-233	528
cg26095395		chr4	582447	0.332	-0.747	26.6	1.35e-137	1.38e-134	303	0.354	-0.409	39	1.6e-286	1.77e-283	646
cg03140421	HSF4;HSF4	chr16	67200181	-0.182	-1.72	-26.6	1.49e-137	1.51e-134	303	-0.169	-1.57	-35.8	1.16e-246	6.87e-244	554
cg19214300	MT1IP	chr16	56709503	-0.197	-0.412	-26.6	1.8e-137	1.83e-134	303	-0.187	-0.165	-35.4	5.58e-242	3.07e-239	543
cg02162897	CYP1B1	chr2	38300537	-0.342	1.43	-26.6	3.11e-137	3.16e-134	303	-0.407	1.71	-37.6	3.74e-268	3.06e-265	603
cg05612094	MIS18BP1	chr14	45722890	-0.405	-1.57	-26.6	3.49e-137	3.54e-134	302	-0.378	-1.31	-35.4	3.62e-241	1.96e-238	541
cg20390711	C6orf174	chr6	127796683	-0.945	1.88	-26.5	4.41e-137	4.47e-134	302	-0.907	1.87	-32.8	1.71e-211	5.88e-209	473
cg12728170	PIN4P1;FRMD5;FRMD5;FRMD5;FRMD5	chr15	44168437	0.322	0.00997	26.5	4.92e-137	4.97e-134	302	0.329	0.26	36.1	2.04e-250	1.28e-247	563
cg01264984	TRIM36;TRIM36;TRIM36;TRIM36	chr5	114514636	-0.371	0.784	-26.5	1.29e-136	1.3e-133	301	-0.377	1.05	-36.9	4.24e-260	3.09e-257	585
cg08844745	FBXO17;FBXO17	chr19	39467435	-0.352	-0.0437	-26.4	3.62e-136	3.63e-133	300	-0.357	0.145	-36	3.35e-249	2.06e-246	560
cg23261715		chr12	54144380	-0.178	-0.199	-26.4	5.19e-136	5.2e-133	300	-0.186	0.0889	-38	2.39e-273	2.11e-270	615
cg08528995	SLC35D3	chr6	137245311	-0.396	1.58	-26.4	7.83e-136	7.83e-133	299	-0.437	1.95	-37.8	1.54e-271	1.33e-268	611
cg14815891	FRG1B	chr20	29611903	-1.28	-1.14	-26.4	1.53e-135	1.53e-132	299	-1.28	-1.24	-34.5	1.71e-230	7.8e-228	517
cg17561788	RANBP1	chr22	20114683	0.199	1.16	26.3	2.4e-135	2.39e-132	298	0.295	1.61	39	2.19e-285	2.36e-282	643
cg17168172	PPPDE2;XRCC6	chr22	42018038	-0.209	-3.24	-26.3	8.38e-135	8.32e-132	297	-0.264	-3.43	-38.7	5.49e-282	5.6e-279	635
cg01530154		chr6	28661712	-0.389	-2.57	-26.3	1.16e-134	1.15e-131	297	-0.41	-2.38	-38.6	1.85e-280	1.84e-277	632
cg20692845	SOX2-OT;SOX2-OT;SOX2-OT;SOX2-OT;SOX2-OT;SOX2-OT	chr3	181416497	-0.402	1.05	-26.3	1.18e-134	1.17e-131	297	-0.395	1.24	-34	6.45e-225	2.71e-222	504
cg12728621	EPB41L1;EPB41L1	chr20	34743092	-0.163	-1.69	-26.3	1.41e-134	1.4e-131	296	-0.173	-1.54	-37.4	1.31e-265	1.03e-262	598
cg06433660	BLM;BLM;BLM;BLM	chr15	91329745	0.214	0.105	26.2	2.46e-134	2.43e-131	296	0.161	0.603	27.9	2.74e-158	4.28e-156	351
cg07041748	DOC2A	chr16	30023780	-0.289	0.203	-26.2	4.1e-134	4.04e-131	295	-0.246	0.46	-30.8	1.03e-188	2.53e-186	421
cg22902089	CREB3L1	chr11	46318223	-0.236	-0.0273	-26.1	2.11e-133	2.08e-130	294	-0.236	0.218	-37.4	5.98e-266	4.73e-263	598
cg22116712	KIF1C;INCA1;INCA1;INCA1;INCA1	chr17	4900376	-0.196	-1.92	-26.1	2.52e-133	2.48e-130	294	-0.193	-1.72	-34.6	1.07e-232	5.06e-230	522
cg01604592	DMAP1;DMAP1;DMAP1	chr1	44679056	-0.268	-3.85	-26.1	2.86e-133	2.81e-130	294	-0.24	-4.41	-29.4	1.81e-173	3.52e-171	386
cg04603391		chr19	31844056	-0.193	-2.2	-26.1	4.73e-133	4.63e-130	293	-0.0699	-2.49	-11.6	1.04e-30	1.66e-29	58.3
cg00307066		chr4	41880465	-0.198	-1.08	-26.1	5.46e-133	5.33e-130	293	-0.177	-0.949	-32.2	1.75e-204	5.45e-202	457
cg04580344	C6orf174	chr6	127797022	-0.761	0.273	-26.1	6.91e-133	6.74e-130	293	-0.721	0.507	-34.2	3.05e-227	1.33e-224	509
cg15141371	CSRNP1;CSRNP1	chr3	39195098	-0.227	-2.78	-26	1.25e-132	1.21e-129	292	-0.117	-3.13	-17.2	3.29e-64	1.16e-62	135
cg10365849	TLX2	chr2	74740561	-0.157	-2.45	-26	1.45e-132	1.4e-129	292	-0.181	-2.27	-40.9	8.4e-310	1.42e-306	699
cg04628369	PMEPA1;PMEPA1;PMEPA1;PMEPA1	chr20	56247426	0.211	-2.59	26	1.79e-132	1.73e-129	292	0.25	-2.56	42.4	0	0	746
cg13985198	SNORD46;RPS8;SNORD38A	chr1	45242073	0.343	-2.59	26	5.83e-132	5.62e-129	290	0.417	-2.65	45.9	0	0	852
cg24010336	FBXO17	chr19	39467258	-0.298	0.656	-25.9	1.39e-131	1.33e-128	290	-0.311	0.913	-35.8	4.68e-246	2.76e-243	553
cg02378183	MARVELD1;MARVELD1	chr10	99474878	0.175	-0.596	25.9	1.4e-131	1.35e-128	290	0.136	-0.262	35.2	7.67e-240	4.07e-237	538
cg19940077	GPR25	chr1	200842282	-0.363	2.78	-25.9	1.42e-131	1.36e-128	290	-0.31	2.74	-30.7	3.51e-188	8.52e-186	420
cg24227078	OSBPL10;OSBPL10	chr3	31852843	0.169	1.19	25.9	1.96e-131	1.88e-128	289	0.119	1.72	27.3	6.23e-152	8.9e-150	336
cg01013627	STIM1;STIM1;STIM1	chr11	3875585	-0.144	-1.94	-25.9	2.67e-131	2.56e-128	289	-0.162	-1.67	-41.1	2.78999999999804e-312	0	705
cg17949451	LIX1L	chr1	145476874	-0.197	-3.15	-25.9	4.03e-131	3.85e-128	289	-0.0676	-3.58	-10.9	2.95e-27	4.21e-26	50.4
cg23814743	NICN1;NICN1	chr3	49466685	-0.265	-1.32	-25.9	4.66e-131	4.45e-128	288	-0.299	-1.16	-32.1	2.23e-203	6.84e-201	455
cg26533311		chr6	27206911	-0.534	-0.729	-25.8	1.44e-130	1.37e-127	287	-0.554	-0.624	-34.2	5.45e-228	2.4e-225	511
cg02965553	ITPKA	chr15	41788349	-0.148	-0.721	-25.8	2.47e-130	2.35e-127	287	-0.141	-0.412	-40.6	6.12e-307	9.88e-304	693
cg06572580	TMEM180	chr10	104231240	-0.183	1.39	-25.8	4.13e-130	3.92e-127	286	-0.186	1.97	-28.8	1.65e-167	2.93e-165	372
cg09805271	MMP26	chr11	5010562	0.172	0.676	25.8	4.86e-130	4.61e-127	286	0.161	1.19	29	1.19e-169	2.19e-167	377
cg19377812	TSGA13;TSGA13;COPG2;COPG2	chr7	130353647	-0.196	-2.03	-25.8	4.87e-130	4.62e-127	286	-0.0416	-2.32	-7.57	4.51e-14	3.49e-13	20.4
cg22509164	LRRC41	chr1	46766957	0.128	-0.848	25.7	5.38e-130	5.08e-127	286	0.101	-0.55	31.5	4.53e-197	1.26e-194	440
cg22549041	CYP1A1	chr15	75019251	-0.602	-0.548	-25.7	6.64e-130	6.28e-127	286	-0.475	-0.608	-27	9.35e-149	1.27e-146	329
cg15326564	TAF12;TAF12	chr1	28945026	0.181	0.763	25.7	1.08e-129	1.02e-126	285	0.192	1.24	35.9	3.87e-248	2.35e-245	557
cg02755759	EXOSC2;EXOSC2;EXOSC2;EXOSC2	chr9	133567787	-0.259	1.13	-25.7	1.1e-129	1.04e-126	285	-0.274	1.43	-36.6	3.12e-256	2.14e-253	576
cg03203155		chr6	28709803	-0.499	0.903	-25.7	2.03e-129	1.91e-126	285	-0.665	1.31	-37.9	8.74e-272	7.57e-269	612
cg08319905	PPFIA3	chr19	49636270	-0.283	0.348	-25.6	4.56e-129	4.29e-126	284	-0.266	0.586	-35.1	5.96e-238	3.07e-235	534
cg21815019	LINC00607	chr2	216563515	0.18	0.186	25.6	4.85e-129	4.55e-126	284	0.153	0.554	30.6	1.26e-186	2.99e-184	416
cg22744079	DCHS2;DCHS2	chr4	155410860	-0.505	-0.00811	-25.6	1.12e-128	1.05e-125	283	-0.502	0.176	-35.1	4.37e-238	2.26e-235	534
cg07976851	BAG3	chr10	121417992	-0.252	0.146	-25.6	1.94e-128	1.81e-125	282	-0.296	0.365	-41.1	2.28000000000164e-312	0	705
cg08775137		chr4	41880319	-0.301	-1.37	-25.6	2.1e-128	1.96e-125	282	-0.125	-1.5	-14.5	8.34e-47	2.05e-45	95.1
cg18479961	MIR671;CHPF2	chr7	150935476	0.24	0.398	25.6	2.24e-128	2.08e-125	282	0.233	0.669	35.7	2.24e-245	1.31e-242	551
cg08247450	AADAT;AADAT;AADAT	chr4	171011099	0.457	-3.56	25.6	3.07e-128	2.85e-125	282	0.401	-3.87	36	1.15e-248	7.03e-246	559
cg05304393	TELO2	chr16	1545405	0.337	2.43	25.5	3.39e-128	3.14e-125	282	0.344	2.25	37.7	4.4e-270	3.7e-267	608
cg18092474	CYP1A1	chr15	75019302	-0.399	-0.483	-25.5	4.14e-128	3.84e-125	282	-0.443	-0.363	-37.6	5.54e-269	4.59e-266	605
cg02557933	SPEG	chr2	220351040	-0.152	-0.0575	-25.5	1.24e-127	1.15e-124	281	-0.123	0.152	-30.1	1.31e-181	2.9e-179	405
cg21304158	SNED1	chr2	241937034	-0.127	-0.993	-25.4	3.33e-127	3.08e-124	280	-0.124	-0.771	-38.9	1.28e-284	1.36e-281	641
cg18632612		chr8	140116347	-0.503	-0.974	-25.4	3.83e-127	3.53e-124	279	-0.504	-0.868	-34.1	2.23e-226	9.56e-224	507
cg10638827	MT1M	chr16	56665855	-0.234	-0.37	-25.4	6.88e-127	6.34e-124	279	-0.26	-0.178	-36.4	2.6e-253	1.71e-250	569
cg23378165	USP43	chr17	9550256	-0.239	-0.414	-25.4	1.01e-126	9.3e-124	278	-0.243	-0.239	-36.1	1.08e-250	6.84e-248	563
cg07337544	KCNIP3;KCNIP3	chr2	96013196	-0.187	1.09	-25.3	2.09e-126	1.92e-123	278	-0.182	1.38	-33	1.53e-213	5.42e-211	478
cg27578726	C20orf166;C20orf200	chr20	61148856	-0.273	-3.93	-25.3	2.17e-126	1.99e-123	278	-0.131	-4.11	-19	1.3e-77	5.94e-76	166
cg24960291	IGF2BP2;IGF2BP2	chr3	185538892	0.21	-0.301	25.3	2.45e-126	2.24e-123	278	0.206	-0.141	36.5	5.23e-255	3.52e-252	573
cg26833936		chr1	91303028	-0.317	-1.31	-25.3	3.15e-126	2.88e-123	277	-0.293	-1.19	-32.4	1.32e-206	4.22e-204	462
cg01043616	ACCN2;ACCN2	chr12	50475035	-0.284	-0.405	-25.3	3.39e-126	3.09e-123	277	-0.263	-0.227	-33.3	3.33e-217	1.24e-214	486
cg00761634	CHTF8;CHTF8;CHTF8	chr16	69154429	0.197	2.14	25.3	3.77e-126	3.43e-123	277	0.287	2.69	38	1.26e-273	1.11e-270	616
cg15346115		chr11	64827836	-0.123	-2.26	-25.3	6.49e-126	5.9e-123	277	-0.123	-1.96	-37.7	1.12e-269	9.37e-267	607
cg25362652		chr6	106429769	-0.452	0.862	-25.2	1.58e-125	1.43e-122	276	-0.392	0.914	-30.1	3.38e-181	7.45e-179	404
cg25472897	SCRT1	chr8	145560555	-0.211	-0.755	-25.2	1.73e-125	1.56e-122	276	-0.103	-0.961	-14.9	2.58e-49	6.73e-48	101
cg02179982	WNT7B	chr22	46365647	-0.303	0.0821	-25.2	2.36e-125	2.13e-122	275	-0.314	0.252	-34.5	5.73e-231	2.64e-228	518
cg07008193	CREB3L1	chr11	46318527	-0.176	-1.03	-25.2	3.3e-125	2.97e-122	275	-0.187	-0.828	-40.7	7.36e-308	1.22e-304	695
cg06281680		chr2	232347922	-0.278	-2.8	-25.2	3.96e-125	3.57e-122	275	-0.298	-2.71	-35.5	2.52e-243	1.42e-240	546
cg25354776		chr1	224700622	0.19	1.62	25.2	6.41e-125	5.76e-122	274	0.168	2.44	25.5	9.26e-134	1.01e-131	295
cg26600490	FOXO1	chr13	41170850	-0.161	-0.906	-25.2	8.73e-125	7.83e-122	274	-0.167	-0.786	-38.4	1.69e-278	1.64e-275	627
cg01810967	KDM3A;KDM3A	chr2	86693259	0.21	1.68	25.1	1.16e-124	1.04e-121	274	0.191	2.47	26.6	4.99e-145	6.42e-143	321
cg02510471	HOXC11	chr12	54368639	-0.194	-2.05	-25.1	1.22e-124	1.09e-121	274	-0.0315	-2.27	-5.37	8.29e-08	3.61e-07	6.33
cg24025550		chr15	59157523	-0.302	-0.19	-25.1	1.87e-124	1.67e-121	273	-0.237	-0.192	-28.9	1.04e-168	1.87e-166	375
cg05924191	ZNF770	chr15	35279830	-0.145	-0.219	-25.1	1.92e-124	1.72e-121	273	-0.167	-0.0278	-44.9	0	0	821
cg03531326	FBXO17;FBXO17	chr19	39443344	-0.213	-1.91	-25.1	3.03e-124	2.7e-121	273	-0.204	-1.64	-36.7	3.07e-257	2.14e-254	578
cg01385679	ELMO2;ELMO2	chr20	45033155	-0.137	-0.532	-25.1	3.59e-124	3.2e-121	273	-0.107	-0.354	-30.2	1.11e-181	2.45e-179	405
cg13207534	PPP1R3G;PPP1R3G	chr6	5087447	-0.375	1.33	-25.1	3.71e-124	3.3e-121	273	-0.539	1.86	-36.4	7.95e-254	5.27e-251	571
cg09468051		chr4	41879262	-0.275	0.188	-25.1	5.8e-124	5.16e-121	272	-0.238	0.386	-29.9	2.74e-179	5.85e-177	399
cg06374325	NKX6-1	chr4	85414486	-0.186	-1.2	-25.1	7.23e-124	6.42e-121	272	-0.118	-1.36	-25.6	5.45e-135	6.06e-133	297
cg16664778	ZNF497;ZNF497	chr19	58868625	-0.269	-1.15	-25	9.18e-124	8.14e-121	272	-0.248	-0.786	-34.3	4.18e-229	1.88e-226	514
cg00329052		chr4	169935001	0.236	1.4	25	9.93e-124	8.8e-121	272	0.182	2.23	20	1.92e-85	1e-83	184
cg01620164	FIGN	chr2	164590272	-0.734	0.668	-25	2.1e-123	1.86e-120	271	-0.771	0.586	-35.5	1.98e-242	1.1e-239	544
cg26052357		chr1	91303544	-0.426	0.129	-25	2.74e-123	2.43e-120	271	-0.421	0.275	-32.4	1.21e-206	3.86e-204	462
cg11622231	SOBP	chr6	107955229	-0.327	-1.15	-25	3.7e-123	3.27e-120	270	-0.337	-1.02	-33.6	1.09e-220	4.26e-218	494
cg20408276	CYP1B1	chr2	38300586	-0.421	0.132	-25	3.75e-123	3.31e-120	270	-0.438	0.244	-33.6	5.34e-221	2.1e-218	495
cg19206146		chr6	28661759	-0.416	-1.52	-25	4.74e-123	4.18e-120	270	-0.288	-1.62	-21.6	4.65e-98	3e-96	213
cg14183313		chr9	130007677	-0.381	-3.84	-25	5.25e-123	4.62e-120	270	-0.22	-4.27	-17.6	4.35e-67	1.63e-65	142
cg10044623	LOC100133286	chr21	37449414	-0.334	-0.222	-24.9	8.91e-123	7.82e-120	269	-0.367	-0.0758	-35.8	1.8e-246	1.06e-243	554
cg20490126	LDLRAP1	chr1	25870007	-0.176	-1.9	-24.9	9.31e-123	8.16e-120	269	-0.0445	-2.22	-8.71	4.29e-18	4.2e-17	29.5
cg16937168	SNED1	chr2	241936844	-0.177	0.00516	-24.9	1.09e-122	9.57e-120	269	-0.196	0.225	-39.2	4.3e-288	4.97e-285	649
cg18390181		chr10	102810139	-0.342	-3.56	-24.9	1.42e-122	1.24e-119	269	-0.315	-3.97	-25.6	4e-135	4.45e-133	298
cg19510698	ALDH1A3	chr15	101421249	-0.267	0.497	-24.9	1.72e-122	1.5e-119	269	-0.295	0.726	-33.6	5.49e-221	2.16e-218	495
cg00030604		chr1	2379831	0.227	0.279	24.9	2.19e-122	1.91e-119	269	0.223	0.505	33.9	3.15e-224	1.32e-221	502
cg08082389	C14orf135	chr14	60561405	0.184	-0.127	24.9	2.26e-122	1.96e-119	269	0.216	0.126	42.7	0	0	755
cg01025774		chr5	42944457	-0.335	-0.442	-24.9	2.31e-122	2.01e-119	268	-0.338	-0.325	-35.8	1.76e-246	1.04e-243	554
cg05834467	LOC101927087	chr4	125480469	0.125	0.192	24.9	2.34e-122	2.03e-119	268	0.118	0.615	35	6.29e-237	3.19e-234	532
cg05549655	CYP1A1	chr15	75019143	-0.359	-2.14	-24.9	3.16e-122	2.74e-119	268	-0.392	-2.02	-35.5	2.34e-242	1.3e-239	544
cg11841231	PARD3B;PARD3B;PARD3B	chr2	205543309	0.22	1.63	24.9	3.64e-122	3.15e-119	268	0.191	2.2	19.9	2.93e-84	1.51e-82	181
cg03845837	HSF4;HSF4	chr16	67203406	-0.171	0.0625	-24.9	3.89e-122	3.36e-119	268	-0.182	0.32	-39.6	1.91e-293	2.45e-290	662
cg20426959		chr5	134802501	-0.184	-1.94	-24.8	5.01e-122	4.32e-119	268	-0.186	-1.71	-36.2	2.91e-251	1.85e-248	565
cg05006181	RNGTT;RNGTT;RNGTT	chr6	89577682	0.199	0.395	24.8	8.96e-122	7.71e-119	267	0.157	0.886	23.3	4.35e-113	3.54e-111	247
cg03993926	KBTBD3;KBTBD3;AASDHPPT;KBTBD3;KBTBD3;AASDHPPT	chr11	105948416	-0.264	-4.85	-24.8	1.05e-121	9.02e-119	267	-0.194	-5.18	-21.5	8.36e-98	5.37e-96	212
cg04693399	UHRF1;UHRF1	chr19	4909447	-0.238	-3.83	-24.8	1.9e-121	1.63e-118	266	-0.192	-4.13	-20.7	9.67e-91	5.54e-89	196
cg20136951	PEX10;PEX10	chr1	2345400	-0.129	-0.351	-24.8	2.95e-121	2.53e-118	266	-0.131	-0.105	-36.4	1.51e-253	9.98e-251	570
cg13430552		chr2	25427652	-0.204	-0.0245	-24.7	3.42e-121	2.93e-118	266	-0.19	0.196	-34	1.11e-224	4.65e-222	504
cg20684110	ADO;ADO	chr10	64565750	0.237	-0.00903	24.7	4.39e-121	3.74e-118	266	0.224	-0.00354	36.6	4.8e-256	3.28e-253	576
cg00741432	PARM1	chr4	75860346	-0.294	0.0275	-24.7	4.46e-121	3.8e-118	266	-0.295	0.221	-33.2	5.61e-216	2.06e-213	484
cg15106604		chr19	5691749	0.201	-1.49	24.7	6.11e-121	5.21e-118	265	0.197	-1.38	32.1	8.39e-203	2.54e-200	453
cg22160472		chr5	42944494	-0.235	-1.09	-24.7	7.55e-121	6.43e-118	265	-0.228	-0.879	-34.1	3.14e-226	1.34e-223	507
cg11924019	CYP1A1	chr15	75019283	-0.295	-1.04	-24.7	8.57e-121	7.29e-118	265	-0.309	-0.795	-35.7	1.99e-245	1.16e-242	551
cg20892847		chr12	58011875	-0.201	-0.227	-24.7	1.12e-120	9.51e-118	265	-0.175	0.00595	-30	5.66e-180	1.22e-177	401
cg26212639		chr11	95670486	0.137	0.118	24.7	1.61e-120	1.36e-117	264	0.176	0.56	45	0	0	825
cg19937979		chr14	70039915	-0.345	0.387	-24.6	2.3e-120	1.95e-117	264	-0.395	0.341	-36.7	4.9e-258	3.46e-255	580
cg03129014	GJA3	chr13	20736156	-0.247	-0.579	-24.6	2.92e-120	2.46e-117	264	-0.252	-0.422	-34.2	5.97e-227	2.58e-224	509
cg26631144	PPP2CB;PPP2CB;PPP2CB;PPP2CB	chr8	30670260	-0.302	-1.98	-24.6	3.06e-120	2.58e-117	264	-0.162	-2.4	-17	1.29e-62	4.41e-61	131
cg00205605		chr1	2516401	-0.199	-0.914	-24.6	3.21e-120	2.7e-117	264	-0.199	-0.696	-36.2	7.63e-251	4.83e-248	564
cg00618291	SKI	chr1	2234291	0.181	1.29	24.6	3.52e-120	2.96e-117	263	0.148	1.74	30.6	7.45e-187	1.78e-184	417
cg00226815	NBEAL2	chr3	47029143	-0.178	-1.98	-24.6	3.59e-120	3.02e-117	263	-0.169	-1.74	-34.6	1.32e-232	6.26e-230	522
cg27053299	CLYBL	chr13	100548780	-0.447	0.817	-24.6	6.76e-120	5.66e-117	263	-0.436	0.759	-35.2	3.35e-239	1.76e-236	537
cg24933709		chr7	149120687	-0.22	-1.2	-24.6	1.13e-119	9.45e-117	262	-0.222	-0.933	-36.1	1.02e-250	6.46e-248	563
cg04220830		chr2	202227397	0.164	1.4	24.5	1.83e-119	1.53e-116	262	0.138	1.96	25.7	8.86e-136	9.96e-134	299
cg08294679		chr6	10426564	-0.256	-3.73	-24.5	6.46e-119	5.38e-116	261	-0.166	-3.87	-18.2	1.58e-71	6.45e-70	152
cg04189591		chr22	42309398	-0.207	-0.89	-24.5	6.8e-119	5.66e-116	261	-0.192	-0.682	-31.1	2e-192	5.2e-190	429
cg03081205	PRRG4	chr11	32851371	-0.216	-4.14	-24.5	7.81e-119	6.49e-116	260	-0.209	-4.59	-26.6	6.06e-145	7.79e-143	320
cg22697684	USP43	chr17	9550173	-0.275	1.34	-24.4	1.38e-118	1.14e-115	260	-0.301	1.64	-36.3	4.72e-252	3.04e-249	566
cg13598010		chr7	72838776	-0.274	-1.41	-24.4	1.91e-118	1.58e-115	260	-0.186	-1.46	-24	2.46e-119	2.2e-117	261
cg07461370		chr5	49397	0.153	0.157	24.4	2.01e-118	1.66e-115	259	0.159	0.589	38.8	2.17e-283	2.26e-280	638
cg05301470		chr6	28558006	-0.37	-0.667	-24.4	2.19e-118	1.81e-115	259	-0.173	-0.64	-14.9	8.18e-49	2.11e-47	99.7
cg06107487	NCKAP5;NCKAP5	chr2	134068922	0.138	-0.166	24.4	2.59e-118	2.14e-115	259	0.176	0.183	48.9	0	0	944
cg25151173	NMNAT2;NMNAT2	chr1	183248016	0.1	0.448	24.4	3.28e-118	2.7e-115	259	0.101	0.816	36.9	7.94e-260	5.74e-257	584
cg26172013	SNTA1;SNTA1	chr20	32031452	-0.209	-3.38	-24.4	3.36e-118	2.76e-115	259	-0.18	-3.79	-25.9	2.55e-137	2.93e-135	303
cg09367198	ACIN1;ACIN1;ACIN1;ACIN1;ACIN1	chr14	23541523	0.203	0.704	24.4	6.83e-118	5.6e-115	258	0.219	1.33	24	9.27e-120	8.3e-118	262
cg16099167		chr2	89053506	0.151	1.51	24.3	2.04e-117	1.66e-114	257	0.115	1.98	26.5	2.63e-143	3.3e-141	317
cg23565821	CUTA;CUTA;CUTA;CUTA;CUTA	chr6	33385056	0.17	-1.3	24.3	2.27e-117	1.85e-114	257	0.144	-1.21	29.7	7.7e-177	1.57e-174	394
cg05886811	RBM24	chr6	17280740	-0.199	-1.88	-24.3	2.3e-117	1.87e-114	257	-0.204	-1.77	-35.5	1.99e-243	1.12e-240	547
cg16532938	FIGN	chr2	164584635	-0.452	0.938	-24.3	2.39e-117	1.94e-114	257	-0.602	1.21	-39.3	3.24e-289	3.79e-286	652
cg25079100		chr5	26669370	0.158	1.12	24.3	2.74e-117	2.22e-114	257	0.146	1.39	30.1	1.25e-180	2.74e-178	402
cg17873222		chr4	183110709	0.405	-0.495	24.3	2.79e-117	2.26e-114	257	0.369	-0.39	30.9	3.11e-190	7.8e-188	424
cg13570656	CYP1A1	chr15	75019196	-0.478	-0.386	-24.3	4.72e-117	3.83e-114	256	-0.385	-0.404	-25.8	7.62e-137	8.7e-135	302
cg17178468		chr17	43049442	-0.175	-1.26	-24.2	7.96e-117	6.42e-114	256	-0.164	-1.05	-32.7	5.27e-210	1.77e-207	470
cg27532171		chr1	46952054	-0.231	0.686	-24.2	9.3e-117	7.5e-114	256	-0.228	1.01	-34.9	7.91e-236	3.94e-233	529
cg08097614	IRF2BP1	chr19	46388787	0.245	-2.66	24.2	1.15e-116	9.28e-114	255	0.325	-2.83	46	0	0	854
cg10766585	SOD3	chr4	24801110	-0.38	-0.188	-24.2	1.3e-116	1.05e-113	255	-0.361	0.0581	-30.5	1.81e-185	4.24e-183	413
cg26740297	ATP6V1B1	chr2	71166626	-0.264	0.837	-24.2	1.59e-116	1.27e-113	255	-0.243	1.09	-30.9	2.2e-189	5.44e-187	422
cg09933329	GCK;GCK;GCK	chr7	44186183	-0.336	-0.402	-24.2	1.93e-116	1.55e-113	255	-0.33	-0.277	-31.2	4.3e-193	1.13e-190	431
cg24035363	GGNBP2	chr17	34906848	-0.22	-1.05	-24.2	2.06e-116	1.65e-113	255	-0.246	-0.973	-39.3	1.75e-289	2.06e-286	652
cg24789467	SHROOM1	chr5	132159003	-0.189	-0.517	-24.2	2.59e-116	2.07e-113	255	-0.143	-0.542	-26.9	4.28e-148	5.78e-146	328
cg03785076	SNED1	chr2	241936915	-0.15	0.00373	-24.2	2.74e-116	2.19e-113	255	-0.16	0.213	-38.6	8.89e-281	8.9e-278	632
cg24338780	CACYBP;CACYBP	chr1	174968123	-0.183	-2.49	-24.1	5.48e-116	4.36e-113	254	-0.17	-2.25	-29.3	4.72e-172	8.98e-170	383
cg23718606	PRSS16	chr6	27219812	0.168	-2.81	24.1	7.13e-116	5.65e-113	254	0.179	-2.69	33.9	2.41e-224	1.01e-221	503
cg08354681	CDYL	chr6	4773278	0.254	1.41	24.1	7.15e-116	5.66e-113	254	0.199	1.41	26.8	5.84e-147	7.77e-145	325
cg05001802		chr10	54710935	-0.146	1.03	-24.1	1.03e-115	8.1e-113	253	-0.13	1.33	-29.9	4.59e-179	9.77e-177	399
cg17584196	FAM181B	chr11	82445114	-0.124	-2.14	-24.1	1.12e-115	8.84e-113	253	-0.125	-1.81	-36.1	5.59e-250	3.5e-247	562
cg26612416		chr5	36090126	0.178	1.86	24.1	1.49e-115	1.18e-112	253	0.208	2.64	29	2.01e-169	3.69e-167	377
cg14550975		chr3	112822409	-0.206	0.125	-24.1	1.73e-115	1.36e-112	253	-0.202	0.329	-34.1	2.54e-226	1.09e-223	507
cg19601035	COL2A1;COL2A1	chr12	48399140	-0.211	-2.42	-24.1	2.01e-115	1.59e-112	253	-0.199	-2.25	-30	1.16e-179	2.49e-177	400
cg15069499		chr20	29637039	0.421	0.698	24.1	2.91e-115	2.29e-112	252	0.602	1.56	31	1.7e-190	4.29e-188	425
cg23801021	PDE2A;PDE2A;PDE2A;PDE2A;PDE2A	chr11	72353434	-0.217	-4.32	-24	4.22e-115	3.31e-112	252	-0.176	-4.63	-23.5	5.16e-115	4.32e-113	252
cg14361252		chr13	111465457	-0.638	0.906	-24	6.26e-115	4.89e-112	251	-0.547	0.982	-27.3	1.68e-151	2.39e-149	335
cg01754713	TRIM72	chr16	31226334	-0.243	-0.95	-24	6.92e-115	5.41e-112	251	-0.153	-1.1	-21.1	7.58e-94	4.57e-92	203
cg12517127	SRRM1;SRRM1;SRRM1	chr1	24989183	0.157	0.749	24	8.89e-115	6.93e-112	251	0.15	1.48	23.3	1.41e-113	1.16e-111	248
cg24976744		chr5	120518655	-0.357	0.0457	-24	1.16e-114	9.06e-112	251	-0.375	0.246	-32.9	7.51e-213	2.63e-210	476
cg20031364	SRCIN1	chr17	36731152	-0.274	-0.576	-24	1.67e-114	1.3e-111	250	-0.272	-0.401	-31.8	3.16e-200	9.25e-198	447
cg20893579		chr22	38215064	-0.254	-2.8	-24	2.04e-114	1.59e-111	250	-0.301	-2.56	-36.6	7.84e-256	5.35e-253	575
cg11559198		chr2	232348794	-0.403	-0.429	-23.9	2.97e-114	2.31e-111	250	-0.401	-0.234	-35.2	7.37e-239	3.85e-236	536
cg01515659	SYPL2	chr1	110017393	-0.232	-0.902	-23.9	4.24e-114	3.29e-111	250	-0.251	-0.742	-36.8	7.61e-259	5.4e-256	582
cg24334507	WISP2	chr20	43342929	-0.144	-0.386	-23.9	4.64e-114	3.59e-111	249	-0.141	-0.0883	-42.1	0	0	737
cg04428700	HOXA13	chr7	27239556	-0.209	-3.71	-23.9	5.95e-114	4.59e-111	249	-0.085	-3.79	-12.1	3.11e-33	5.39e-32	64.1
cg04876424	RBM24	chr6	17280551	-0.232	0.174	-23.9	6.28e-114	4.84e-111	249	-0.228	0.4	-33.6	4.25e-220	1.65e-217	493
cg02763617		chr5	64331196	-0.164	-2.64	-23.9	7.57e-114	5.83e-111	249	-0.169	-2.48	-33.8	8.72e-223	3.54e-220	499
cg20665157	CADPS2;CADPS2;CADPS2	chr7	121969421	-0.315	-0.367	-23.9	8.83e-114	6.79e-111	249	-0.295	-0.234	-33.4	3.28e-218	1.24e-215	489
cg11429111		chr5	134813329	-0.344	1.48	-23.9	1.17e-113	8.98e-111	249	-0.312	1.37	-33.3	1.95e-217	7.29e-215	487
cg17882951	SPEG	chr2	220357514	-0.271	-0.393	-23.8	1.71e-113	1.31e-110	248	-0.243	-0.165	-32.5	3.2e-208	1.05e-205	466
cg05816884	FADS2;FADS2;FADS2	chr11	61595492	-0.219	-4.14	-23.8	1.9e-113	1.46e-110	248	-0.161	-4.35	-20.9	2.87e-92	1.68e-90	199
cg12356266		chr8	99984350	-0.276	0.834	-23.8	2.7e-113	2.07e-110	248	-0.341	1.15	-33.7	2.03e-221	8.08e-219	496
cg14296049	CHCHD10	chr22	24108140	-0.119	-0.116	-23.8	3.4e-113	2.59e-110	247	-0.104	0.193	-32.4	6.59e-207	2.11e-204	463
cg21126707	MYF5	chr12	81111012	-0.379	-0.656	-23.8	3.41e-113	2.6e-110	247	-0.397	-0.498	-34.2	1.13e-227	4.96e-225	510
cg26783727		chr16	67204807	-0.0933	-1.65	-23.8	4.64e-113	3.54e-110	247	-0.0923	-1.39	-35.6	1.12e-244	6.49e-242	549
cg13538089		chr8	142365517	-0.24	-0.631	-23.8	5.73e-113	4.36e-110	247	-0.26	-0.401	-37.5	2.26e-267	1.82e-264	602
cg01005506	ADO;ADO	chr10	64565768	0.181	-1.82	23.8	7.64e-113	5.81e-110	247	0.178	-1.57	34.3	1.12e-228	4.99e-226	513
cg04093209	ZNF248;ZNF248;ZNF248;ZNF248;ZNF248	chr10	38146743	-0.234	-4.19	-23.8	8.23e-113	6.25e-110	247	-0.23	-4.58	-24.9	4.92e-128	4.96e-126	281
cg24574963		chr7	149120622	-0.369	1.12	-23.7	1.41e-112	1.07e-109	246	-0.331	0.828	-29.8	4.94e-178	1.03e-175	396
cg14912575	C14orf162	chr14	70038236	-0.294	-1.45	-23.7	1.54e-112	1.17e-109	246	-0.304	-1.14	-33.9	5.37e-224	2.23e-221	502
cg00049595		chr6	41650636	-0.295	-1.14	-23.7	1.58e-112	1.2e-109	246	-0.326	-0.988	-35.3	9.82e-241	5.26e-238	540
cg18810310		chr14	103691834	-0.186	-0.856	-23.7	1.64e-112	1.24e-109	246	-0.15	-0.581	-27.6	6.42e-155	9.56e-153	343
cg18130044		chr20	21682362	-0.262	-3.69	-23.7	2.26e-112	1.71e-109	246	-0.122	-3.87	-14.6	4.55e-47	1.13e-45	95.7
cg17105139	LOC151534;LBX2	chr2	74729279	-0.23	0.0703	-23.7	2.4e-112	1.81e-109	246	-0.217	0.255	-32.6	1.95e-208	6.41e-206	466
cg00105415	EGR2	chr10	64579276	-0.382	0.294	-23.7	2.76e-112	2.08e-109	245	-0.391	0.5	-33.2	2.2e-215	8.01e-213	482
cg03080147	MTMR7	chr8	17270347	-0.299	0.274	-23.7	3.47e-112	2.61e-109	245	-0.281	0.496	-31	2e-191	5.11e-189	427
cg09239106	KCNH3	chr12	49937997	-0.239	1.12	-23.7	5.23e-112	3.93e-109	245	-0.207	1.15	-29.5	1.21e-174	2.41e-172	389
cg22867608	EGR2;EGR2;EGR2;EGR2	chr10	64573356	-0.769	2.98	-23.7	5.67e-112	4.25e-109	245	-0.842	3.07	-31.2	1.13e-193	2.99e-191	432
cg03619736		chr12	109554767	-0.177	0.502	-23.7	6.66e-112	4.99e-109	245	-0.181	0.743	-32.7	5.05e-210	1.7e-207	470
cg17852385	CYP1A1	chr15	75019188	-0.348	-1.35	-23.6	8.8e-112	6.58e-109	244	-0.394	-1.25	-34	7.85e-225	3.3e-222	504
cg14785609		chr1	157948816	-0.21	-1.5	-23.6	1.2e-111	8.93e-109	244	-0.222	-1.32	-34.2	5.85e-228	2.58e-225	511
cg08146340	CNTFR-AS1;CNTFR;CNTFR;CNTFR	chr9	34575865	-0.213	-0.183	-23.6	1.99e-111	1.49e-108	243	-0.187	-0.019	-27.9	8.36e-158	1.3e-155	350
cg10668414		chr20	34895979	-0.201	-0.77	-23.6	2.37e-111	1.77e-108	243	-0.171	-0.564	-30.9	5.39e-190	1.35e-187	424
cg21587238		chr5	42953590	-0.537	-0.116	-23.6	2.74e-111	2.04e-108	243	-0.43	0.03	-25.4	3.1e-133	3.36e-131	293
cg13306335	PEX10;PEX10	chr1	2345376	-0.134	0.514	-23.6	4.07e-111	3.03e-108	243	-0.137	0.755	-34.3	3.95e-229	1.78e-226	514
cg25439374	CACYBP;CACYBP	chr1	174968015	-0.273	-0.655	-23.5	7.34e-111	5.45e-108	242	-0.264	-0.534	-28.6	1.33e-165	2.3e-163	368
cg19379572	PRICKLE1;PRICKLE1;PRICKLE1;PRICKLE1	chr12	42876523	-0.145	-2.7	-23.5	8.8e-111	6.52e-108	242	-0.171	-2.6	-38.4	7.59e-278	7.26e-275	626
cg03882324		chr1	210425800	-0.247	-2.11	-23.5	1.22e-110	9.02e-108	242	-0.226	-2.15	-28.7	7.49e-166	1.3e-163	368
cg09066361	GRM8	chr7	126890254	-0.459	-0.703	-23.5	1.27e-110	9.38e-108	242	-0.473	-0.584	-33	5.45e-213	1.91e-210	477
cg11145421	LINC00535;FAM92A1;FAM92A1;FAM92A1;FAM92A1	chr8	94713344	0.155	-2.23	23.5	2.09e-110	1.54e-107	241	0.135	-2.12	29.6	1.12e-175	2.24e-173	391
cg20050113	SLC9A2	chr2	103236861	-0.312	-0.931	-23.5	2.66e-110	1.96e-107	241	-0.282	-0.72	-31.8	1.27e-199	3.67e-197	446
cg24894377		chr22	22453308	-0.243	-1.46	-23.4	4.16e-110	3.06e-107	240	-0.202	-1.21	-27.2	1.25e-150	1.75e-148	333
cg02282631		chr5	42953543	-0.464	1.57	-23.4	5.67e-110	4.16e-107	240	-0.447	1.63	-32.4	1.24e-206	3.96e-204	462
cg05946693	SYNE4;SYNE4	chr19	36499747	-0.127	-1.01	-23.4	8.55e-110	6.27e-107	240	-0.138	-0.808	-38.6	1.6e-280	1.6e-277	632
cg12000131	ANKRD13B;CORO6	chr17	27941776	-0.225	-0.676	-23.4	1.09e-109	8e-107	239	-0.229	-0.471	-34	4.98e-225	2.1e-222	504
cg25910261	PTPRN2;PTPRN2;PTPRN2	chr7	157405965	0.663	-2.17	23.4	1.31e-109	9.61e-107	239	0.699	-2.15	33.1	6.24e-215	2.25e-212	481
cg13742532	CCBP2	chr3	42850848	0.134	0.234	23.4	1.38e-109	1.01e-106	239	0.105	0.547	28.8	1.31e-167	2.33e-165	372
cg17078326	STX18	chr4	4509338	0.145	0.123	23.4	1.41e-109	1.03e-106	239	0.132	0.401	29.7	1.76e-176	3.59e-174	393
cg05010260	C7orf52	chr7	100820291	-0.421	0.839	-23.4	2.36e-109	1.73e-106	239	-0.471	1.02	-32.4	1.14e-206	3.63e-204	462
cg11138095	MLNR	chr13	49794053	-0.144	-2.3	-23.3	3.3e-109	2.4e-106	238	-0.165	-2.07	-36.3	1.69e-252	1.1e-249	567
cg25990772		chr18	3403315	0.139	0.334	23.3	6.56e-109	4.77e-106	238	0.117	0.845	28.5	1.45e-164	2.47e-162	365
cg19884634	PRRT4	chr7	127992634	-0.249	1.07	-23.3	7.72e-109	5.6e-106	237	-0.237	1.35	-29.6	3.04e-176	6.16e-174	392
cg03353995	LRRN4CL	chr11	62455369	-0.199	-2.34	-23.3	1.02e-108	7.39e-106	237	-0.194	-2.18	-30.6	1.65e-186	3.94e-184	416
cg16067528		chr2	202655138	-0.141	0.979	-23.3	1.32e-108	9.55e-106	237	-0.143	1.22	-34.5	1.3e-231	6.08e-229	519
cg20046611	EXOSC2;EXOSC2;EXOSC2;EXOSC2	chr9	133568087	-0.248	1.68	-23.2	5.16e-108	3.73e-105	236	-0.267	2.04	-31.5	5.45e-197	1.52e-194	440
cg01066416		chr13	39903770	0.166	0.242	23.2	6.39e-108	4.61e-105	235	0.137	0.812	26.7	1.52e-145	1.97e-143	322
cg00937681		chr4	77723304	-0.294	-0.263	-23.2	6.44e-108	4.64e-105	235	-0.28	-0.0868	-31.6	1.23e-197	3.45e-195	441
cg24439334	PEX10;PEX10	chr1	2345374	-0.208	1.63	-23.2	8.28e-108	5.96e-105	235	-0.207	1.59	-32.2	2.47e-204	7.65e-202	457
cg12077889		chr1	232703913	0.153	1.56	23.2	9.27e-108	6.66e-105	235	0.139	1.94	27.3	1.21e-151	1.73e-149	336
cg16987606	GPRC5C	chr17	72426469	-0.186	-1.99	-23.2	1.01e-107	7.28e-105	235	-0.198	-1.94	-33.1	1.21e-214	4.34e-212	480
cg04615529		chr5	149237013	-0.155	-0.919	-23.1	1.51e-107	1.09e-104	235	-0.176	-0.711	-40.5	8.06e-305	1.23e-301	688
cg04831505	TBC1D15;TBC1D15;TBC1D15;TBC1D15	chr12	72233240	-0.386	-2.45	-23.1	1.69e-107	1.21e-104	234	-0.426	-2.48	-34.2	3.94e-227	1.71e-224	509
cg02909793		chr20	56324509	0.121	-2.56	23.1	1.88e-107	1.35e-104	234	0.111	-2.34	30.6	2.71e-186	6.42e-184	415
cg20292636	PLEKHA6	chr1	204328377	-0.16	-1.39	-23.1	2.09e-107	1.49e-104	234	-0.158	-1.21	-34.1	1.85e-226	7.92e-224	508
cg16894439		chr1	228634806	-0.249	0.917	-23.1	2.48e-107	1.77e-104	234	-0.27	1.19	-31.4	1.36e-195	3.72e-193	437
cg18905668	GTF2H1;GTF2H1	chr11	18388147	0.196	-2.6	23.1	2.66e-107	1.9e-104	234	0.228	-2.55	35.5	2.2e-243	1.24e-240	547
cg02826525	LOC375196;LOC100271715	chr2	39186885	-0.313	1.57	-23.1	2.9e-107	2.07e-104	234	-0.398	1.98	-34.7	5.95e-234	2.88e-231	525
cg22379213	PRPH	chr12	49688844	-0.215	-0.985	-23.1	5.7e-107	4.05e-104	233	-0.0473	-1.05	-7.07	1.76e-12	1.21e-11	16.8
cg09012594	NEBL	chr10	21464258	-0.217	-1.17	-23.1	6.13e-107	4.35e-104	233	-0.209	-1.08	-30.4	1.12e-184	2.58e-182	412
cg00269553	PXDNL	chr8	52321814	-0.751	2.27	-23.1	7.18e-107	5.09e-104	233	-0.653	2.39	-26.1	3.71e-140	4.44e-138	309
cg26349554	SYTL2	chr11	85522295	-0.213	-2.9	-23	8.7e-107	6.16e-104	233	-0.0805	-3.4	-10.1	1.35e-23	1.68e-22	42.1
cg23050227		chr8	112241152	0.16	0.536	23	1.2e-106	8.48e-104	232	0.127	0.982	28.3	5.72e-162	9.4e-160	359
cg20624636	FAAP20;FAAP20	chr1	2130568	-0.112	-2	-23	1.28e-106	9.05e-104	232	-0.123	-1.79	-37.4	7.28e-266	5.74e-263	598
cg05728973	PAX5;PAX5;PAX5;PAX5;PAX5;PAX5;PAX5;PAX5;PAX5;PAX5;PAX5;PAX5;PAX5	chr9	36987377	-0.185	0.275	-23	1.36e-106	9.57e-104	232	-0.176	0.505	-30.4	3.91e-184	8.96e-182	410
cg13731483	PRDM16;PRDM16	chr1	3231626	-0.185	0.198	-23	1.74e-106	1.22e-103	232	-0.214	0.403	-36	1.62e-249	1.01e-246	561
cg20704654	NCRNA00028;REM1	chr20	30072118	-0.44	2.58	-23	1.84e-106	1.29e-103	232	-0.421	2.51	-30.5	4.57e-185	1.06e-182	412
cg01952185		chr5	134813213	-0.285	0.367	-23	2.71e-106	1.91e-103	232	-0.258	0.593	-31.5	4.26e-196	1.17e-193	438
cg27446137		chr4	77723198	-0.308	-0.571	-23	2.8e-106	1.97e-103	232	-0.288	-0.457	-30.5	6.09e-186	1.43e-183	415
cg17375267	CCDC8	chr19	46915776	-0.459	0.609	-23	3.87e-106	2.71e-103	231	-0.418	0.479	-29	1.26e-169	2.32e-167	377
cg05928806	PRRT4	chr7	127991614	-0.227	-2.06	-23	4.28e-106	3e-103	231	-0.274	-2.23	-25.1	1.4e-129	1.44e-127	285
cg08990222		chr19	49568752	-0.164	-1.81	-23	4.92e-106	3.44e-103	231	-0.151	-1.43	-33.3	1.84e-217	6.89e-215	487
cg01001533		chr10	44184868	-0.23	-0.782	-22.9	5.29e-106	3.69e-103	231	-0.19	-0.465	-29.1	8.87e-171	1.66e-168	380
cg02978784		chr6	28460106	-0.217	0.671	-22.9	8.7e-106	6.07e-103	230	-0.216	0.848	-30.3	1.95e-183	4.42e-181	409
cg03199192	C15orf29	chr15	34491893	-0.214	1.67	-22.9	9.95e-106	6.93e-103	230	-0.341	2.18	-38.4	4.97e-279	4.86e-276	628
cg12101586	CYP1A1	chr15	75019203	-0.395	0.0541	-22.9	1.81e-105	1.26e-102	230	-0.35	0.035	-27.3	6.63e-152	9.46e-150	336
cg15482976	SP3;SP3;SP3	chr2	174828973	-0.167	-2.21	-22.9	1.84e-105	1.28e-102	230	-0.0149	-2.54	-2.64	0.00844	0.0164	-4.56
cg03935116	FAM60A;FAM60A;FLJ13224;FAM60A	chr12	31476565	0.18	-3.03	22.9	1.88e-105	1.31e-102	230	0.172	-2.98	31.4	1e-195	2.74e-193	437
cg13266717	ARFRP1;ZGPAT;ZGPAT;ZGPAT;ARFRP1;ZGPAT	chr20	62338881	-0.174	-4.06	-22.9	2.15e-105	1.49e-102	230	-0.155	-4.32	-23.3	1.27e-113	1.05e-111	248
cg06768010	LOC151534;LBX2	chr2	74729502	-0.17	-1.22	-22.9	2.38e-105	1.65e-102	229	-0.167	-1.06	-32.1	7.63e-203	2.32e-200	453
cg17918558		chr1	46945595	-0.241	0.387	-22.9	2.61e-105	1.81e-102	229	-0.221	0.592	-31	1.51e-190	3.8e-188	425
cg08508690	THSD4	chr15	71767816	0.18	-0.0349	22.9	2.9e-105	2.01e-102	229	0.205	0.476	26.8	3.91e-147	5.22e-145	325
cg00422488	ANP32B	chr9	100747767	0.267	-3.71	22.8	4.16e-105	2.87e-102	229	0.314	-3.8	33.9	5.11e-224	2.12e-221	502
cg10994314	AGK;AGK	chr7	141251231	-0.201	-3.87	-22.8	5.1e-105	3.52e-102	229	-0.072	-4.33	-9.79	2.18e-22	2.59e-21	39.3
cg15767604	WDHD1;WDHD1;SOCS4;SOCS4;SOCS4;SOCS4	chr14	55493998	-0.221	-4.38	-22.8	1.19e-104	8.15e-102	228	-0.135	-4.91	-15.5	4.28e-53	1.21e-51	110
cg23457166	C6orf174	chr6	127797286	-0.357	1.77	-22.8	1.34e-104	9.22e-102	228	-0.382	2.05	-30.6	1.67e-186	3.98e-184	416
cg02154074	HTRA2;HTRA2;AUP1	chr2	74756234	0.232	-2.7	22.8	1.51e-104	1.03e-101	228	0.237	-2.69	31.7	3.48e-199	1e-196	445
cg16653408		chr22	42313569	-0.22	1.5	-22.8	1.51e-104	1.03e-101	228	-0.213	1.43	-31	1.59e-190	3.99e-188	425
cg21184711	CADPS2;CADPS2;CADPS2	chr7	122488330	-0.334	-0.306	-22.7	2.97e-104	2.03e-101	227	-0.367	-0.18	-36.4	2.3e-253	1.51e-250	569
cg16015113	KIAA0319L;NCDN;NCDN;NCDN	chr1	36024366	0.188	0.821	22.7	3.45e-104	2.36e-101	227	0.297	0.95	45	0	0	825
cg19185846		chr2	71123233	-0.2	-0.348	-22.7	3.55e-104	2.42e-101	227	-0.199	-0.128	-30.4	3e-184	6.9e-182	411
cg18417954	C19orf51	chr19	55672513	0.371	-0.946	22.7	3.64e-104	2.48e-101	227	0.56	-1.01	42.6	0	0	750
cg10893483	HDGF;HDGF;HDGF	chr1	156712783	0.143	1.41	22.7	5.39e-104	3.68e-101	226	0.118	1.8	25.3	3.99e-132	4.25e-130	291
cg09150695		chr2	232348964	-0.293	-0.257	-22.7	6.16e-104	4.19e-101	226	-0.34	-0.0601	-35.5	2.3e-243	1.3e-240	546
cg05458540	SEMA3F	chr3	50193604	-0.217	-0.23	-22.7	6.35e-104	4.32e-101	226	-0.217	-0.0255	-32	3.52e-202	1.06e-199	452
cg08337341		chr5	42924013	-0.442	0.321	-22.7	9.29e-104	6.32e-101	226	-0.433	0.571	-31.7	1.64e-198	4.68e-196	443
cg19292062	CSNK2A1;CSNK2A1;CSNK2A1;CSNK2A1;CSNK2A1;CSNK2A1	chr20	524344	-0.183	-2.48	-22.7	9.39e-104	6.38e-101	226	-0.095	-2.95	-15.3	2.86e-51	7.79e-50	105
cg13135812	LOC102724084	chr16	80477413	0.255	0.111	22.7	1.42e-103	9.61e-101	225	0.26	0.561	29	6.47e-169	1.17e-166	375
cg26977936		chr6	28558022	-0.284	-0.41	-22.6	1.64e-103	1.11e-100	225	-0.116	-0.377	-12.2	1.1e-33	1.92e-32	65.1
cg05056638		chr8	24800824	-0.556	0.995	-22.6	2.58e-103	1.75e-100	225	-0.476	0.917	-28.4	5.98e-163	9.96e-161	362
cg26515799	SNU13;SNU13	chr22	42083886	0.24	-2.34	22.6	3.14e-103	2.12e-100	225	0.243	-2.31	32.4	2.51e-206	7.98e-204	461
cg24446128	GSK3B;GSK3B	chr3	119656458	0.211	-0.911	22.6	4.76e-103	3.21e-100	224	0.207	-0.566	29.4	5.88e-174	1.15e-171	387
cg07546943	AGAP1;AGAP1	chr2	236523362	-0.127	-0.392	-22.6	5.47e-103	3.68e-100	224	-0.134	-0.212	-34.5	5.96e-231	2.74e-228	518
cg13142134		chr6	42695332	-0.295	-0.349	-22.6	5.6e-103	3.76e-100	224	-0.313	-0.168	-33.3	3.97e-217	1.48e-214	486
cg18806997	SNORD46;RPS8;SNORD38A	chr1	45242078	0.241	-2.74	22.6	5.82e-103	3.9e-100	224	0.278	-2.77	35.3	3.38e-240	1.8e-237	539
cg22083892	KCNJ8	chr12	21928661	0.341	-0.672	22.6	6.07e-103	4.07e-100	224	0.338	-0.542	30.7	1.46e-187	3.53e-185	418
cg27010429	ANKRD17;ANKRD17;ANKRD17	chr4	74036138	0.155	1.42	22.6	7.09e-103	4.75e-100	224	0.171	1.98	36.9	4.63e-260	3.37e-257	585
cg20401945	ASPHD1	chr16	29912460	-0.257	-0.529	-22.6	7.71e-103	5.16e-100	224	-0.243	-0.299	-29	1.03e-169	1.89e-167	377
cg04430124		chr19	49568813	-0.193	-0.519	-22.6	9.57e-103	6.39e-100	224	-0.192	-0.349	-33.7	3.4e-222	1.37e-219	498
cg07057218		chr9	6086163	0.106	-0.131	22.5	1.12e-102	7.47e-100	223	0.125	0.288	38.1	4.84e-275	4.42e-272	619
cg16205352	PRPH	chr12	49688176	-0.16	0.346	-22.5	1.75e-102	1.16e-99	223	-0.156	0.628	-31.3	2.08e-194	5.58e-192	434
cg02143897	PARD3;PARD3;PARD3;PARD3;PARD3;PARD3;PARD3;PARD3;PARD3;PARD3;PARD3	chr10	35010273	0.279	-1.8	22.5	2.76e-102	1.83e-99	222	0.275	-1.7	31.6	1.83e-197	5.12e-195	441
cg02726377	SGMS2	chr4	108745279	-0.225	-0.0746	-22.5	3.47e-102	2.3e-99	222	-0.247	0.0886	-30	1.81e-180	3.95e-178	402
cg07824824	CIDEA;CIDEA	chr18	12254976	-0.325	0.445	-22.5	3.57e-102	2.36e-99	222	-0.152	0.413	-14.7	5.9e-48	1.49e-46	97.7
cg04274288		chr6	27648004	0.294	-3.03	22.5	4.79e-102	3.17e-99	222	0.288	-2.88	30.7	4.88e-188	1.18e-185	419
cg24474701	NARS;NARS	chr18	55289098	-0.2	-4.24	-22.5	6.25e-102	4.13e-99	222	-0.125	-4.55	-18.9	6.36e-77	2.86e-75	164
cg14515364		chr2	636606	-0.624	2.54	-22.5	6.42e-102	4.24e-99	222	-0.623	2.48	-31	1.75e-190	4.41e-188	425
cg12406703	DUSP5	chr10	112258680	-0.162	-2.65	-22.4	6.66e-102	4.39e-99	222	-0.174	-2.5	-32.7	1.22e-210	4.13e-208	471
cg04983977	GPR25	chr1	200842145	-0.185	0.721	-22.4	7.54e-102	4.97e-99	221	-0.156	0.975	-26.4	8.75e-143	1.09e-140	315
cg00186462	GPR128	chr3	100401284	-0.707	2.35	-22.4	7.55e-102	4.97e-99	221	-0.657	2.07	-30.2	1.55e-182	3.47e-180	407
cg05817212		chr16	228487	-0.259	0.441	-22.4	9.04e-102	5.93e-99	221	-0.267	0.667	-30.5	1.81e-185	4.23e-183	413
cg24230340	HTRA2;HTRA2;AUP1	chr2	74758080	0.235	-2.89	22.4	9.04e-102	5.93e-99	221	0.248	-2.66	32.5	2.82e-208	9.24e-206	466
cg16755220	RUNDC2A	chr16	12070685	-0.178	-3.1	-22.4	1.03e-101	6.73e-99	221	-0.0586	-3.34	-9.11	1.19e-19	1.25e-18	33.1
cg20679630	MPDU1;MPDU1	chr17	7487853	-0.318	-0.856	-22.4	1.04e-101	6.83e-99	221	-0.301	-0.703	-28.5	3.22e-164	5.45e-162	365
cg11009823	EPB41L1;EPB41L1;EPB41L1;EPB41L1;EPB41L1	chr20	34761098	-0.185	0.971	-22.4	1.13e-101	7.36e-99	221	-0.182	1.22	-30.3	2.07e-183	4.7e-181	409
cg05868531		chr2	232348602	-0.317	0.0703	-22.4	1.34e-101	8.77e-99	221	-0.286	-0.0353	-28.7	3.43e-166	5.97e-164	369
cg00843236	GSG1L	chr16	28074980	-0.222	-3.91	-22.4	1.47e-101	9.6e-99	221	-0.21	-4.35	-22	7.55e-102	5.17e-100	221
cg26748295		chr3	114010259	-0.195	-0.414	-22.4	1.67e-101	1.09e-98	221	-0.18	-0.255	-29	2.85e-169	5.2e-167	376
cg17205324	EFS;EFS	chr14	23835595	-0.24	-1.06	-22.4	2.57e-101	1.68e-98	220	-0.243	-0.893	-35.5	2.2e-243	1.24e-240	547
cg18272538		chr1	210425852	-0.172	-1.2	-22.4	2.67e-101	1.74e-98	220	-0.161	-0.915	-30	1.72e-180	3.75e-178	402
cg17101703	AAK1	chr2	69793701	-0.128	-0.955	-22.4	3.31e-101	2.15e-98	220	-0.128	-0.822	-33.9	1.51e-223	6.2e-221	501
cg17487553	PANX2;PANX2;PANX2	chr22	50609135	-0.159	-2.07	-22.4	3.82e-101	2.48e-98	220	0.00485	-2.28	0.912	0.362	0.445	-7.61
cg06930757	SHANK1	chr19	51216389	0.173	-1.37	22.3	4.38e-101	2.84e-98	220	0.205	-1.3	34.4	1e-229	4.54e-227	515
cg09388215	CCDC46	chr17	64188148	-0.172	-0.75	-22.3	5.03e-101	3.26e-98	220	-0.133	-1.02	-27.6	5.87e-155	8.76e-153	343
cg07761221	ADAMTS12	chr5	33801279	0.177	1.29	22.3	5.84e-101	3.78e-98	219	0.15	1.76	19.3	1.78e-79	8.42e-78	170
cg07348481		chr11	61355119	-0.132	-1.29	-22.3	6.12e-101	3.96e-98	219	-0.145	-1.06	-35	5.37e-237	2.73e-234	532
cg06697267	FOXA2;FOXA2	chr20	22565240	-0.221	-2.98	-22.3	6.22e-101	4.02e-98	219	-0.146	-3.38	-21	3.41e-93	2.03e-91	201
cg15104066	LOC338758	chr12	90102578	-0.214	-3.63	-22.3	7.48e-101	4.83e-98	219	-0.182	-3.95	-21.6	1.58e-98	1.02e-96	214
cg11927233	NPM1;NPM1;NPM1	chr5	170816542	0.228	-2.02	22.3	7.54e-101	4.87e-98	219	0.234	-2.03	29.5	1.52e-174	3.01e-172	388
cg02470045		chr19	56146928	0.334	-2.05	22.3	1.13e-100	7.26e-98	219	0.33	-1.77	29.6	6.13e-176	1.24e-173	392
cg00247870		chr2	9839765	-0.144	-0.556	-22.3	1.4e-100	9.04e-98	219	-0.127	-0.354	-29	9.03e-170	1.67e-167	377
cg20481312		chr15	59157579	-0.197	-0.316	-22.3	1.67e-100	1.08e-97	218	-0.205	-0.0666	-31.3	5.87e-194	1.56e-191	433
cg17131553	TRPS1	chr8	116676938	0.225	1.13	22.3	1.71e-100	1.1e-97	218	0.222	2.07	19.3	1.28e-79	6.04e-78	170
cg02188818	TBC1D9	chr4	141676849	0.188	-0.824	22.3	1.97e-100	1.27e-97	218	0.182	-0.686	29.8	5.73e-178	1.2e-175	396
cg13876135		chr1	211872318	-0.202	-1.39	-22.3	2.67e-100	1.71e-97	218	-0.0617	-1.54	-9.25	3.45e-20	3.73e-19	34.3
cg04252744	FAM110C	chr2	46700	-0.187	-2.75	-22.2	2.96e-100	1.89e-97	218	-0.0672	-3.18	-10.3	1.58e-24	2.05e-23	44.2
cg27130049	SGMS2	chr4	108745001	-0.213	0.636	-22.2	3.07e-100	1.96e-97	218	-0.254	1.08	-29.6	7.57e-176	1.53e-173	391
cg25433267	C10orf41;ZNF503	chr10	77161647	-0.175	-0.717	-22.2	3.91e-100	2.49e-97	218	-0.0815	-1.25	-14.5	1.25e-46	3.06e-45	94.7
cg24070990		chr1	228634724	-0.278	1.79	-22.2	4.84e-100	3.09e-97	217	-0.253	1.9	-25.9	6.74e-138	7.82e-136	304
cg06322113		chr14	21296181	0.162	1.4	22.2	5.22e-100	3.33e-97	217	0.159	1.99	28.1	3.86e-160	6.19e-158	355
cg01937803		chr14	103605307	-0.251	-1.43	-22.2	5.3e-100	3.38e-97	217	-0.212	-1.14	-27.3	8.74e-152	1.24e-149	336
cg25805864	MATN2;MATN2	chr8	99033730	0.292	-2.42	22.2	5.95e-100	3.79e-97	217	0.293	-2.36	29.3	4.01e-172	7.64e-170	383
cg11177296	MIR646HG	chr20	58775837	0.116	0.879	22.2	6.99e-100	4.44e-97	217	0.0942	1.29	24.6	5.29e-125	5.1e-123	275
cg01805480	FBRSL1	chr12	133137879	-0.168	-2.78	-22.2	7.5e-100	4.76e-97	217	-0.0727	-3.03	-12.2	7.39e-34	1.3e-32	65.5
cg05803296	ATXN7L1;ATXN7L1	chr7	105319615	0.124	-2.34	22.2	8.15e-100	5.18e-97	217	0.111	-2.25	30.1	2.97e-181	6.55e-179	404
cg18174881	C14orf106	chr14	45723353	-0.474	0.862	-22.2	8.55e-100	5.42e-97	217	-0.517	1.08	-30.8	3.05e-188	7.43e-186	420
cg05833851	CLYBL	chr13	100548910	-0.291	1.84	-22.2	9.25e-100	5.86e-97	217	-0.365	2.32	-30	4.47e-180	9.69e-178	401
cg06868100	PRR15	chr7	29606349	0.436	-1.88	22.2	1.1e-99	6.96e-97	217	0.516	-1.92	32.6	7e-209	2.31e-206	467
cg08124399	DDX43	chr6	74104868	-0.609	0.885	-22.2	1.23e-99	7.78e-97	216	-0.579	1.06	-28.1	1.23e-159	1.97e-157	354
cg19098932	PEX10;PEX10	chr1	2345152	-0.234	-0.302	-22.2	1.47e-99	9.3e-97	216	-0.197	-0.11	-24.9	3.67e-128	3.71e-126	282
cg09107315	GIPC2	chr1	78511488	-0.195	-2.95	-22.1	3.07e-99	1.94e-96	215	-0.217	-2.74	-31.2	1.02e-192	2.66e-190	430
cg10242160	ZAR1	chr4	48493350	-0.143	-2.4	-22.1	3.34e-99	2.1e-96	215	-0.152	-2.06	-34.3	3.72e-228	1.65e-225	512
cg12675848		chr9	125109120	-0.157	-1.86	-22.1	3.34e-99	2.1e-96	215	-0.196	-1.68	-36.1	4.05e-250	2.54e-247	562
cg14616345	LAMC3	chr9	133901267	0.164	-0.396	22.1	3.34e-99	2.1e-96	215	0.139	-0.156	27.1	3.49e-150	4.86e-148	332
cg03122264	C6orf174	chr6	127797208	-0.256	0.877	-22.1	3.35e-99	2.1e-96	215	-0.27	1.13	-29.9	2.72e-179	5.81e-177	399
cg13712183	SORL1	chr11	121447448	-0.148	-0.939	-22.1	3.58e-99	2.25e-96	215	-0.147	-0.741	-31.1	2.21e-192	5.74e-190	429
cg23652484		chr1	211872653	-0.188	0.303	-22.1	3.91e-99	2.45e-96	215	-0.201	0.544	-31.7	9.42e-199	2.69e-196	444
cg00871698	FERMT2;FERMT2;FERMT2	chr14	53417998	-0.193	-3.35	-22.1	4.12e-99	2.58e-96	215	-0.168	-3.88	-27.3	6.81e-152	9.72e-150	336
cg08461746	KCNIP3;KCNIP3	chr2	96014770	-0.138	0.619	-22.1	4.46e-99	2.79e-96	215	-0.119	0.926	-27.2	1.05e-150	1.47e-148	334
cg20519182	HSF4;HSF4	chr16	67200153	-0.176	-3.17	-22.1	5.01e-99	3.13e-96	215	-0.167	-3.03	-30.4	9.19e-185	2.13e-182	412
cg15378486		chr17	79491582	-0.129	-1.46	-22.1	5.03e-99	3.14e-96	215	-0.131	-1.26	-30.6	1.33e-186	3.17e-184	416
cg19280206	PIGZ	chr3	196694932	-0.389	0.277	-22.1	5.54e-99	3.46e-96	215	-0.349	0.465	-28.4	1.93e-163	3.24e-161	363
cg04286737	PRNP;PRNP;PRNP;PRNP	chr20	4665645	0.15	3.12	22.1	6.46e-99	4.03e-96	215	0.133	3.55	26.3	1.23e-141	1.5e-139	313
cg05020125	LOC728024;ERLIN2	chr8	37605552	-0.213	-1.39	-22.1	7.48e-99	4.66e-96	215	-0.18	-1.2	-25	1.91e-129	1.97e-127	285
cg16440561	SPEG	chr2	220312854	-0.737	-1.09	-22.1	8.54e-99	5.32e-96	214	-0.624	-1.02	-25.8	1.25e-136	1.42e-134	301
cg09987596	FAM123C;FAM123C;FAM123C;FAM123C	chr2	131513705	-0.264	-4.22	-22.1	1.02e-98	6.35e-96	214	-0.188	-4.53	-21.3	1.74e-95	1.08e-93	207
cg00973424		chr1	164325910	0.214	1.44	22	1.41e-98	8.77e-96	214	0.117	2.62	7.48	8.75e-14	6.65e-13	19.8
cg26107597	COCH;COCH	chr14	31343283	-0.192	-0.951	-22	1.56e-98	9.68e-96	214	-0.196	-0.772	-30.9	6.38e-190	1.59e-187	424
cg23960707	SFRS1;SFRS1	chr17	56083289	0.178	-2.14	22	1.61e-98	9.99e-96	214	0.162	-2.1	29.6	3.52e-176	7.12e-174	392
cg24625734	CENPU;CENPU	chr4	185640952	0.184	1.6	22	1.69e-98	1.04e-95	214	0.154	2.25	19.7	1.36e-82	6.79e-81	177
cg09826056	GIPC2	chr1	78511360	-0.188	-1.57	-22	1.7e-98	1.05e-95	214	-0.18	-1.25	-29.4	2.96e-173	5.74e-171	385
cg14878685	GRM5;GRM5;GRM5-AS1	chr11	88241425	-0.385	0.603	-22	2.03e-98	1.25e-95	214	-0.408	0.734	-30.4	6.17e-184	1.41e-181	410
cg19142740	CADM4	chr19	44139323	-0.15	-2.03	-22	2.48e-98	1.53e-95	213	-0.141	-1.88	-27.7	8.54e-156	1.29e-153	345
cg00884334		chr15	34787920	-0.253	-2.48	-22	3.16e-98	1.94e-95	213	-0.271	-2.23	-27.2	8.42e-151	1.18e-148	334
cg01752881		chr2	25427114	-0.284	1.52	-22	3.26e-98	2.01e-95	213	-0.23	1.55	-23.2	2.99e-112	2.41e-110	245
cg20972255		chr4	77723244	-0.293	-0.415	-22	3.33e-98	2.04e-95	213	-0.289	-0.23	-30.2	1.25e-182	2.79e-180	407
cg14466942	RBM24;RBM24;RBM24	chr6	17282700	-0.16	-0.836	-22	3.73e-98	2.29e-95	213	-0.174	-0.621	-32.5	7.36e-208	2.39e-205	465
cg04708975		chr19	40459334	0.18	-3.44	22	4.28e-98	2.62e-95	213	0.159	-3.4	28.2	2.74e-161	4.46e-159	358
cg01355392	SOX18	chr20	62679255	0.333	-0.569	22	4.28e-98	2.62e-95	213	0.351	-0.412	33	1.01e-213	3.59e-211	478
cg10502244	COL2A1;COL2A1	chr12	48399295	-0.324	1.93	-22	4.34e-98	2.66e-95	213	-0.279	1.98	-26.8	1.67e-146	2.2e-144	324
cg26150489	AHNAK	chr11	62275906	-0.186	-1.22	-22	4.52e-98	2.77e-95	213	-0.188	-1.06	-32.7	3.24e-210	1.09e-207	470
cg12397802	EGR2;EGR2;EGR2;EGR2	chr10	64573476	-0.597	3.22	-22	4.55e-98	2.78e-95	213	-0.675	3.44	-29.1	2.18e-170	4.05e-168	379
cg19401111	OSTalpha	chr3	195943345	-0.183	0.0131	-22	4.65e-98	2.84e-95	213	-0.167	0.265	-29.8	1.95e-177	4.03e-175	395
cg18877667	DLX4;DLX4	chr17	48051089	-0.172	0.0716	-22	4.65e-98	2.84e-95	213	-0.167	0.252	-29.1	1.11e-170	2.08e-168	379
cg00153101	PLCH2	chr1	2431753	-0.215	-1.71	-22	4.91e-98	3e-95	213	-0.217	-1.63	-27.1	3.6e-150	5.01e-148	332
cg06951627		chr6	26196580	0.249	0.0206	22	5.3e-98	3.23e-95	213	0.22	0.188	28.2	6.55e-161	1.06e-158	357
cg02578692	LOC101927668	chr7	20022994	0.127	1.22	22	5.64e-98	3.43e-95	213	0.121	1.54	28.3	8.6e-162	1.41e-159	359
cg16743289	CACYBP;CACYBP	chr1	174968144	-0.198	-0.654	-22	6.3e-98	3.83e-95	212	-0.18	-0.478	-27.5	3.85e-154	5.66e-152	341
cg18041277		chr8	57030824	-0.552	1.87	-22	6.52e-98	3.96e-95	212	-0.375	1.66	-21.9	7.33e-101	4.94e-99	219
cg08122831		chr2	213697579	-0.394	0.464	-22	6.91e-98	4.19e-95	212	-0.413	0.729	-31.1	2.63e-192	6.83e-190	429
cg04198471		chr2	38325317	-0.335	0.138	-21.9	7.49e-98	4.54e-95	212	-0.331	0.267	-28.1	3.41e-160	5.48e-158	355
cg27558107	RIMS1	chr6	72596297	-0.214	-3.78	-21.9	9.05e-98	5.49e-95	212	-0.116	-4.02	-9.91	6.69e-23	8.12e-22	40.5
cg08375515	LOC100128006;ARHGAP44	chr17	12694121	-0.28	0.115	-21.9	9.47e-98	5.73e-95	212	-0.29	0.303	-29.8	5.68e-178	1.19e-175	396
cg15157791	PTPRA;PTPRA;PTPRA	chr20	2854198	-0.209	-4.23	-21.9	1.24e-97	7.47e-95	212	-0.137	-4.57	-16.7	5.4e-61	1.79e-59	128
cg14513685	SLCO3A1;SLCO3A1	chr15	92619028	-0.154	-0.767	-21.9	1.73e-97	1.05e-94	211	-0.161	-0.566	-32.7	1.71e-210	5.79e-208	471
cg26297808		chr7	1372924	0.3	-2.76	21.9	1.93e-97	1.17e-94	211	0.31	-2.66	32.7	1.06e-209	3.54e-207	469
cg19168482	TSPYL4	chr6	116576498	0.2	0.708	21.9	2.46e-97	1.48e-94	211	0.191	1.14	25.7	7.32e-136	8.25e-134	299
cg04726697	KIF1C;INCA1;INCA1;INCA1;INCA1	chr17	4900451	-0.226	-0.879	-21.9	2.91e-97	1.76e-94	211	-0.0541	-0.939	-7.26	4.55e-13	3.28e-12	18.1
cg18745424	GPR128	chr3	100401200	-0.24	0.889	-21.9	3.43e-97	2.07e-94	211	-0.235	1.13	-28.9	6.71e-168	1.2e-165	373
cg13655082		chr9	125109046	-0.231	0.415	-21.9	3.85e-97	2.32e-94	211	-0.241	0.347	-34.6	9.91e-233	4.71e-230	522
cg06478649	MYF5	chr12	81111174	-0.272	-1.37	-21.9	3.87e-97	2.32e-94	211	-0.286	-1.07	-32.1	3.7e-203	1.13e-200	454
cg18527241	ATXN7L1;ATXN7L1;ATXN7L1	chr7	105319558	0.135	-2.17	21.9	4.02e-97	2.41e-94	211	0.109	-2	27.6	5.46e-155	8.14e-153	343
cg11704490		chr2	162284894	-0.309	0.306	-21.9	4.39e-97	2.64e-94	211	-0.403	0.596	-32.1	2.59e-203	7.94e-201	454
cg20192259	TCF24	chr8	67875922	-0.256	0.141	-21.9	4.55e-97	2.73e-94	211	-0.267	0.332	-30.3	2.27e-183	5.16e-181	409
cg16345647	DSCR6	chr21	38378406	-0.17	-2.35	-21.9	4.56e-97	2.73e-94	211	-0.184	-2.22	-33	3.2e-213	1.13e-210	477
cg11995069	KBTBD4;NDUFS3;KBTBD4;KBTBD4;KBTBD4	chr11	47600522	-0.217	-4.62	-21.8	5.18e-97	3.1e-94	210	-0.186	-4.98	-17.9	3.7e-69	1.44e-67	146
cg04913934	TXNDC11	chr16	11836713	-0.191	-3.29	-21.8	5.42e-97	3.24e-94	210	-0.123	-3.68	-19.3	8.65e-80	4.1e-78	171
cg20422417		chr2	25427108	-0.294	0.859	-21.8	8.07e-97	4.81e-94	210	-0.204	0.922	-18.7	6.32e-75	2.75e-73	160
cg18059891	C19orf46	chr19	36499721	-0.191	-0.696	-21.8	8.09e-97	4.83e-94	210	-0.206	-0.568	-33.5	8.35e-220	3.22e-217	492
ch.8.76350685F		chr8	76188130	-0.168	-4.15	-21.8	8.93e-97	5.33e-94	210	-0.141	-4.6	-18.5	1.55e-73	6.56e-72	156
cg16828491	SH3TC1	chr4	8230829	-0.158	-0.666	-21.8	1.07e-96	6.35e-94	210	-0.165	-0.464	-36.5	1.54e-254	1.03e-251	572
cg13372743	PXDNL	chr8	52322134	-0.512	2.67	-21.8	1.26e-96	7.53e-94	209	-0.476	2.83	-25.9	5.86e-138	6.8e-136	304
cg22890159	BHMG1	chr19	46267312	-0.238	-0.244	-21.8	1.28e-96	7.6e-94	209	-0.232	0.00939	-31.7	1.44e-198	4.09e-196	444
cg03727500		chr2	232348334	-0.298	-0.709	-21.8	1.36e-96	8.07e-94	209	-0.294	-0.502	-32.4	5.11e-207	1.64e-204	463
cg09824731	GRM4;GRM4;GRM4;GRM4	chr6	34113930	-0.263	-1.34	-21.8	1.41e-96	8.38e-94	209	-0.0715	-1.49	-7.55	5.45e-14	4.2e-13	20.2
cg09127493		chr17	47964796	-0.23	0.336	-21.8	1.57e-96	9.34e-94	209	-0.213	0.576	-29.5	1.03e-174	2.05e-172	389
cg14445917		chr1	115969113	-0.285	-3.95	-21.8	1.81e-96	1.07e-93	209	-0.207	-3.92	-25.8	4.1e-137	4.7e-135	302
cg07327276		chr16	1957994	-0.157	-1.57	-21.8	1.88e-96	1.11e-93	209	-0.158	-1.31	-31.3	1.39e-194	3.74e-192	434
cg22138735	SOX18	chr20	62679713	0.376	-0.328	21.8	1.94e-96	1.15e-93	209	0.417	-0.316	37.1	7.98e-262	5.95e-259	589
cg01878345	POU3F3	chr2	105471960	-0.26	-1.97	-21.8	2.19e-96	1.3e-93	209	-0.111	-2.46	-10.6	8.54e-26	1.16e-24	47.1
cg25103895	ADO;ADO	chr10	64565642	0.148	-0.901	21.8	2.34e-96	1.38e-93	209	0.136	-0.659	30.5	2.64e-185	6.14e-183	413
cg19202384	PYCR1;PYCR1	chr17	79894511	0.15	0.431	21.8	2.42e-96	1.43e-93	209	0.142	0.697	28.2	4.67e-161	7.57e-159	357
cg00688546	MCM4;MCM4;MCM4;MCM4	chr8	48874244	0.149	-2.76	21.8	2.65e-96	1.56e-93	209	0.143	-2.58	32.4	3.59e-206	1.14e-203	461
cg23288337	ECEL1P2	chr2	233250701	-0.168	-1.45	-21.7	3.07e-96	1.81e-93	209	-0.178	-1.31	-33.4	1.7e-218	6.44e-216	489
cg14280964	ZC3H12A	chr1	37940281	-0.182	-3.94	-21.7	3.3e-96	1.94e-93	209	-0.145	-4.24	-21.3	1.14e-95	7.04e-94	207
cg00213123	CYP1A1	chr15	75019070	-0.207	-1.76	-21.7	3.55e-96	2.09e-93	208	-0.0606	-1.92	-8.64	7.61e-18	7.36e-17	29
cg21726844	MLNR	chr13	49794079	-0.121	-2.71	-21.7	4.38e-96	2.57e-93	208	-0.15	-2.49	-37.8	1.09e-270	9.27e-268	609
cg11784628	TXNL4A;TXNL4A	chr18	77770329	0.129	0.712	21.7	5.9e-96	3.46e-93	208	0.125	1.02	30	6.76e-180	1.46e-177	401
cg03868139		chr2	33896038	0.178	2.02	21.7	5.97e-96	3.5e-93	208	0.133	2.74	18.7	4e-75	1.74e-73	160
cg08595869	SHROOM1;SHROOM1;SHROOM1	chr5	132161999	-0.155	-0.714	-21.7	6.08e-96	3.56e-93	208	-0.15	-0.452	-31.2	3.33e-193	8.78e-191	431
cg23855319	NAT8L	chr4	2062392	-0.36	-1.05	-21.7	7.04e-96	4.11e-93	208	-0.379	-0.86	-30	7.11e-180	1.53e-177	401
cg19766489	GIPC2	chr1	78511344	-0.269	-0.898	-21.7	7.51e-96	4.39e-93	208	-0.272	-0.751	-29.5	1.19e-174	2.36e-172	389
cg03828221	ZNF497;ZNF497	chr19	58868572	-0.342	0.251	-21.7	7.64e-96	4.46e-93	208	-0.347	0.563	-28.9	3.02e-168	5.43e-166	374
cg05348216	PRSS16	chr6	27222905	-0.215	0.611	-21.7	8.26e-96	4.82e-93	208	-0.262	0.789	-34.8	3.04e-234	1.48e-231	526
cg15903032		chr10	101297605	0.174	-0.89	21.7	8.36e-96	4.87e-93	208	0.148	-0.703	25.3	4.15e-132	4.42e-130	291
cg12282311	ZNF2;ZNF2	chr2	95830943	-0.183	-4.04	-21.7	9.76e-96	5.68e-93	207	-0.167	-4.53	-23.6	2.78e-116	2.38e-114	254
cg20073313	PXDNL	chr8	52322009	-0.717	1.59	-21.7	1.03e-95	5.96e-93	207	-0.624	1.69	-25.5	2.66e-134	2.92e-132	296
cg01433297	SMOX;SMOX;SMOX;SMOX	chr20	4151816	-0.195	0.597	-21.7	1.11e-95	6.43e-93	207	-0.255	0.86	-35.2	4.25e-239	2.23e-236	537
cg26078439	PPP1R16A	chr8	145721896	0.106	0.975	21.6	1.83e-95	1.06e-92	207	0.118	1.36	35.6	1.55e-244	9e-242	549
cg12045875	DDX43;DDX43	chr6	74104594	-0.746	1.83	-21.6	1.92e-95	1.11e-92	207	-0.68	1.82	-25.6	2.55e-135	2.85e-133	298
cg02725313	REM1	chr20	30071913	-0.232	-0.554	-21.6	1.94e-95	1.12e-92	207	-0.197	-0.202	-30.4	2.81e-184	6.46e-182	411
cg24856658	JMY	chr5	78533917	0.219	-0.166	21.6	1.95e-95	1.13e-92	207	0.216	0.12	25.2	1.83e-131	1.93e-129	289
cg12627844	VPS54;VPS54	chr2	64245000	0.202	-0.921	21.6	2.49e-95	1.44e-92	207	0.145	-0.738	26	8.1e-139	9.51e-137	306
cg23414861	DPPA5	chr6	74064064	-0.525	1.32	-21.6	2.5e-95	1.44e-92	207	-0.505	1.22	-29.7	1.47e-176	3e-174	393
cg02359712		chr5	77280597	-0.298	-0.457	-21.6	3.67e-95	2.12e-92	206	-0.28	-0.3	-28.7	1.43e-166	2.51e-164	370
cg00983060		chr6	31531190	-0.199	1.05	-21.6	4.96e-95	2.85e-92	206	-0.219	1.21	-32.3	4.31e-205	1.35e-202	459
cg18735956		chr6	34113908	-0.264	-1.31	-21.6	5.24e-95	3.02e-92	206	-0.066	-1.46	-7.38	1.89e-13	1.4e-12	19
cg15148078	C19orf77	chr19	3480561	0.366	0.0843	21.6	6.51e-95	3.74e-92	206	0.399	0.48	29.7	2.94e-177	6.07e-175	395
cg19423558		chr12	127642640	0.193	0.759	21.6	6.68e-95	3.84e-92	206	0.232	1.33	34.5	5.76e-231	2.65e-228	518
cg18474095	FAM181B	chr11	82445247	-0.137	-1.09	-21.6	7.02e-95	4.03e-92	205	-0.147	-0.936	-30.4	4.5e-184	1.03e-181	410
cg23332732	ITPR2	chr12	26986274	-0.205	-2.67	-21.6	8.25e-95	4.73e-92	205	-0.145	-3.3	-19.5	2.3e-81	1.12e-79	174
cg13026730	GPR27;EIF4E3;EIF4E3	chr3	71804139	-0.308	-0.363	-21.6	9.78e-95	5.6e-92	205	-0.196	-0.459	-17.8	1.53e-68	5.88e-67	145
cg19742916		chr14	100086137	-0.197	-0.237	-21.6	1.04e-94	5.96e-92	205	-0.191	-0.0215	-29	1.61e-169	2.96e-167	377
cg01434528	PACSIN2;PACSIN2	chr22	43355678	0.228	-0.286	21.6	1.06e-94	6.06e-92	205	0.219	0.124	23.7	6.23e-117	5.36e-115	256
cg03569507	COPZ2	chr17	46114237	-0.141	-0.00548	-21.6	1.06e-94	6.06e-92	205	-0.134	0.239	-29.2	1.83e-171	3.45e-169	381
cg03059991		chr12	54144785	-0.165	-2.08	-21.6	1.08e-94	6.19e-92	205	-0.198	-1.9	-35.5	1.29e-242	7.15e-240	545
cg25429619	RABGAP1L;RABGAP1L;RABGAP1L;RABGAP1L;RABGAP1L;RABGAP1L	chr1	174846521	0.237	-0.111	21.6	1.11e-94	6.35e-92	205	0.256	0.314	26.3	2.22e-141	2.7e-139	312
cg11206167		chr5	42924367	-0.765	1.84	-21.5	1.26e-94	7.18e-92	205	-0.746	1.75	-29.5	1.22e-174	2.41e-172	389
cg13545212	SLC13A5;SLC13A5	chr17	6617192	-0.187	-2.64	-21.5	1.51e-94	8.62e-92	205	-0.096	-3.05	-13.7	6.7e-42	1.47e-40	83.9
cg26904832		chr6	28430404	0.305	-2.71	21.5	2.02e-94	1.15e-91	204	0.404	-2.85	33	3.24e-213	1.14e-210	477
cg21911647	COL16A1	chr1	32170422	-0.114	-1.82	-21.5	2.06e-94	1.17e-91	204	-0.123	-1.58	-32.3	8.83e-206	2.79e-203	460
cg17822779		chr8	135174326	0.137	0.245	21.5	2.25e-94	1.28e-91	204	0.142	0.646	27.6	7.43e-155	1.1e-152	343
cg15371801		chr2	232348684	-0.306	0.582	-21.5	2.26e-94	1.28e-91	204	-0.284	0.513	-32.6	2.08e-208	6.82e-206	466
cg09085594		chr16	9278944	0.186	-0.401	21.5	2.65e-94	1.5e-91	204	0.163	0.117	21.8	2.34e-100	1.57e-98	218
cg12165772	DLX3	chr17	48070354	-0.262	-0.52	-21.5	2.65e-94	1.5e-91	204	-0.269	-0.372	-28.9	1.51e-168	2.72e-166	375
cg14556503	DDX43	chr6	74104870	-0.757	2.07	-21.5	2.81e-94	1.59e-91	204	-0.7	1.88	-27.2	1.8e-150	2.51e-148	333
cg09068286	GFPT2	chr5	179779115	-0.22	-0.28	-21.5	2.93e-94	1.66e-91	204	-0.222	-0.125	-29.6	1.44e-175	2.89e-173	391
cg16604218	EIF2B3;EIF2B3	chr1	45452605	-0.306	-1.65	-21.5	3.2e-94	1.81e-91	204	-0.317	-1.52	-29.5	2.63e-174	5.19e-172	388
cg10052691	ABI3BP	chr3	100612701	-0.15	-0.829	-21.5	3.24e-94	1.83e-91	204	-0.14	-0.603	-29.9	3.25e-179	6.93e-177	399
cg09248660		chr6	24969848	-0.103	-1.41	-21.5	3.85e-94	2.17e-91	204	-0.0841	-1.17	-29.3	3.63e-172	6.92e-170	383
cg02072464	MIR320E;PRKD2;PRKD2;PRKD2;PRKD2	chr19	47213050	0.143	1.69	21.5	3.87e-94	2.18e-91	204	0.142	2.14	25.9	1.34e-137	1.55e-135	303
cg05674437	PIGZ	chr3	196694153	-0.511	2.76	-21.5	4.44e-94	2.5e-91	204	-0.468	2.9	-26.6	1.78e-144	2.27e-142	319
cg20239391	ELMO2;ELMO2	chr20	45030732	-0.0995	0.318	-21.5	5.89e-94	3.32e-91	203	-0.0801	0.516	-25.2	3.76e-131	3.95e-129	289
cg12104698	TBXAS1;TBXAS1;TBXAS1;TBXAS1;TBXAS1;TBXAS1;TBXAS1;TBXAS1;TBXAS1	chr7	139529130	0.131	-1.68	21.5	6.45e-94	3.63e-91	203	0.109	-1.52	28.3	3.95e-162	6.51e-160	360
cg14188330	PCGF1	chr2	74735495	-0.128	-2.87	-21.4	7.28e-94	4.09e-91	203	-0.151	-2.66	-34.6	2.15e-232	1.01e-229	521
cg04459939		chr15	90291141	-0.234	0.564	-21.4	7.45e-94	4.19e-91	203	-0.218	0.834	-30.3	1.46e-183	3.33e-181	409
cg01858866	PABPC4;PABPC4;PABPC4	chr1	40040016	0.112	-1.09	21.4	7.59e-94	4.26e-91	203	0.0978	-0.898	29.1	5.26e-170	9.74e-168	378
cg00565882	CYP1B1	chr2	38300707	-0.271	-1.8	-21.4	8.35e-94	4.69e-91	203	-0.264	-1.72	-29.9	5.78e-179	1.23e-176	398
cg10026853		chr9	135031667	-0.16	-1.21	-21.4	8.53e-94	4.78e-91	203	-0.136	-0.94	-27.9	4.82e-158	7.51e-156	350
cg04478991	OSTalpha	chr3	195943198	-0.21	0.48	-21.4	8.81e-94	4.94e-91	203	-0.2	0.673	-28.5	3.12e-164	5.29e-162	365
cg03626579	ZNF497	chr19	58868858	-0.199	1.01	-21.4	8.91e-94	4.99e-91	203	-0.215	1.27	-31.1	2.06e-192	5.36e-190	429
cg00425710	MT1A	chr16	56672671	-0.229	0.251	-21.4	9.95e-94	5.56e-91	203	-0.232	0.512	-28.7	8.77e-166	1.52e-163	368
cg06636541	BAHCC1	chr17	79374515	0.361	-0.345	21.4	1.26e-93	7.05e-91	203	0.491	-0.412	39.8	2.41e-296	3.24e-293	668
cg03342928	SSC5D	chr19	56002446	-0.494	3.77	-21.4	1.4e-93	7.8e-91	203	-0.53	3.74	-27.8	4.55e-157	7e-155	348
cg23283155	CCDC177	chr14	70038120	-0.336	-0.36	-21.4	1.41e-93	7.87e-91	203	-0.311	-0.104	-28.6	1.44e-165	2.49e-163	368
cg24295985	PLCH2	chr1	2431385	-0.0889	-1.52	-21.4	1.43e-93	7.96e-91	202	-0.072	-1.15	-29.4	3.4e-173	6.58e-171	385
cg12254611	STRN4;STRN4;FKRP;FKRP	chr19	47249193	-0.151	-2.15	-21.4	1.45e-93	8.05e-91	202	0.00054	-2.45	0.108	0.914	0.935	-8.02
cg08625794		chr15	90303646	-0.141	0.308	-21.4	1.47e-93	8.18e-91	202	-0.129	0.559	-29.4	1.42e-173	2.77e-171	386
cg16705680		chr2	74738596	-0.129	-0.863	-21.4	1.71e-93	9.5e-91	202	-0.135	-0.703	-32.1	2.75e-203	8.41e-201	454
cg11976222	BAHCC1	chr17	79374340	0.398	-2.06	21.4	1.83e-93	1.02e-90	202	0.564	-2.09	40.9	0	1.96e-306	699
cg27236331	SPESP1;NOX5;SPESP1;NOX5;NOX5;NOX5;MIR548H4	chr15	69222964	-0.55	1.4	-21.4	1.87e-93	1.04e-90	202	-0.475	1.24	-26.9	5.44e-148	7.35e-146	327
cg18958135	ASAP3;ASAP3	chr1	23797190	0.0948	0.195	21.4	2.27e-93	1.26e-90	202	0.0761	0.496	26.6	3.4e-144	4.32e-142	319
cg01135546		chr17	45949828	-0.35	-0.966	-21.4	3.06e-93	1.69e-90	202	-0.295	-0.969	-26.4	4.44e-143	5.56e-141	316
cg24124285	LOC100133669	chr8	144065928	-0.219	-0.151	-21.4	3.17e-93	1.76e-90	202	-0.241	0.0749	-34.2	5.76e-227	2.49e-224	509
cg01672129		chr14	103011800	-0.156	-1.97	-21.4	3.38e-93	1.87e-90	202	-0.171	-1.74	-31.7	7.75e-199	2.22e-196	444
cg21201109	KANK2	chr19	11307090	-0.11	-0.00268	-21.4	3.85e-93	2.13e-90	202	-0.125	0.247	-35	2.95e-237	1.51e-234	532
cg02231404	SOX18	chr20	62679635	0.33	0.557	21.4	3.91e-93	2.17e-90	201	0.301	0.501	31.8	6.63e-200	1.93e-197	447
cg01343041	C2orf84	chr2	24397787	-0.314	-0.771	-21.4	3.97e-93	2.2e-90	201	-0.325	-0.615	-31.2	1.73e-193	4.58e-191	432
cg21818059	RNF34;RNF34;RNF34	chr12	121839024	0.164	-1.89	21.3	4.63e-93	2.56e-90	201	0.141	-1.83	27.2	5.81e-151	8.19e-149	334
cg19123916	SLC10A4	chr4	48484788	-0.325	0.246	-21.3	4.64e-93	2.56e-90	201	-0.316	0.427	-28.1	2e-159	3.17e-157	354
cg03550951	RGS7;RGS7;RGS7;RGS7	chr1	241111248	0.302	-0.219	21.3	5.99e-93	3.3e-90	201	0.296	0.162	25.8	3.39e-137	3.9e-135	303
cg07031872	SLC24A4	chr14	92788417	-0.199	-0.218	-21.3	6.24e-93	3.44e-90	201	-0.187	0.0559	-29	6.17e-169	1.12e-166	375
cg22753548	TNNI3	chr19	55668066	0.429	-1.99	21.3	6.28e-93	3.45e-90	201	0.395	-1.89	25.5	1.88e-133	2.04e-131	294
cg13348458		chr6	27569671	0.531	-2.18	21.3	6.28e-93	3.45e-90	201	0.584	-2.02	31.6	3.84e-197	1.07e-194	440
cg05901357	TRIM54;TRIM54	chr2	27529325	-0.286	-2.54	-21.3	7.06e-93	3.88e-90	201	-0.279	-2.43	-27.6	2.33e-154	3.44e-152	342
cg07107628		chr6	27210934	-0.326	1.38	-21.3	7.65e-93	4.2e-90	201	-0.392	1.71	-29.6	1.29e-175	2.58e-173	391
cg24117274	RAP1GAP;RAP1GAP;RAP1GAP	chr1	21945805	-0.381	-1.1	-21.3	8.39e-93	4.6e-90	201	-0.197	-1.25	-15.7	2.8e-54	8.13e-53	112
cg16143910	RBM39;RBM39	chr20	34319989	0.149	2.12	21.3	9.46e-93	5.18e-90	201	0.0748	2.81	10.5	1.78e-25	2.38e-24	46.3
cg19318450	TMEM50B	chr21	34852305	-0.155	-2.22	-21.3	1.04e-92	5.69e-90	201	0.00127	-2.53	0.264	0.791	0.838	-7.99
cg09182138	BCAN;BCAN	chr1	156612436	-0.14	-1.58	-21.3	1.22e-92	6.68e-90	200	-0.146	-1.4	-30	1.14e-179	2.45e-177	400
cg21710255	CRISP2;CRISP2;CRISP2;CRISP2;CRISP2	chr6	49681742	-0.351	0.212	-21.3	1.47e-92	8e-90	200	-0.327	0.39	-25.8	1.38e-136	1.57e-134	301
cg01120874	FIBCD1;FIBCD1	chr9	133811816	-0.129	-2.26	-21.3	1.5e-92	8.17e-90	200	-0.145	-2.09	-32.1	1.79e-203	5.49e-201	455
cg11837402	SNX5;C20orf72;SNX5	chr20	17949715	-0.235	-4.35	-21.3	1.59e-92	8.68e-90	200	-0.173	-4.62	-19.6	3.97e-82	1.97e-80	176
cg07026636		chr14	103691799	-0.141	-1.59	-21.3	1.8e-92	9.78e-90	200	-0.127	-1.36	-26.6	8.83e-145	1.13e-142	320
cg07493858	MGC45800	chr4	183061830	-0.238	-1.97	-21.3	2.01e-92	1.09e-89	200	-0.0667	-2.11	-7.7	1.63e-14	1.3e-13	21.4
cg22953865	CCDC85C	chr14	99988654	-0.311	1.65	-21.3	2.23e-92	1.21e-89	200	-0.287	1.6	-30	2.7e-180	5.87e-178	402
cg16537756	PTGIS	chr20	48184832	-0.177	-3.65	-21.3	2.25e-92	1.23e-89	200	-0.128	-3.91	-19.4	1.12e-80	5.4e-79	173
cg16248798		chr1	247271246	-0.248	0.194	-21.3	2.35e-92	1.28e-89	200	-0.22	0.456	-24.1	8.22e-121	7.48e-119	265
cg16431888	ALPK2	chr18	56220870	0.164	0.36	21.2	2.7e-92	1.47e-89	200	0.115	0.909	24.6	1.02e-125	9.99e-124	276
cg15166296	MYF6	chr12	81101022	-0.299	0.356	-21.2	2.71e-92	1.47e-89	200	-0.312	0.555	-29.4	3.83e-173	7.41e-171	385
cg07999371		chr1	26847004	0.101	-1.58	21.2	2.86e-92	1.55e-89	200	0.094	-1.28	31.5	1.82e-196	5.02e-194	439
cg15620114	SLC16A12	chr10	91296457	-0.446	1.36	-21.2	3.46e-92	1.87e-89	199	-0.472	1.6	-29.3	2.31e-172	4.41e-170	383
cg15138125		chr1	157948893	-0.246	-0.692	-21.2	4e-92	2.17e-89	199	-0.21	-0.658	-26.6	7.49e-145	9.61e-143	320
cg05888192	PLCH2	chr1	2399691	0.151	-2.83	21.2	4.18e-92	2.26e-89	199	0.16	-2.62	28.1	1.69e-159	2.69e-157	354
cg25841970	GRID2IP	chr7	6574238	-0.136	-0.566	-21.2	4.25e-92	2.3e-89	199	-0.157	-0.407	-36.8	3.34e-259	2.38e-256	583
cg03928961	PIGZ	chr3	196693980	-0.255	1.46	-21.2	4.5e-92	2.43e-89	199	-0.251	1.82	-25.3	1.96e-132	2.1e-130	292
cg04974775	TRIM36;TRIM36;TRIM36	chr5	114516854	-0.465	0.965	-21.2	4.61e-92	2.49e-89	199	-0.581	1.23	-32.4	5.61e-207	1.8e-204	463
cg02758247	CDH20	chr18	59222050	-0.364	0.244	-21.2	4.7e-92	2.54e-89	199	-0.321	0.431	-26.2	1.22e-140	1.47e-138	310
cg24276374		chr2	102921600	-0.186	-2.02	-21.2	4.7e-92	2.54e-89	199	-0.19	-1.93	-35.8	1.79e-246	1.06e-243	554
cg16779839	BAHCC1	chr17	79374327	0.401	-1.91	21.2	4.96e-92	2.67e-89	199	0.559	-1.96	40.7	1.07e-307	1.75e-304	694
cg02050426	CDH20	chr18	59221458	-0.529	0.377	-21.2	5.19e-92	2.79e-89	199	-0.472	0.625	-27.3	1.87e-151	2.65e-149	335
cg01464849	SMC4;SMC4;SMC4;SMC4;SMC4;SMC4	chr3	160120481	0.326	-0.677	21.2	5.41e-92	2.91e-89	199	0.292	-0.499	28.4	1.03e-162	1.7e-160	361
cg03127182		chr1	26421108	-0.178	0.613	-21.2	5.6e-92	3.01e-89	199	-0.173	0.82	-28.7	4.35e-166	7.58e-164	369
cg05756792	SMIM24	chr19	3480603	0.474	1.11	21.2	5.64e-92	3.03e-89	199	0.609	1.18	35.1	4.51e-238	2.33e-235	534
cg07469926	TRIM36;TRIM36;TRIM36	chr5	114514717	-0.262	0.152	-21.2	5.79e-92	3.11e-89	199	-0.273	0.432	-30.5	4.88e-185	1.13e-182	412
cg03371609	PXDNL	chr8	52322171	-0.473	0.945	-21.2	7.37e-92	3.95e-89	199	-0.441	1.17	-27.6	3.73e-155	5.58e-153	344
cg03152179	MTHFD2L	chr4	75024649	0.195	-1.47	21.2	8.6e-92	4.61e-89	198	0.174	-1.35	28.3	2.34e-162	3.87e-160	360
cg25106913		chr6	27648354	0.372	-2.56	21.2	8.92e-92	4.78e-89	198	0.563	-2.51	40.7	5.26e-307	8.5e-304	693
cg26153054		chr2	132152814	-0.325	1.72	-21.2	9.45e-92	5.06e-89	198	-0.298	1.84	-25.3	6.11e-132	6.5e-130	290
cg04625615	ITPKA	chr15	41788368	-0.153	0.928	-21.2	1.01e-91	5.39e-89	198	-0.165	1.23	-32	5.22e-202	1.57e-199	451
cg24519157	CASS4;CASS4;CASS4;CASS4	chr20	54987662	-0.188	-0.786	-21.2	1.27e-91	6.78e-89	198	-0.171	-0.512	-29.1	9.11e-171	1.71e-168	380
cg00936626	PIGZ	chr3	196694856	-0.307	-0.442	-21.2	1.3e-91	6.96e-89	198	-0.283	-0.236	-28	1.25e-158	1.96e-156	352
cg06402572	SNORD121A;UBAP2;UBAP2	chr9	33953309	0.115	2.04	21.2	1.3e-91	6.96e-89	198	0.109	2.66	22.4	1.18e-105	8.57e-104	230
cg14074251	SPEG	chr2	220299116	-0.186	1.27	-21.2	1.31e-91	7e-89	198	-0.207	1.5	-33.4	7.31e-218	2.75e-215	488
cg22109795		chr1	210468650	-0.207	1.25	-21.2	1.38e-91	7.36e-89	198	-0.206	1.48	-29.5	9.07e-175	1.8e-172	389
cg18023674	PLCH2	chr1	2424003	0.24	0.399	21.2	1.44e-91	7.65e-89	198	0.229	0.622	30.6	8.17e-187	1.95e-184	417
cg10432947	NAT8L	chr4	2062441	-0.395	0.695	-21.1	1.75e-91	9.32e-89	198	-0.411	0.945	-27.9	4.58e-158	7.14e-156	350
cg02757970		chr2	25427350	-0.231	0.662	-21.1	1.76e-91	9.35e-89	198	-0.207	0.565	-29.6	8.7e-176	1.75e-173	391
cg23008871		chr17	45949743	-0.335	-1.46	-21.1	1.84e-91	9.77e-89	198	-0.205	-1.6	-18.1	5.7e-71	2.3e-69	150
cg00673006	CNNM3;CNNM3	chr2	97483133	0.136	-1.87	21.1	2e-91	1.06e-88	198	0.115	-1.63	25.3	1.48e-131	1.57e-129	290
cg18932078	MMEL1	chr1	2524107	-0.295	1.14	-21.1	2.09e-91	1.11e-88	198	-0.331	1.41	-30	3.38e-180	7.35e-178	401
cg01945624	SH3TC1	chr4	8230847	-0.17	-0.349	-21.1	2.09e-91	1.11e-88	198	-0.193	-0.272	-35.5	7.49e-243	4.18e-240	545
cg16270222		chr17	41446396	-0.203	-3.98	-21.1	2.39e-91	1.26e-88	197	-0.151	-4.35	-15.9	1.72e-55	5.11e-54	115
cg10917602	HSD3B7;HSD3B7;HSD3B7	chr16	30996630	0.247	0.385	21.1	2.67e-91	1.41e-88	197	0.216	0.667	26.5	2.8e-143	3.52e-141	316
cg20337215	CAPN15	chr16	578931	0.284	-2.89	21.1	2.8e-91	1.48e-88	197	0.285	-2.83	31.7	4.05e-199	1.16e-196	445
cg06507285		chr3	180587900	-0.119	-1.71	-21.1	3.65e-91	1.93e-88	197	-0.158	-1.53	-40.5	1.55e-305	2.41e-302	689
cg22108930	DOCK4	chr7	111800870	-0.263	1.67	-21.1	4.24e-91	2.24e-88	197	-0.324	1.89	-32.2	3.46e-204	1.07e-201	456
cg23363754	PRR15	chr7	29606082	0.479	-1.86	21.1	4.75e-91	2.51e-88	197	0.661	-2.09	32.4	3.46e-207	1.11e-204	463
cg14552982	EXOSC2	chr9	133568226	-0.225	0.0773	-21.1	6.09e-91	3.21e-88	196	-0.234	0.347	-28.5	2.42e-164	4.11e-162	365
cg18182566	MTA1	chr14	105888161	0.165	1.29	21.1	6.98e-91	3.68e-88	196	0.168	1.43	30.9	1.53e-189	3.79e-187	423
cg07820064	SPEG	chr2	220299584	-0.121	-2	-21.1	7.18e-91	3.78e-88	196	-0.138	-1.81	-36.4	7.62e-254	5.06e-251	571
cg11632685	LOC284798;LOC284798;LOC284798	chr20	25128770	-0.373	2.04	-21.1	8.74e-91	4.6e-88	196	-0.333	1.97	-26.9	5.66e-148	7.64e-146	327
cg14295062	ENTPD2;ENTPD2	chr9	139949108	-0.186	0.141	-21.1	8.76e-91	4.6e-88	196	-0.163	0.401	-28.3	1.93e-162	3.19e-160	361
cg16615454	ACCN2;ACCN2	chr12	50475167	-0.306	1.98	-21.1	8.83e-91	4.64e-88	196	-0.184	2.16	-15.4	5.3e-52	1.47e-50	107
cg07183876	RASGRF2	chr5	80257268	-0.247	-1.53	-21.1	8.87e-91	4.66e-88	196	-0.233	-1.34	-27.7	1.78e-155	2.67e-153	345
cg27080725	TSC22D4	chr7	100075304	-0.168	-4.01	-21	9.53e-91	5e-88	196	-0.0858	-4.27	-12.3	5.5e-34	9.74e-33	65.8
cg20153322	PXN;PXN	chr12	120703977	-0.0978	-0.658	-21	9.58e-91	5.02e-88	196	-0.0973	-0.408	-33.4	8.93e-218	3.36e-215	488
cg12792250		chr2	133106819	-0.277	-1.87	-21	1.02e-90	5.33e-88	196	-0.174	-2.07	-17.7	1.82e-67	6.85e-66	142
cg16449012	FAM184B	chr4	17781880	-0.284	0.381	-21	1.14e-90	5.97e-88	196	-0.251	0.56	-26.4	3.87e-143	4.85e-141	316
cg15936068	DDX43	chr6	74104877	-0.818	2.21	-21	1.19e-90	6.23e-88	196	-0.737	2.1	-26.5	3.14e-143	3.95e-141	316
cg03950599		chr19	48698419	-0.988	2.8	-21	1.46e-90	7.62e-88	196	-0.839	2.67	-24.6	6.66e-125	6.42e-123	274
cg26612727	ZPBP2;ZPBP2	chr17	38024636	-0.21	-1.22	-21	1.58e-90	8.25e-88	196	-0.219	-1	-32.1	6.61e-203	2.01e-200	453
cg14554415	MIR548H4;NOX5;NOX5;SPESP1;SPESP1	chr15	69222988	-0.507	0.903	-21	1.87e-90	9.76e-88	195	-0.437	0.886	-25.8	4.93e-137	5.65e-135	302
cg19445082	OIP5-AS1	chr15	41579137	0.212	0.488	21	1.9e-90	9.9e-88	195	0.228	1.08	22.9	9.27e-110	7.16e-108	240
cg17775765		chr13	95354021	-0.184	-0.378	-21	1.98e-90	1.03e-87	195	-0.118	-0.392	-18.2	2.7e-71	1.1e-69	151
cg25352397		chr8	24800883	-0.385	0.365	-21	2.04e-90	1.06e-87	195	-0.357	0.616	-28.1	1.25e-159	2e-157	354
cg05630773	KREMEN2;KREMEN2	chr16	3016717	-0.211	-0.171	-21	2.14e-90	1.11e-87	195	-0.2	0.121	-28.5	7.83e-164	1.32e-161	364
cg09886641	MIR548H4;NOX5;NOX5;SPESP1	chr15	69223018	-0.395	0.265	-21	2.17e-90	1.13e-87	195	-0.325	0.514	-26	1.22e-138	1.43e-136	306
cg11704839	HIBCH;HIBCH	chr2	191078893	0.153	0.764	21	2.37e-90	1.23e-87	195	0.119	1.34	22.4	4.32e-105	3.1e-103	229
cg09994109	SOWAHA	chr5	132148317	-0.264	0.0713	-21	2.43e-90	1.26e-87	195	-0.277	0.257	-28.6	4.62e-165	7.92e-163	367
cg19981796	EVI5L;EVI5L	chr19	7928066	-0.198	-2.38	-21	2.55e-90	1.32e-87	195	-0.218	-2.01	-30.6	4.2e-187	1.01e-184	417
cg07033202		chr3	46853631	-0.138	-1.49	-21	2.64e-90	1.37e-87	195	-0.144	-1.28	-33	1.6e-213	5.67e-211	478
cg23166988		chr16	2070861	-0.189	-1.33	-21	2.68e-90	1.39e-87	195	-0.202	-1.29	-30.4	1.19e-184	2.75e-182	412
cg27488503	GRK4;GRK4;GRK4;NOP14	chr4	2964223	0.214	-2.39	21	2.88e-90	1.49e-87	195	0.215	-2.37	31.6	3.93e-198	1.12e-195	443
cg17761940	RNU6-71P;DST;DST;DST;DST	chr6	56405542	0.25	-1.62	21	2.89e-90	1.5e-87	195	0.266	-1.55	31.2	2.58e-193	6.81e-191	431
cg04334108	TMEM184C	chr4	148555806	0.211	1.28	21	2.97e-90	1.54e-87	195	0.231	2.73	13	5.3e-38	1.05e-36	75
cg07856470	PRPH;LOC101927267	chr12	49688907	-0.233	-1.68	-21	2.98e-90	1.54e-87	195	-0.112	-1.85	-15	1.18e-49	3.11e-48	102
cg02450785		chr22	43056379	0.143	1.31	21	2.98e-90	1.54e-87	195	0.127	1.83	20.5	3.62e-89	2.02e-87	192
cg10828401	PTBP1;PTBP1;PTBP1;PTBP1	chr19	799190	0.153	-2.67	21	2.98e-90	1.54e-87	195	0.176	-2.58	33.3	4.29e-217	1.6e-214	486
cg06682875	CDO1	chr5	115150172	-0.458	0.95	-21	3.12e-90	1.61e-87	195	-0.511	1.12	-28.7	5.88e-166	1.02e-163	369
cg27532360	ITGA2B	chr17	42452994	-0.154	0.429	-21	3.19e-90	1.64e-87	195	-0.161	0.664	-32.3	3.98e-205	1.25e-202	459
cg03618211	NHEDC1;NHEDC1	chr4	103941300	-0.258	-1.28	-21	3.35e-90	1.73e-87	195	-0.264	-1.21	-30.3	7.79e-183	1.75e-180	407
cg17844313	MED26;MED26	chr19	16738790	-0.222	-4	-21	4.56e-90	2.35e-87	194	-0.156	-4.4	-17	3.92e-63	1.36e-61	133
cg04087740	GPR27;EIF4E3;EIF4E3	chr3	71804142	-0.285	-0.492	-21	4.94e-90	2.54e-87	194	-0.244	-0.456	-25.2	1.79e-131	1.89e-129	289
cg27535677		chr6	28601365	-0.662	0.792	-21	4.97e-90	2.55e-87	194	-0.607	0.773	-25.5	4.03e-134	4.43e-132	295
cg08092388		chr17	40806108	-0.196	-1.14	-21	5.32e-90	2.73e-87	194	-0.2	-0.93	-30.4	4.42e-184	1.01e-181	410
cg14035521	POLR1E	chr9	37486469	0.169	-3.1	21	5.58e-90	2.86e-87	194	0.162	-2.79	27.2	1.78e-150	2.48e-148	333
cg00930606	PATZ1;PATZ1;PATZ1;PATZ1	chr22	31740944	0.127	-0.616	20.9	5.76e-90	2.95e-87	194	0.116	-0.382	29.7	2.17e-176	4.41e-174	393
cg20941258	LRRC2;TDGF1	chr3	46618668	-0.224	-0.507	-20.9	6.34e-90	3.25e-87	194	-0.227	-0.382	-28.8	5.87e-167	1.03e-164	371
cg05758538		chr15	29969390	-0.282	-0.076	-20.9	6.86e-90	3.51e-87	194	-0.247	0.1	-27.7	6.88e-156	1.04e-153	345
cg17330048	RASGRF2	chr5	80257322	-0.32	-0.0738	-20.9	1e-89	5.12e-87	194	-0.322	0.0315	-29	2.59e-169	4.75e-167	376
cg26345105		chr1	228634265	-0.273	0.071	-20.9	1.04e-89	5.32e-87	194	-0.222	0.0216	-24.8	2.68e-127	2.68e-125	280
cg26865747		chr6	28601377	-0.758	1.12	-20.9	1.1e-89	5.64e-87	194	-0.689	0.892	-25.6	1.7e-134	1.87e-132	296
cg06666376	C19orf77	chr19	3480596	0.331	0.376	20.9	1.19e-89	6.09e-87	194	0.366	0.675	30.7	5.18e-188	1.25e-185	419
cg11007120		chr13	95366456	-0.281	-1.25	-20.9	1.2e-89	6.15e-87	193	-0.29	-1.12	-28.7	2.84e-166	4.95e-164	369
cg21811204	SHROOM1	chr5	132158625	-0.277	-0.434	-20.9	1.63e-89	8.29e-87	193	-0.228	-0.556	-26.3	1.08e-141	1.32e-139	313
cg15147792		chr12	91826056	-0.166	-1.55	-20.9	1.75e-89	8.94e-87	193	-0.169	-1.49	-30.3	3.02e-183	6.82e-181	408
cg00024998	PMEPA1;PMEPA1;PMEPA1;PMEPA1;PMEPA1	chr20	56256842	-0.145	-0.469	-20.9	1.79e-89	9.11e-87	193	-0.151	-0.27	-30.8	3.86e-189	9.52e-187	422
cg01165343		chr5	14933677	-0.176	1.32	-20.9	1.88e-89	9.55e-87	193	-0.211	1.88	-27.3	6.49e-152	9.27e-150	336
cg05468028	RWDD2B	chr21	30391383	-0.599	-2.66	-20.9	2.06e-89	1.05e-86	193	-0.47	-2.97	-21.2	3.25e-95	2e-93	206
cg27057652	PXDNL	chr8	52322137	-0.543	2.93	-20.9	2.13e-89	1.08e-86	193	-0.502	3.13	-25.8	5.69e-137	6.51e-135	302
cg09578319	INCA1;INCA1;INCA1;KIF1C;INCA1	chr17	4900256	-0.208	-0.549	-20.9	3.34e-89	1.69e-86	192	-0.0848	-0.598	-11.3	1.95e-29	3e-28	55.4
cg09171621		chr6	27569367	0.484	-2.63	20.8	3.71e-89	1.88e-86	192	0.645	-2.71	31.5	1.46e-196	4.04e-194	439
cg25984164	RABGAP1L;RABGAP1L;RABGAP1L;RABGAP1L	chr1	174844560	0.271	0.684	20.8	3.72e-89	1.88e-86	192	0.285	1.36	22.1	2.14e-102	1.48e-100	223
cg18004293	SYNJ1;SYNJ1;SYNJ1;SYNJ1	chr21	34031007	0.142	1.91	20.8	3.9e-89	1.97e-86	192	0.11	2.43	20.6	2.59e-90	1.47e-88	195
cg15281614		chr1	160345932	-0.135	-1.58	-20.8	4.02e-89	2.03e-86	192	-0.143	-1.37	-31.7	1.32e-198	3.75e-196	444
cg21402844	PLN;PLN;CEP85L;CEP85L;CEP85L	chr6	118869502	0.168	1.53	20.8	4.45e-89	2.25e-86	192	0.137	2.31	20.6	1.06e-89	5.94e-88	193
cg14026788	TBC1D15;TBC1D15;TBC1D15;TBC1D15	chr12	72233266	-0.241	-3.03	-20.8	4.75e-89	2.4e-86	192	-0.0797	-3.08	-8.53	1.98e-17	1.87e-16	28
cg01066472		chr1	75591029	-0.631	0.0362	-20.8	5.14e-89	2.59e-86	192	-0.566	-0.081	-28.5	2.11e-164	3.59e-162	365
cg27153400	ISOC2;ISOC2;ISOC2	chr19	55973320	1.05	-4.52	20.8	5.25e-89	2.65e-86	192	1.13	-4.86	28.9	3.51e-168	6.29e-166	374
cg00710286	CHST14	chr15	40764232	0.117	-1.12	20.8	5.52e-89	2.78e-86	192	0.0952	-0.874	25.9	1.2e-137	1.39e-135	304
cg10973146	C14orf73	chr14	103568471	-0.351	1.72	-20.8	6.67e-89	3.36e-86	192	-0.298	1.75	-24.6	2.26e-125	2.19e-123	275
cg14563637		chr9	98931801	-0.266	0.843	-20.8	8.83e-89	4.44e-86	192	-0.246	1.15	-25.6	3.38e-135	3.77e-133	298
cg10016608	GAS2L2	chr17	34079665	-0.157	-1.61	-20.8	9.33e-89	4.68e-86	191	-0.166	-1.53	-29.6	1.62e-175	3.25e-173	391
cg09071762	DPPA5	chr6	74064149	-0.38	0.918	-20.8	1e-88	5.02e-86	191	-0.402	1.15	-29.7	2.73e-176	5.53e-174	392
cg21009265		chr11	46410121	-0.111	-1.4	-20.8	1.06e-88	5.3e-86	191	-0.11	-1.16	-30.5	2.63e-185	6.12e-183	413
cg18933331		chr1	110186418	-0.14	-1.07	-20.8	1.34e-88	6.71e-86	191	-0.142	-0.735	-34.4	4.61e-230	2.1e-227	516
cg02108825		chr5	179816678	-0.246	0.113	-20.8	1.43e-88	7.16e-86	191	-0.219	0.348	-28.4	4.6e-163	7.68e-161	362
cg20187653	CD302;CD302;CD302;LY75-CD302;LY75-CD302	chr2	160654879	-0.176	-3.11	-20.8	1.49e-88	7.46e-86	191	-0.143	-3.41	-19.9	8.78e-85	4.54e-83	182
cg25943719	ALDH1A3	chr15	101421391	-0.284	0.141	-20.8	1.59e-88	7.97e-86	191	-0.316	0.315	-30.9	8.66e-190	2.16e-187	423
cg20310608	LOC284798;LOC284798;LOC284798	chr20	25128805	-0.445	2.01	-20.8	1.81e-88	9.04e-86	191	-0.417	2.09	-25.7	3.32e-136	3.76e-134	300
cg01005080	LHX8	chr1	75592950	-0.35	-1.55	-20.8	1.81e-88	9.04e-86	191	-0.323	-1.32	-28.9	1.01e-168	1.83e-166	375
cg15537254	NCRNA00028	chr20	30073399	-0.311	-1.89	-20.8	1.83e-88	9.12e-86	191	-0.32	-1.7	-29.2	2.02e-171	3.81e-169	381
cg19649937	ATXN10;ATXN10	chr22	46092412	0.202	0.986	20.8	1.93e-88	9.63e-86	191	0.212	1.95	16.9	2.1e-62	7.18e-61	131
cg16246169	SOX2OT	chr3	181412965	-0.211	0.0307	-20.7	2.08e-88	1.04e-85	191	-0.216	0.2	-31.1	1.39e-192	3.61e-190	430
cg06239208	TOX2;TOX2;TOX2	chr20	42543422	-0.157	-3	-20.7	2.14e-88	1.06e-85	191	-0.00566	-3.37	-0.96	0.337	0.42	-7.57
cg02539389	GRIN1;GRIN1;GRIN1;GRIN1;GRIN1	chr9	140045672	0.299	-2.22	20.7	2.26e-88	1.13e-85	191	0.393	-2.36	28.5	8.09e-164	1.36e-161	364
cg12062266		chr2	121355307	0.243	-0.24	20.7	2.34e-88	1.16e-85	191	0.221	-0.0218	28.5	2.29e-164	3.89e-162	365
cg22970003	PTPRN2;PTPRN2;PTPRN2	chr7	157406032	0.571	-2.52	20.7	2.46e-88	1.22e-85	190	0.625	-2.32	30.4	6.88e-184	1.57e-181	410
cg07645761	TMPRSS8	chr16	2892518	0.424	0.221	20.7	2.84e-88	1.41e-85	190	0.451	0.335	31.6	3.01e-197	8.43e-195	440
cg06732516	TNNI3	chr19	55667533	0.389	-1.97	20.7	3.05e-88	1.51e-85	190	0.516	-2.06	35.1	1.31e-238	6.85e-236	536
cg14583300		chr2	238358457	-0.237	0.192	-20.7	3.07e-88	1.52e-85	190	-0.291	0.421	-34.7	1.93e-233	9.24e-231	524
cg24790297	CLEC11A	chr19	51226357	-0.208	-0.117	-20.7	3.11e-88	1.54e-85	190	-0.166	-0.0814	-23.2	1.39e-112	1.12e-110	246
cg15148145	FIGN	chr2	164539743	-0.356	0.431	-20.7	3.51e-88	1.74e-85	190	-0.513	0.774	-34.1	1.44e-226	6.2e-224	508
cg25423077	CDH20	chr18	59221601	-0.609	1.38	-20.7	5.22e-88	2.58e-85	190	-0.514	1.31	-25.5	9.05e-134	9.88e-132	295
cg26209290	MPDU1;MPDU1	chr17	7487832	-0.252	-2.49	-20.7	5.26e-88	2.6e-85	190	-0.25	-2.31	-27.5	1.42e-153	2.07e-151	340
cg09766820	LHX8	chr1	75593018	-0.481	-2.34	-20.7	6.33e-88	3.12e-85	190	-0.471	-2.36	-27	1.43e-148	1.95e-146	329
cg07176692	SLC16A1	chr1	113500329	0.201	-1.09	20.7	6.55e-88	3.23e-85	190	0.203	-0.976	29.9	2.79e-179	5.97e-177	399
cg17885030		chr19	52836583	0.167	1.68	20.7	7.04e-88	3.46e-85	189	0.149	2.33	19	2.47e-77	1.12e-75	165
cg22497095		chr6	28601375	-0.58	0.899	-20.7	7.54e-88	3.71e-85	189	-0.5	0.808	-23.9	9.55e-119	8.42e-117	260
cg23149188	FAM181B	chr11	82445384	-0.115	-1.38	-20.7	7.57e-88	3.72e-85	189	-0.0949	-1.18	-24.8	2.02e-127	2.02e-125	280
cg21900920		chr6	71817773	0.274	-2.03	20.7	8.65e-88	4.25e-85	189	0.225	-1.92	23.9	7.85e-119	6.92e-117	260
cg15192736		chr22	49448123	0.621	0.811	20.7	9.23e-88	4.53e-85	189	0.673	0.754	32.1	1.03e-203	3.16e-201	455
cg23978657	GBP4	chr1	89664260	-0.21	-3.97	-20.7	9.6e-88	4.71e-85	189	-0.158	-4.32	-19.7	7.96e-83	3.99e-81	178
cg10612274	MACROD1	chr11	63827432	-0.241	-0.262	-20.7	1.04e-87	5.08e-85	189	-0.117	-0.29	-13.3	1.23e-39	2.55e-38	78.7
cg17470347	CCDC18;TMED5;TMED5;TMED5	chr1	93646398	-0.205	-4.63	-20.6	1.21e-87	5.94e-85	189	-0.142	-5	-16.8	3.8e-61	1.26e-59	128
cg16699316	MRPS15	chr1	36930075	-0.217	-4.66	-20.6	1.3e-87	6.38e-85	189	-0.195	-5.03	-21.3	3.25e-96	2.03e-94	208
cg24477309	FOXN4	chr12	109730121	-0.135	-2.5	-20.6	1.35e-87	6.59e-85	189	-0.15	-2.31	-32.9	3.87e-212	1.34e-209	475
cg22109708	ANKRD43	chr5	132148179	-0.246	-0.684	-20.6	1.65e-87	8.07e-85	189	-0.24	-0.481	-27.2	7.23e-151	1.02e-148	334
cg15164573	LOC100128288	chr17	8264525	-0.108	-1.45	-20.6	1.74e-87	8.48e-85	189	-0.0865	-1.22	-26.7	8.54e-146	1.11e-143	322
cg10572344		chr22	22339480	-0.154	0.0116	-20.6	2.06e-87	1.01e-84	188	-0.139	0.249	-27	1.33e-148	1.8e-146	329
cg02247068	ITPKA	chr15	41793472	-0.128	-1.71	-20.6	2.11e-87	1.03e-84	188	-0.114	-1.43	-25.7	1.49e-135	1.68e-133	299
cg06708213	MGAT5B	chr17	74864041	-0.166	0.401	-20.6	2.2e-87	1.07e-84	188	-0.181	0.646	-30.5	9.42e-186	2.21e-183	414
cg21534951		chr15	77179875	0.102	-0.101	20.6	2.23e-87	1.09e-84	188	0.0951	0.26	26.4	3.07e-142	3.8e-140	314
cg04329429		chr2	9262862	0.176	2.91	20.6	2.25e-87	1.09e-84	188	0.187	3.04	30	2.15e-180	4.68e-178	402
cg19728382	STC2	chr5	172757276	-0.123	-0.904	-20.6	2.37e-87	1.15e-84	188	-0.115	-0.649	-28.4	2.3e-163	3.86e-161	363
cg05132077		chr22	49448320	0.537	0.249	20.6	2.45e-87	1.19e-84	188	0.681	0.22	34.7	4.8e-233	2.29e-230	523
cg16489360	TMEM209	chr7	129845574	-0.16	-0.253	-20.6	2.71e-87	1.32e-84	188	-0.156	-0.104	-29.8	2.67e-178	5.6e-176	397
cg12273319		chr19	50861262	0.541	-1.35	20.6	2.74e-87	1.33e-84	188	0.618	-1.32	27.8	5.03e-157	7.73e-155	348
cg08876130	KCNH3	chr12	49937852	-0.179	-1.56	-20.6	2.84e-87	1.38e-84	188	-0.104	-1.46	-18.6	1.16e-74	5.02e-73	159
cg11707067	MZF1;MZF1;LOC100131691	chr19	59073430	-0.322	3.5	-20.6	3.24e-87	1.57e-84	188	-0.334	3.53	-26.9	2.49e-147	3.33e-145	326
cg11229415	PLCH2	chr1	2407652	0.174	0.484	20.6	3.27e-87	1.58e-84	188	0.199	0.744	27.9	3.36e-158	5.24e-156	351
cg18795569	C19orf77;C19orf77	chr19	3480508	0.419	1.02	20.6	3.3e-87	1.59e-84	188	0.576	1.16	37.3	1.82e-264	1.4e-261	595
cg05239544	PRKCZ	chr1	1980895	-0.187	-0.316	-20.6	3.49e-87	1.69e-84	188	-0.195	-0.203	-29.5	2.07e-174	4.09e-172	388
cg00480264	MOS	chr8	57026542	-0.246	-1.65	-20.6	4.3e-87	2.08e-84	188	-0.0653	-1.79	-6.95	4.23e-12	2.83e-11	16
cg22133973		chr6	170789640	-0.224	-0.119	-20.6	4.98e-87	2.41e-84	188	-0.258	0.0533	-33.6	3.31e-220	1.29e-217	493
cg05447336	MACF1	chr1	39733810	0.21	-0.685	20.6	6.27e-87	3.02e-84	187	0.183	-0.474	22.4	6.92e-105	4.95e-103	228
cg06880877	PAOX;PAOX;PAOX;PAOX;PAOX;PAOX;PAOX;PAOX;PAOX;PAOX	chr10	135192744	-0.223	-2.19	-20.6	6.59e-87	3.18e-84	187	-0.154	-2.54	-18.2	3.6e-71	1.46e-69	151
cg17277199	C2orf84	chr2	24397845	-0.296	0.316	-20.5	7.38e-87	3.56e-84	187	-0.277	0.259	-25.3	4.66e-132	4.96e-130	291
cg17611752	TDGF1;TDGF1	chr3	46618257	-0.282	1.36	-20.5	7.48e-87	3.6e-84	187	-0.335	1.65	-31.8	1.29e-199	3.75e-197	446
cg24750854	SPESP1;NOX5;SPESP1;NOX5;NOX5;NOX5;MIR548H4	chr15	69222903	-0.296	-0.116	-20.5	7.61e-87	3.66e-84	187	-0.263	0.109	-25.6	2.29e-134	2.53e-132	296
cg15078122	MYBPC2	chr19	50969551	-0.213	-0.0886	-20.5	7.69e-87	3.7e-84	187	-0.204	0.183	-27.5	5.35e-154	7.85e-152	341
cg24046861	SAMD4A;SAMD4A;SAMD4A	chr14	55245474	-0.222	0.00373	-20.5	8.61e-87	4.14e-84	187	-0.27	0.222	-34.5	1.89e-231	8.77e-229	519
cg00934791	SH3GLB2;SH3GLB2;SH3GLB2;SH3GLB2;SH3GLB2;SH3GLB2	chr9	131790474	-0.194	-4.01	-20.5	8.79e-87	4.22e-84	187	-0.149	-4.2	-17.1	1.32e-63	4.62e-62	134
cg06744472	GFY	chr19	49928589	-0.174	-0.413	-20.5	9.71e-87	4.66e-84	187	-0.161	-0.144	-27.7	1.5e-155	2.26e-153	345
cg05973262	NOTCH4	chr6	32191895	-0.143	-0.487	-20.5	1.08e-86	5.2e-84	187	-0.142	-0.277	-28.3	1.32e-161	2.15e-159	359
cg22105158	C19orf77	chr19	3480672	0.338	-0.0222	20.5	1.11e-86	5.33e-84	187	0.353	0.199	29.6	1.43e-175	2.87e-173	391
cg27641532		chr6	27648317	0.272	-1.76	20.5	1.14e-86	5.47e-84	187	0.279	-1.64	28.9	3.99e-168	7.15e-166	374
cg23512275	LOC284837	chr21	45232595	-0.129	-1.14	-20.5	1.18e-86	5.63e-84	187	-0.13	-0.817	-32.1	1.04e-203	3.19e-201	455
cg05609159		chr2	210187995	-0.211	-0.259	-20.5	1.25e-86	5.99e-84	187	-0.221	-0.17	-31.1	1.14e-191	2.91e-189	428
cg07570075	ADRA1B	chr5	159343275	-0.17	-4.23	-20.5	1.26e-86	6.01e-84	187	-0.127	-4.51	-19.8	1.53e-83	7.79e-82	179
cg18002813	ISOC2;ISOC2;ISOC2	chr19	55973102	0.891	-4.16	20.5	1.27e-86	6.08e-84	187	0.941	-4.43	27.6	4.65e-155	6.95e-153	344
cg11716789	MOS	chr8	57026633	-0.243	-0.544	-20.5	1.29e-86	6.15e-84	187	-0.228	-0.364	-26.7	5.79e-146	7.56e-144	323
cg09634707		chr10	72219713	-0.314	0.637	-20.5	1.38e-86	6.6e-84	186	-0.225	0.635	-21.4	1.33e-96	8.37e-95	209
cg14464791	DDX6	chr11	118661599	-0.229	-3.37	-20.5	1.47e-86	7.01e-84	186	-0.249	-4.02	-23.5	3.15e-115	2.65e-113	252
cg16968057	SOBP	chr6	107955223	-0.239	-1.65	-20.5	1.64e-86	7.81e-84	186	-0.26	-1.51	-29.6	2.86e-175	5.71e-173	390
cg22039458	HTRA2;HTRA2;AUP1	chr2	74756240	0.188	-3.46	20.5	1.91e-86	9.11e-84	186	0.215	-3.44	30.7	1.28e-187	3.08e-185	418
cg00325531		chr1	75591353	-0.695	-1.66	-20.5	1.94e-86	9.21e-84	186	-0.705	-1.69	-27.9	4.51e-158	7.02e-156	350
cg18802268	PIK3C2G	chr12	18735475	0.107	0.355	20.5	2.22e-86	1.05e-83	186	0.102	0.885	29.7	1.36e-176	2.76e-174	393
cg03669949	DDX43;DDX43	chr6	74104426	-0.719	2.62	-20.5	3e-86	1.43e-83	186	-0.755	2.61	-27.8	1.17e-156	1.79e-154	347
cg23366521	PRSS56	chr2	233384598	-0.181	0.418	-20.5	3.17e-86	1.5e-83	186	-0.18	0.681	-30	4.62e-180	1e-177	401
cg11557492	SSC5D	chr19	56002240	-0.607	3.36	-20.5	3.9e-86	1.85e-83	185	-0.638	3.7	-26.8	7.54e-147	1e-144	325
cg00929523		chr1	157948875	-0.221	-1.85	-20.4	4.04e-86	1.92e-83	185	-0.218	-1.83	-26.6	1.04e-144	1.33e-142	320
cg10972127	SOBP	chr6	107967104	0.157	0.633	20.4	4.09e-86	1.94e-83	185	0.146	0.88	27.1	1.18e-149	1.63e-147	331
cg13230424	SP6	chr17	45930033	-0.303	-1.26	-20.4	4.22e-86	2e-83	185	-0.334	-1.11	-29.5	2.75e-174	5.41e-172	388
cg27329091		chr2	213698049	-0.461	1.36	-20.4	4.47e-86	2.11e-83	185	-0.515	1.61	-31.2	4.77e-193	1.25e-190	431
cg21577590	TSPYL4	chr6	116576752	0.189	1.64	20.4	4.79e-86	2.27e-83	185	0.206	2.07	24.8	2.98e-127	2.97e-125	280
cg22239045	DCHS2	chr4	155413917	-0.342	-0.778	-20.4	5.32e-86	2.52e-83	185	-0.369	-0.597	-29	5.16e-169	9.37e-167	376
cg25653641		chr6	28601312	-0.521	0.824	-20.4	5.41e-86	2.56e-83	185	-0.399	0.945	-20.3	5.48e-88	3e-86	190
cg20788612		chr2	232348355	-0.336	0.718	-20.4	5.44e-86	2.57e-83	185	-0.324	0.523	-30.8	1.92e-188	4.69e-186	420
cg10580293	PRR15	chr7	29605897	0.515	-2.89	20.4	6.19e-86	2.92e-83	185	0.747	-2.9	39.8	3.86e-296	5.16e-293	668
cg05590723	DUOX1;DUOX1;DUOXA1;DUOXA1;DUOXA1;DUOXA1	chr15	45422849	-0.195	0.249	-20.4	6.67e-86	3.14e-83	185	-0.19	0.49	-27.6	1.25e-154	1.85e-152	343
cg25571880		chr2	233384489	-0.219	-0.234	-20.4	8.25e-86	3.89e-83	185	-0.196	0.0304	-29.5	1.8e-174	3.56e-172	388
cg19100596	COL16A1	chr1	32170361	-0.132	-2.78	-20.4	8.68e-86	4.09e-83	185	-0.146	-2.62	-31.1	1.49e-191	3.8e-189	427
cg07943473		chr5	72804469	-0.186	3.64	-20.4	8.89e-86	4.19e-83	185	-0.162	3.99	-22.9	3.76e-110	2.93e-108	240
cg16216407	SOD3;SOD3	chr4	24797140	-0.26	0.308	-20.4	9.34e-86	4.39e-83	185	-0.209	0.495	-23.6	1.02e-115	8.62e-114	253
cg11725799	KIF1C;INCA1;INCA1;INCA1;INCA1;INCA1;INCA1;INCA1;INCA1	chr17	4900438	-0.174	-1.89	-20.4	9.62e-86	4.52e-83	185	-0.199	-1.76	-32.9	1.75e-212	6.11e-210	475
cg02311932	RBM24;RBM24;RBM24	chr6	17282853	-0.182	-1.19	-20.4	9.68e-86	4.55e-83	185	-0.2	-1.03	-33	4.86e-214	1.73e-211	479
cg11923916	USP43;USP43	chr17	9550261	-0.249	-0.652	-20.4	9.96e-86	4.67e-83	185	-0.275	-0.503	-31.6	9.57e-198	2.7e-195	442
cg02159157		chr11	32365507	0.159	-1.27	20.4	1.2e-85	5.64e-83	184	0.194	-1.14	39.4	7.09e-291	8.57e-288	656
cg08289350	CYGB	chr17	74524371	-0.162	-0.408	-20.4	1.25e-85	5.84e-83	184	-0.174	-0.293	-30.4	2.38e-184	5.49e-182	411
cg23373640		chr14	65696480	-0.367	-1.38	-20.4	1.42e-85	6.67e-83	184	-0.424	-1.33	-31.8	1.88e-199	5.42e-197	446
cg02055264		chr6	27210913	-0.398	1.83	-20.4	1.45e-85	6.78e-83	184	-0.332	1.92	-21.3	3.65e-96	2.29e-94	208
cg26490119		chr4	144088057	0.126	0.204	20.4	1.59e-85	7.45e-83	184	0.147	0.551	31.7	9.36e-199	2.67e-196	444
cg18449516		chr22	22398380	-0.158	0.113	-20.4	1.8e-85	8.41e-83	184	-0.129	0.253	-26.6	8.03e-145	1.03e-142	320
cg04874795		chr16	86477638	0.324	-2.72	20.4	1.82e-85	8.5e-83	184	0.46	-2.9	43.1	0	0	766

## Sheet: Table S4
Table S4: Age-by-Sex-associated sites identified using the LR method common to both Discovery and Replication sets (Autosomes)
	UCSC_RefGene_Name	chr	pos	Discovery.logFC	Discovery.AveExpr	Discovery.t	Discovery.P.Value	Discovery.adj.P.Val	Discovery.B	Replication.logFC	Replication.AveExpr	Replication.t	Replication.P.Value	Replication.adj.P.Val	Replication.B
cg16532938	FIGN	chr2	164584635	-0.014	0.938	-10.2	6.53e-24	2.58e-18	41.1	-0.0149	1.21	-13.5	1.52e-40	5.76e-35	78.9
cg15148145	FIGN	chr2	164539743	-0.0125	0.431	-9.87	1.39e-22	3.66e-17	38.1	-0.0118	0.774	-10.9	4.21e-27	1.06e-21	48.1
cg01620164	FIGN	chr2	164590272	-0.021	0.668	-9.66	1.03e-21	2.03e-16	36.1	-0.015	0.586	-9.5	3.39e-21	2.34e-16	34.7
cg06072257		chr1	11434636	-0.0058	0.538	-9.21	6.89e-20	1.09e-14	31.9	-0.00661	0.823	-15.7	4.48e-54	3.39e-48	110
cg00531806		chr4	190938709	-0.0115	-1.83	-8.47	4.14e-17	5.45e-12	25.6	-0.00908	-2.04	-10.1	1.15e-23	1.12e-18	40.3
cg22108930	DOCK4	chr7	111800870	-0.00712	1.67	-7.65	2.79e-14	3.15e-09	19.2	-0.00537	1.89	-7.3	3.33e-13	4.59e-09	16.5
cg11170544	TTC22;TTC22	chr1	55265060	-0.00398	-2.27	-7.5	8.95e-14	7.86e-09	18.1	-0.00251	-2.1	-6.81	1.11e-11	7.76e-08	13.1
cg17978015		chr4	14171264	0.00544	-0.468	7.41	1.75e-13	1.38e-08	17.4	0.00281	-0.319	5.78	7.86e-09	1.81e-05	6.67
cg09874683	RALGPS1;RALGPS1;RALGPS1;RALGPS1	chr9	129925853	-0.00559	-1.09	-7.35	2.7e-13	1.94e-08	17	-0.00264	-0.999	-5.57	2.67e-08	4.74e-05	5.48
cg18942579	TMEM49	chr17	57915773	-0.00641	-0.475	-7.19	8.42e-13	5.54e-08	15.9	-0.00375	-0.319	-6.66	3.13e-11	1.87e-07	12.1
cg12054453	TMEM49	chr17	57915717	-0.00987	-2.04	-7.11	1.54e-12	9.37e-08	15.3	-0.00598	-1.96	-6.79	1.23e-11	8.31e-08	13
cg07976851	BAG3	chr10	121417992	-0.00518	0.146	-7.05	2.36e-12	1.33e-07	14.8	-0.00528	0.365	-10.1	1.18e-23	1.12e-18	40.3
cg16936953	TMEM49	chr17	57915665	-0.00689	-0.846	-7.01	2.95e-12	1.55e-07	14.6	-0.00389	-0.752	-5.99	2.25e-09	6.71e-06	7.89
cg03998636	RAB20	chr13	111210121	-0.00305	-0.324	-6.9	6.75e-12	3.33e-07	13.8	-0.00201	-0.032	-7.01	2.84e-12	2.59e-08	14.4
cg05368971	MORN1	chr1	2321364	-0.00257	-1.08	-6.82	1.14e-11	5.3e-07	13.3	-0.00171	-0.833	-7.5	7.94e-14	1.31e-09	17.9
cg07804698	BCL2L1;BCL2L1	chr20	30272643	-0.00323	-1.59	-6.81	1.23e-11	5.42e-07	13.2	-0.001	-1.36	-3.32	0.0009	0.0878	-4.48
cg16531578	TRERF1;TRERF1	chr6	42370098	-0.00659	-1.53	-6.78	1.48e-11	6.17e-07	13	-0.00383	-1.38	-6.47	1.06e-10	5.27e-07	10.9
cg18265326		chr16	65635738	0.00587	-0.539	6.77	1.64e-11	6.49e-07	12.9	0.0027	-0.352	5.68	1.41e-08	2.88e-05	6.1
cg05836030	TRMT44	chr4	8474861	0.00306	-0.356	6.71	2.43e-11	8.74e-07	12.6	0.00145	-0.0411	5.51	3.89e-08	6.37e-05	5.12
cg08280341		chr2	164594200	-0.00538	0.582	-6.57	6.15e-11	2.11e-06	11.7	-0.00712	0.892	-10.7	2.31e-26	4.37e-21	46.5
cg03958078	IGFBP7;IGFBP7	chr4	57972584	-0.00288	-2.18	-6.55	6.83e-11	2.25e-06	11.5	-0.00124	-2.05	-4.46	8.32e-06	0.00397	-0.0557
cg00362690	MIR548H4	chr15	69447139	0.005	-0.139	6.49	1.03e-10	3.26e-06	11.1	0.00363	0.0361	6.31	2.99e-10	1.24e-06	9.86
cg22298224	SART1	chr11	65736639	-0.00343	-0.68	-6.43	1.56e-10	4.75e-06	10.7	-0.00264	-0.394	-8.01	1.4e-15	3.8e-11	21.9
cg18477820	H2AFY;H2AFY;H2AFY;H2AFY	chr5	134684795	0.00263	-0.87	6.39	1.97e-10	5.78e-06	10.5	0.00106	-0.658	4.87	1.15e-06	0.000893	1.84
cg19420069		chr16	65635834	0.00628	-0.572	6.37	2.17e-10	6.14e-06	10.4	0.00264	-0.43	4.53	5.98e-06	0.0031	0.26
cg10962937		chr1	224686550	0.00249	-0.623	6.36	2.4e-10	6.22e-06	10.3	0.00128	-0.422	5.25	1.63e-07	0.000194	3.73
cg17076667	BAG3	chr10	121418050	-0.00553	0.772	-6.36	2.46e-10	6.22e-06	10.3	-0.00566	1.01	-9.05	2.06e-19	1.12e-14	30.6
cg09225336		chr16	65635750	0.00576	-0.504	6.35	2.48e-10	6.22e-06	10.3	0.00302	-0.294	5.87	4.68e-09	1.23e-05	7.18
cg01015210		chr5	141475540	-0.0031	-1.99	-6.34	2.67e-10	6.22e-06	10.2	-0.00086	-1.86	-2.96	0.00306	0.169	-5.6
cg25214914	RXFP4	chr1	155910523	0.0021	-0.818	6.34	2.67e-10	6.22e-06	10.2	0.000506	-0.627	2.64	0.00823	0.265	-6.5
cg26055899	KIAA0922;KIAA0922	chr4	154462759	-0.00274	-1.47	-6.34	2.68e-10	6.22e-06	10.2	-0.00106	-1.32	-4	6.46e-05	0.017	-2.01
cg15142116	FOXK2	chr17	80550648	0.00274	0.493	6.3	3.55e-10	8.02e-06	9.94	0.00199	0.772	6.75	1.69e-11	1.11e-07	12.7
cg00148935	RFTN1	chr3	16398839	0.00278	-0.28	6.27	4.2e-10	9.21e-06	9.77	0.00304	-0.155	10.6	4.11e-26	6.23e-21	45.9
cg02632441	TNS1;TNS1;TNS1	chr2	218711232	-0.00301	0.379	-6.27	4.33e-10	9.25e-06	9.74	-0.00307	0.59	-9.32	1.87e-20	1.18e-15	33
cg09502149	SLC2A1	chr1	43406792	-0.00269	-0.633	-6.23	5.49e-10	1.14e-05	9.51	-0.00183	-0.367	-6.88	6.92e-12	5.54e-08	13.5
cg13677199	TRIOBP	chr22	38138706	-0.00278	-0.511	-6.22	5.85e-10	1.18e-05	9.45	-0.00095	-0.3	-3.36	0.0008	0.0823	-4.37
cg14438453	DAAM2	chr6	39786566	0.00325	-1.13	6.15	8.88e-10	1.75e-05	9.04	0.00213	-0.858	7.07	1.77e-12	1.72e-08	14.9
cg20519581		chr20	48959844	-0.00261	-0.955	-6.15	9.06e-10	1.75e-05	9.02	-0.00144	-0.694	-5.32	1.07e-07	0.000141	4.13
cg02650017	PHOSPHO1;PHOSPHO1	chr17	47301614	-0.00397	-3.72	-6.14	9.31e-10	1.75e-05	9	-0.00314	-3.79	-6.18	7.05e-10	2.53e-06	9.02
cg06116549	ZMYND8;ZMYND8;ZMYND8;ZMYND8;ZMYND8;ZMYND8;ZMYND8;ZMYND8;ZMYND8;ZMYND8;ZMYND8;ZMYND8;ZMYND8;ZMYND8;ZMYND8;ZMYND8;ZMYND8;ZMYND8	chr20	45963043	0.00359	0.546	6.1	1.19e-09	2.18e-05	8.76	0.00141	0.788	3.36	0.00078	0.0811	-4.34
cg07469815	ZAK;ZAK	chr2	174049232	-0.00372	0.0187	-6.05	1.64e-09	2.94e-05	8.44	-0.00298	0.25	-7.6	3.68e-14	6.48e-10	18.7
cg20918823	ANKFN1	chr17	54251461	-0.00366	-3.01	-6.05	1.68e-09	2.94e-05	8.42	-0.00395	-2.89	-9.81	1.66e-22	1.26e-17	37.7
cg02233071	RUNX1;RUNX1	chr21	36181046	-0.00551	-1.1	-6.04	1.73e-09	2.97e-05	8.39	-0.00409	-0.871	-6.85	8.6e-12	6.52e-08	13.3
cg18860310	SLC10A6	chr4	87752504	-0.00424	0.259	-6.03	1.85e-09	3.12e-05	8.32	-0.00234	0.48	-5.55	2.98e-08	5.17e-05	5.37
cg15931839	TRAF3IP2;TRAF3IP2;TRAF3IP2;TRAF3IP2;TRAF3IP2	chr6	111880530	-0.00367	-1.52	-6	2.26e-09	3.71e-05	8.13	-0.0021	-1.35	-5.23	1.73e-07	0.000204	3.67
cg14548858		chr2	164331602	-0.00357	0.6	-5.99	2.34e-09	3.78e-05	8.09	-0.00312	0.747	-7.41	1.54e-13	2.38e-09	17.3
cg26227957	KIAA0090	chr1	19547285	0.00308	-0.257	5.99	2.39e-09	3.78e-05	8.07	0.00332	-2.85e-05	9.84	1.33e-22	1.12e-17	37.9
cg20005350		chr5	111478628	0.00385	-0.23	5.97	2.7e-09	4.17e-05	7.96	0.00164	-0.0958	3.81	0.00014	0.0284	-2.74
cg07573872	SBNO2;SBNO2	chr19	1126342	-0.00474	1.4	-5.97	2.74e-09	4.17e-05	7.94	-0.00207	1.4	-4.31	1.71e-05	0.00673	-0.741
cg01070538	SLC44A1;SLC44A1	chr9	108061644	-0.00392	1.2	-5.96	2.82e-09	4.2e-05	7.92	-0.00263	1.59	-4.89	1.04e-06	0.000833	1.94
cg24356337	KIAA0825	chr5	93758545	-0.00388	0.251	-5.95	3.01e-09	4.41e-05	7.85	-0.00289	0.373	-7.3	3.28e-13	4.59e-09	16.5
cg18834375	FIGN	chr2	164593810	-0.00595	-0.755	-5.93	3.52e-09	5.06e-05	7.7	-0.00829	-0.585	-10.5	1.75e-25	2.21e-20	44.5
cg07438412	PACS2;PACS2	chr14	105852272	-0.00227	0.052	-5.92	3.66e-09	5.16e-05	7.66	-0.00169	0.342	-7.17	8.74e-13	9.78e-09	15.6
cg05304729	MNDA	chr1	158800024	0.0048	-2	5.9	4.13e-09	5.73e-05	7.54	0.00325	-1.83	6.2	6.06e-10	2.26e-06	9.17
cg22753611	CAP2	chr6	17472892	0.00482	0.807	5.87	4.8e-09	6.42e-05	7.4	0.00317	1.07	5.61	2.18e-08	4.08e-05	5.68
cg11849692	LDB1;LDB1	chr10	103875969	0.00219	-0.596	5.86	5.14e-09	6.77e-05	7.33	0.00105	-0.378	4.68	2.89e-06	0.00183	0.957
cg09641127	KLF11	chr2	10193895	0.00349	0.911	5.85	5.55e-09	7.19e-05	7.25	0.00261	1.14	6.87	7.25e-12	5.72e-08	13.5
cg16081441	AANAT;AANAT	chr17	74463560	-0.00191	-0.34	-5.84	5.97e-09	7.6e-05	7.18	-0.000821	-0.0679	-4.25	2.16e-05	0.00795	-0.968
cg08012149	RUNX2;RUNX2;RUNX2	chr6	45503747	0.00335	-0.313	5.81	6.84e-09	8.46e-05	7.05	0.00198	-0.0919	5.47	4.73e-08	7.54e-05	4.93
cg20335712	CREB5;CREB5;CREB5	chr7	28714297	-0.00277	0.667	-5.81	6.86e-09	8.46e-05	7.05	-0.00102	0.891	-3.53	0.000417	0.0562	-3.76
cg17277833	THADA;THADA;THADA	chr2	43558544	0.00396	0.462	5.81	7.18e-09	8.73e-05	7	0.00146	0.725	3.22	0.0013	0.108	-4.81
cg23256579	PRR4;PRR4	chr12	11002403	-0.0062	-0.232	-5.78	8.21e-09	9.83e-05	6.87	-0.00602	-0.12	-7.2	7.12e-13	8.3e-09	15.8
cg09572816	PPP2R5C;PPP2R5C	chr14	102240912	-0.00194	-0.277	-5.76	9.21e-09	0.000109	6.76	-0.000774	-0.0377	-3.89	0.000102	0.0231	-2.44
cg02275784	DLG2	chr11	85242554	0.00454	-1.11	5.75	9.99e-09	0.000116	6.68	0.00112	-0.959	2.31	0.0208	0.384	-7.32
cg14887853	LOC645434	chr6	139794538	-0.00452	0.355	-5.74	1.05e-08	0.00012	6.64	-0.0024	0.619	-4.57	4.98e-06	0.00271	0.436
cg09943385	SH3BP4	chr2	235910985	-0.00335	-0.243	-5.73	1.1e-08	0.000122	6.59	-0.00223	-0.0206	-5.66	1.61e-08	3.18e-05	5.98
cg00989806	NDUFA10	chr2	240918136	-0.00362	-0.0992	-5.73	1.11e-08	0.000122	6.58	-0.00372	0.127	-8.71	4.18e-18	2.11e-13	27.6
cg05964041	TBC1D31;TBC1D31	chr8	124086964	-0.00352	0.418	-5.73	1.11e-08	0.000122	6.58	-0.00145	0.603	-3.41	0.000666	0.0744	-4.2
cg13222915		chr1	184598594	-0.00256	-0.913	-5.72	1.22e-08	0.000132	6.49	-0.00149	-0.65	-5.44	5.6e-08	8.56e-05	4.76
cg18679416		chr2	158261028	0.00454	-3.83	5.7	1.37e-08	0.000144	6.37	0.00274	-4.21	3.81	0.00014	0.0283	-2.73
cg03258567		chr10	113901328	-0.00344	-0.586	-5.68	1.54e-08	0.000158	6.26	-0.00226	-0.34	-5.52	3.52e-08	5.93e-05	5.21
cg03865596	DAAM2;DAAM2	chr6	39792251	0.00392	-0.262	5.67	1.55e-08	0.000158	6.26	0.00296	-0.0984	6.15	8.45e-10	2.94e-06	8.84
cg10042864	PARP8;PARP8;PARP8	chr5	50045240	-0.00497	-0.375	-5.67	1.56e-08	0.000158	6.25	-0.00137	-0.0489	-1.82	0.0681	0.567	-8.33
cg12619810	CSRNP1	chr3	39192455	0.00192	-1.37	5.67	1.6e-08	0.00016	6.23	0.00115	-1.1	5.58	2.62e-08	4.72e-05	5.5
cg13148524		chr1	223363874	-0.00321	-3.38	-5.66	1.64e-08	0.000162	6.2	-0.00186	-3.59	-4.01	6.1e-05	0.0163	-1.95
cg00602326	RNASEN;RNASEN	chr5	31427700	-0.00387	0.493	-5.65	1.77e-08	0.000173	6.12	-0.00444	0.72	-8.69	4.91e-18	2.32e-13	27.5
cg14120966	ATP10B	chr5	160130250	0.00354	0.37	5.64	1.93e-08	0.000184	6.05	0.00346	0.619	7.55	5.36e-14	9.03e-10	18.3
cg20828207	PLAGL1;PLAGL1;PLAGL1;PLAGL1;PLAGL1;PLAGL1;PLAGL1;PLAGL1;PLAGL1;PLAGL1;PLAGL1;PLAGL1;PLAGL1;PLAGL1;PLAGL1;PLAGL1;PLAGL1;PLAGL1;PLAGL1;PLAGL1;PLAGL1	chr6	144286118	0.00491	-0.293	5.64	1.93e-08	0.000184	6.04	0.00195	-0.106	3.2	0.0014	0.113	-4.88
cg04415310	ZNF664-FAM101A	chr12	124743637	0.00504	0.0624	5.62	2.08e-08	0.000196	5.97	0.00317	0.301	5.26	1.5e-07	0.000184	3.81
cg01471929	AMFR	chr16	56443155	-0.00374	0.299	-5.61	2.2e-08	0.000204	5.92	-0.00371	0.573	-8.48	3.1e-17	1.3e-12	25.7
cg26157453		chr20	31555148	0.00404	-2.81	5.6	2.37e-08	0.000217	5.85	0.00366	-2.67	7.09	1.56e-12	1.57e-08	15
cg21574629	DISC1;DISC1;DISC1;DISC1;DISC1;DISC1;DISC1;DISC1;DISC1;DISC1;DISC1;DISC1;DISC1;DISC1;DISC1;DISC1;DISC1;DISC1;TSNAX-DISC1;TSNAX-DISC1;TSNAX-DISC1;TSNAX-DISC1;TSNAX-DISC1;TSNAX-DISC1;TSNAX-DISC1	chr1	231860790	-0.00253	-1.41	-5.57	2.75e-08	0.00025	5.7	-0.00124	-1.3	-4.22	2.53e-05	0.00887	-1.12
cg11184985		chr2	240876710	-0.00411	0.717	-5.57	2.83e-08	0.000254	5.67	-0.00332	1.02	-6.35	2.4e-10	1.05e-06	10.1
cg08291506		chr15	89525620	-0.00251	-0.785	-5.55	3.07e-08	0.000273	5.59	-0.00204	-0.552	-7.88	4.26e-15	1.01e-10	20.8
cg01280327		chr22	47154099	0.00271	-1.06	5.54	3.4e-08	0.000298	5.49	0.00128	-0.87	3.77	0.000165	0.0314	-2.89
cg05357259	SEMA4B;SEMA4B	chr15	90760762	-0.00189	-0.74	-5.52	3.68e-08	0.000316	5.42	-0.000815	-0.493	-4.03	5.72e-05	0.0156	-1.89
cg25074809	MYCN	chr2	16086016	0.00783	1.33	5.52	3.68e-08	0.000316	5.42	0.00214	1.45	2.27	0.0234	0.401	-7.42
cg11801086	KIF6;KIF6;KIF6	chr6	39656197	0.00545	-0.236	5.52	3.73e-08	0.000317	5.4	0.00343	-0.0218	5.27	1.46e-07	0.000179	3.84
cg19623054	MYCN	chr2	16085728	0.00975	1.69	5.5	4.12e-08	0.000347	5.31	0.00186	1.66	1.59	0.112	0.649	-8.72
cg06044108	PLOD3	chr7	100850092	-0.00228	-1.46	-5.49	4.53e-08	0.000374	5.22	-0.00151	-1.25	-5.68	1.41e-08	2.88e-05	6.1
cg00565090	SNORD23;GLTSCR2	chr19	48258258	-0.00189	-0.864	-5.49	4.54e-08	0.000374	5.21	-0.00179	-0.553	-8.18	3.81e-16	1.25e-11	23.2
cg25163442		chr8	61368286	0.00267	1.11	5.47	5.01e-08	0.000408	5.12	0.00128	1.32	3.79	0.000152	0.0299	-2.82
cg16166958	TP63;TP63;TP63	chr3	189408443	0.0075	0.446	5.45	5.54e-08	0.000447	5.02	0.00414	0.621	4.27	2.02e-05	0.00759	-0.903
cg22423620	RARG;RARG;RARG;RARG;RARG	chr12	53610295	-0.00188	-1.32	-5.44	5.96e-08	0.000475	4.95	-0.00034	-1.06	-1.67	0.0958	0.624	-8.6
cg06967696	GNG7	chr19	2625719	0.00206	-0.496	5.42	6.47e-08	0.000511	4.87	0.000899	-0.284	3.7	0.000221	0.0378	-3.17
cg12999836	GRB10;GRB10;GRB10	chr7	50791421	-0.00337	0.298	-5.42	6.55e-08	0.000512	4.86	-0.00179	0.541	-4.61	4.04e-06	0.00233	0.635
cg07104157		chr19	51698645	-0.00197	-0.351	-5.42	6.64e-08	0.000515	4.84	-0.000707	-0.154	-2.92	0.00354	0.181	-5.74
cg02749012	EPHB1	chr3	134948139	0.00374	-1.03	5.41	6.83e-08	0.00052	4.82	0.00151	-0.766	3.54	0.000403	0.0549	-3.73
cg04036920	C11orf41	chr11	33562503	0.00312	-0.729	5.41	6.91e-08	0.00052	4.81	0.0013	-0.562	3.51	0.000458	0.0595	-3.85
cg26385126	NCOR2;NCOR2	chr12	124912021	-0.00327	1.54	-5.41	6.95e-08	0.00052	4.8	-0.002	1.73	-4.17	3.04e-05	0.0101	-1.29
cg03513101		chr15	101713317	-0.0028	-0.458	-5.41	6.97e-08	0.00052	4.8	-0.00165	-0.2	-5.13	3.07e-07	0.000325	3.12
cg11393173		chr1	116369577	-0.00222	-0.743	-5.39	7.52e-08	0.000554	4.72	-0.000695	-0.532	-2.89	0.00386	0.189	-5.81
cg12640435		chr1	173031587	-0.00414	-0.461	-5.39	7.57e-08	0.000554	4.72	-0.00281	-0.0418	-3.56	0.000373	0.0522	-3.66
cg23459424	BRE;BRE;BRE;BRE;BRE	chr2	28549125	-0.00215	-0.482	-5.39	7.66e-08	0.000556	4.7	-0.000701	-0.252	-2.95	0.00316	0.171	-5.63
cg19982061	CCDC12;CCDC12;CCDC12	chr3	46970947	0.00249	-0.165	5.39	7.77e-08	0.000558	4.69	0.00155	0.0679	5.31	1.17e-07	0.00015	4.05
cg20102045	MYO16	chr13	109663681	0.00409	0.97	5.37	8.44e-08	0.000596	4.61	0.0024	1.24	4.22	2.54e-05	0.00889	-1.12
cg03999165	ADAM22;ADAM22;ADAM22;ADAM22;ADAM22;ADAM22;ADAM22;ADAM22;ADAM22;ADAM22	chr7	87762257	0.00211	-0.792	5.37	8.45e-08	0.000596	4.61	0.000661	-0.657	3.05	0.0023	0.146	-5.34
cg26695233	LINC01126	chr2	43455862	0.00277	-0.445	5.36	8.98e-08	0.000622	4.55	0.00149	-0.325	3.83	0.00013	0.027	-2.67
cg01059398	TNFSF10	chr3	172235808	-0.00321	-0.904	-5.36	9.18e-08	0.000631	4.53	-0.00199	-0.811	-5.35	9.17e-08	0.000125	4.29
cg05272476	ABR;ABR;ABR;ABR	chr17	962253	-0.0026	1.23	-5.35	9.38e-08	0.000639	4.51	-0.00197	1.57	-5.36	8.87e-08	0.000122	4.32
cg06354774	MIR6869;FKBP1A;FKBP1A;FKBP1A;FKBP1A-SDCBP2	chr20	1374514	0.00273	-0.0892	5.34	9.89e-08	0.000664	4.46	0.00025	0.0468	0.667	0.505	0.903	-9.77
cg13165240	C17orf85;C17orf85	chr17	3715743	0.00356	0.215	5.34	9.91e-08	0.000664	4.46	0.00265	0.486	5.74	9.96e-09	2.18e-05	6.44
cg14526576	HIPK2;HIPK2	chr7	139367822	-0.00256	-0.547	-5.31	1.22e-07	0.000809	4.26	-0.00241	-0.355	-7.27	4.35e-13	5.78e-09	16.3
cg11700071	KCNQ1;KCNQ1	chr11	2847778	-0.00246	-2.68	-5.3	1.26e-07	0.000831	4.22	-0.0014	-2.44	-4.74	2.16e-06	0.00148	1.24
cg00176675	EIF2C2;EIF2C2	chr8	141572142	-0.00383	0.583	-5.3	1.29e-07	0.000843	4.2	-0.00287	0.892	-5.09	3.81e-07	0.000382	2.91
cg00506299	RFTN1	chr3	16469127	-0.00408	0.299	-5.29	1.35e-07	0.000872	4.16	-0.00309	0.498	-6.81	1.1e-11	7.76e-08	13.1
cg19532728		chr11	65129859	0.00278	-0.841	5.28	1.37e-07	0.000872	4.14	0.000911	-0.571	3.04	0.00238	0.148	-5.37
cg12744300	TRAPPC9;TRAPPC9	chr8	141351456	-0.00219	-2.22	-5.28	1.37e-07	0.000872	4.14	-0.00111	-2.05	-4.12	3.84e-05	0.0119	-1.51
cg12099754	TRPM3;TRPM3;TRPM3;TRPM3;TRPM3;TRPM3;TRPM3	chr9	73196319	0.00318	0.238	5.28	1.38e-07	0.000872	4.14	0.00155	0.46	3.8	0.000149	0.0294	-2.79
cg13237945	C13orf30;C13orf30	chr13	43355739	0.00405	-0.101	5.26	1.53e-07	0.000961	4.03	0.00167	0.0391	3.14	0.00172	0.126	-5.08
cg03566388	FOXN3;FOXN3	chr14	89665403	-0.00357	0.522	-5.25	1.62e-07	0.001	3.98	-0.00319	0.757	-6.34	2.52e-10	1.09e-06	10
cg10864319	FIGN	chr2	164593498	-0.00488	-2.66	-5.25	1.65e-07	0.00101	3.96	-0.00322	-2.91	-4.82	1.51e-06	0.0011	1.58
cg18771050	MAP6;MAP6	chr11	75367289	0.00323	-0.443	5.25	1.69e-07	0.00103	3.94	0.00107	-0.234	2.55	0.0108	0.298	-6.74
cg02345399		chr11	65195039	0.00311	-0.389	5.24	1.73e-07	0.00103	3.92	0.00123	-0.221	3.03	0.00247	0.151	-5.41
cg13894010	STX5;STX5	chr11	62593075	-0.00206	0.623	-5.24	1.73e-07	0.00103	3.91	-0.00163	0.847	-6.58	5.11e-11	2.81e-07	11.6
cg12670943	POLDIP3;POLDIP3	chr22	43006541	0.00213	0.906	5.24	1.75e-07	0.00103	3.91	0.00163	1.12	6.21	5.88e-10	2.24e-06	9.2
cg03462868	UBE2R2	chr9	33816424	0.0022	-0.36	5.24	1.76e-07	0.00103	3.9	0.00124	-0.229	4.41	1.04e-05	0.00472	-0.273
cg01228288		chr14	99501901	0.0035	-1.49	5.24	1.76e-07	0.00103	3.9	0.00145	-1.32	3.17	0.00156	0.119	-4.98
cg17389237	RPS6KA1;RPS6KA1	chr1	26882504	-0.00251	1.18	-5.23	1.79e-07	0.00104	3.88	-0.00136	1.49	-4.74	2.26e-06	0.00153	1.2
cg16324526	RAPGEF1;RAPGEF1;RAPGEF1	chr9	134459345	0.00241	-0.0125	5.23	1.81e-07	0.00104	3.88	0.00141	0.256	5.13	3.02e-07	0.000322	3.13
cg14911690	PBX4	chr19	19729395	0.00813	-4.31	5.23	1.82e-07	0.00104	3.87	0.0083	-4.62	8.19	3.47e-16	1.2e-11	23.3
cg06798429		chr5	130560473	0.00254	-1.85	5.23	1.84e-07	0.00104	3.86	0.00158	-1.8	4.85	1.29e-06	0.000978	1.73
cg15781610	FGD2	chr6	36992554	-0.0027	-1.21	-5.23	1.86e-07	0.00105	3.85	-0.000921	-1.04	-3.02	0.00251	0.153	-5.42
cg13033858	SSH1;SSH1	chr12	109248326	-0.00304	-0.0718	-5.22	1.97e-07	0.00111	3.79	-0.00172	0.00851	-4.24	2.26e-05	0.00819	-1.01
cg17545652	PFKFB3;PFKFB3	chr10	6261011	-0.00228	0.935	-5.2	2.2e-07	0.00123	3.68	-0.000632	1.19	-2.07	0.0384	0.476	-7.85
cg16546717	GNA12;GNA12;GNA12;GNA12	chr7	2800196	0.00195	-0.905	5.19	2.23e-07	0.00123	3.67	0.00113	-0.636	5.34	9.91e-08	0.000133	4.21
cg27049094	HK2	chr2	75067716	0.00371	-1.05	5.19	2.23e-07	0.00123	3.67	0.00376	-0.954	7.76	1.02e-14	2.2e-10	20
cg20378147	TINAGL1;TINAGL1;TINAGL1;TINAGL1;TINAGL1;TINAGL1	chr1	32050627	0.00483	3.49	5.19	2.27e-07	0.00123	3.66	0.00225	3.5	3.57	0.000357	0.0508	-3.62
cg05753553		chr17	2689486	0.00351	0.352	5.19	2.3e-07	0.00124	3.64	0.000902	0.609	1.93	0.0535	0.528	-8.13
cg10913394		chr2	102137177	-0.00285	0.275	-5.19	2.31e-07	0.00124	3.63	-0.00262	0.465	-7.26	4.66e-13	6.09e-09	16.2
cg18889956		chr1	65607135	0.00282	-1.04	5.19	2.32e-07	0.00124	3.63	0.000934	-0.926	2.62	0.00894	0.274	-6.57
cg12404110		chr20	55985323	0.00201	-1.13	5.18	2.34e-07	0.00124	3.63	6.22e-05	-0.824	0.264	0.792	0.97	-9.96
cg13389652	C19orf77	chr19	3481985	-0.00397	3.33	-5.18	2.45e-07	0.00129	3.58	-0.000688	3.67	-1.18	0.238	0.78	-9.29
cg04714188	HRH1;HRH1	chr3	11254704	-0.00188	-0.0947	-5.17	2.55e-07	0.00133	3.54	-0.000584	0.146	-2.86	0.00428	0.198	-5.91
cg08626823	TNFRSF21	chr6	47246556	0.00292	-1.42	5.16	2.6e-07	0.00135	3.52	0.00134	-1.32	3.85	0.00012	0.0258	-2.59
cg12178835		chr14	69186571	-0.00412	-2.41	-5.16	2.66e-07	0.00138	3.5	-0.00216	-2.43	-3.81	0.000142	0.0287	-2.75
cg20744441	VMP1	chr17	57889850	-0.00391	-0.82	-5.16	2.72e-07	0.0014	3.48	-0.00176	-0.715	-3.61	0.000309	0.0465	-3.48
cg14227037	ERI1	chr8	8864470	-0.00402	0.572	-5.15	2.77e-07	0.00141	3.46	-0.00138	1.04	-2.14	0.0323	0.448	-7.7
cg15831040		chr11	126019546	0.00204	-0.503	5.15	2.87e-07	0.00145	3.43	0.001	-0.239	4.2	2.69e-05	0.00924	-1.17
cg17418779	RGS5;RGS5;RGS5;RGS5;RGS5;RGS5;LOC101928404;RGS5	chr1	163131753	0.00291	-0.0919	5.15	2.88e-07	0.00145	3.42	0.0017	0.115	4.38	1.24e-05	0.00536	-0.438
cg16321846	SDK1	chr7	4050114	0.00488	-0.112	5.14	2.89e-07	0.00145	3.42	0.00256	0.0516	4.24	2.29e-05	0.00826	-1.02
cg11387709		chr16	65636127	0.00555	-0.187	5.13	3.06e-07	0.00151	3.37	0.00268	0.115	4.02	5.87e-05	0.0159	-1.92
cg25188593	NYNRIN	chr14	24867586	0.00197	-0.71	5.13	3.06e-07	0.00151	3.37	0.000673	-0.49	2.71	0.0067	0.244	-6.31
cg10404544		chr11	60377383	0.00374	-2.36	5.13	3.14e-07	0.00154	3.34	0.0025	-2.35	5.59	2.4e-08	4.42e-05	5.58
cg12055133	FOXK2	chr17	80550633	0.002	-0.117	5.13	3.2e-07	0.00156	3.32	0.00144	0.109	5.79	7.75e-09	1.79e-05	6.68
cg24003955	CTNNBIP1;CTNNBIP1	chr1	9912508	0.00269	-0.871	5.12	3.21e-07	0.00156	3.32	0.000993	-0.67	3.03	0.00245	0.151	-5.4
cg22688020	SWAP70;SWAP70	chr11	9697429	0.00283	-0.162	5.12	3.26e-07	0.00157	3.3	0.00163	-0.0262	4.44	9.17e-06	0.00427	-0.149
cg20985561	LKAAEAR1;OPRL1;OPRL1;OPRL1	chr20	62716289	0.00324	-1.55	5.12	3.34e-07	0.0016	3.28	0.00195	-1.56	4.6	4.32e-06	0.00246	0.571
cg25834802		chr2	101791845	-0.00317	0.251	-5.12	3.36e-07	0.0016	3.28	-0.00279	0.486	-6.37	2.09e-10	9.49e-07	10.2
cg26117398	SLC7A1	chr13	30118190	-0.0023	0.789	-5.1	3.64e-07	0.00172	3.2	-0.00122	1.06	-3.85	0.00012	0.0257	-2.59
cg20481967	R3HCC1;R3HCC1;R3HCC1;R3HCC1	chr8	23147827	-0.00165	-0.282	-5.1	3.66e-07	0.00172	3.19	-0.000944	-0.0172	-4.67	3.03e-06	0.00189	0.911
cg26500279		chr2	172102394	-0.00275	-0.696	-5.1	3.67e-07	0.00172	3.19	-0.00196	-0.526	-5.39	7.3e-08	0.000104	4.51
cg15321908		chr3	53187213	-0.00194	-0.608	-5.1	3.72e-07	0.00173	3.18	-0.000919	-0.344	-4.25	2.2e-05	0.00802	-0.982
cg12796320	GPR132;GPR132;GPR132;GPR132	chr14	105530592	0.00205	-0.693	5.09	3.79e-07	0.00175	3.16	0.00131	-0.506	4.83	1.4e-06	0.00104	1.66
cg26641935	CD109;CD109;CD109	chr6	74423256	0.00226	-0.656	5.09	3.83e-07	0.00176	3.15	0.00126	-0.548	4.54	5.87e-06	0.00306	0.278
cg16589830		chr1	212284214	0.00249	-0.909	5.09	3.89e-07	0.00178	3.13	0.000141	-0.743	0.499	0.618	0.934	-9.87
cg07865630	LOC645434	chr6	139794360	-0.0035	1.12	-5.08	4.04e-07	0.00183	3.1	-0.00146	1.41	-2.86	0.00421	0.196	-5.89
cg25130329	PIP5K1B;PIP5K1B	chr9	71336818	0.00409	-0.795	5.07	4.2e-07	0.0019	3.06	0.000841	-0.586	1.5	0.134	0.68	-8.87
cg27340201	HMGA2;HMGA2	chr12	66342303	0.00378	-0.564	5.07	4.28e-07	0.00192	3.04	0.00236	-0.399	4.56	5.14e-06	0.00278	0.405
cg21344398	METTL25	chr12	82801477	-0.00264	0.594	-5.07	4.33e-07	0.00193	3.03	-0.000606	0.809	-1.76	0.0781	0.59	-8.44
cg01882539	ACCN1	chr17	32481208	0.00327	0.98	5.07	4.37e-07	0.00194	3.02	-0.000108	1.24	-0.217	0.828	0.976	-9.97
cg19599611	AQR	chr15	35148637	0.00346	-0.621	5.06	4.39e-07	0.00194	3.02	0.00163	-0.389	3.23	0.00127	0.107	-4.79
cg21857724		chr2	231523609	0.00234	-1.29	5.06	4.45e-07	0.00195	3	0.00276	-1.15	8.6	1.13e-17	5.03e-13	26.7
cg03260518	IDH2;IDH2;IDH2	chr15	90643783	-0.0021	0.468	-5.06	4.57e-07	0.002	2.98	-0.000277	0.709	-1.08	0.281	0.808	-9.41
cg21614073	AP1B1;AP1B1;AP1B1	chr22	29778692	0.00196	-0.889	5.06	4.61e-07	0.002	2.97	0.000452	-0.61	2.29	0.0223	0.394	-7.38
cg09165856	EIF4G3;EIF4G3;EIF4G3;EIF4G3	chr1	21291806	0.0024	-1.23	5.05	4.69e-07	0.00202	2.95	0.00119	-1.12	3.55	0.000388	0.0535	-3.69
cg07830813		chr15	45630898	0.00463	-1.93	5.05	4.75e-07	0.00204	2.94	0.00248	-1.88	3.64	0.000276	0.0434	-3.37
cg06880963	PC;PC;PC	chr11	66634970	-0.00224	0.511	-5.04	4.91e-07	0.00209	2.91	-0.000752	0.79	-2.68	0.0075	0.255	-6.41
cg18448767	KIAA0556	chr16	27654341	-0.00259	0.296	-5.04	4.95e-07	0.0021	2.9	-0.00227	0.566	-6.83	9.45e-12	6.96e-08	13.2
cg06245181	ACSF3;ACSF3;ACSF3	chr16	89186403	-0.00408	1.42	-5.04	4.97e-07	0.0021	2.9	-0.0016	1.53	-3.08	0.00209	0.139	-5.25
cg01303372	BAG3	chr10	121415189	-0.00406	-2.64	-5.04	5.01e-07	0.0021	2.89	-0.00135	-2.69	-2.06	0.0396	0.48	-7.87
cg27615582	PRR4;PRR4	chr12	11002411	-0.00434	0.498	-5.04	5.01e-07	0.0021	2.89	-0.00384	0.807	-5.47	4.88e-08	7.65e-05	4.9
cg09615980		chr2	102921466	0.00278	-0.284	5.04	5.1e-07	0.00212	2.87	0.00118	-0.206	3.72	0.000204	0.0358	-3.09
cg01015663	TCEA3	chr1	23729692	-0.00275	-1.15	-5.03	5.13e-07	0.00212	2.87	-0.00123	-0.983	-3.96	7.72e-05	0.019	-2.18
cg12554634	SCAF1	chr19	50159969	-0.00288	3.01	-5.03	5.3e-07	0.00218	2.84	-0.00128	2.98	-3.04	0.00241	0.149	-5.38
cg00626957		chr7	37581737	0.00316	0.377	5.03	5.38e-07	0.00219	2.82	0.00159	0.624	3.62	0.000302	0.0458	-3.46
cg20755748	C12orf72	chr12	31799116	0.0027	-0.799	5.03	5.39e-07	0.00219	2.82	0.000595	-0.641	1.64	0.101	0.632	-8.64
cg15028232		chr1	234871410	0.00226	1.04	5.02	5.53e-07	0.00224	2.79	0.000515	1.27	1.72	0.0852	0.605	-8.51
cg02888894	PRPF6	chr20	62660605	-0.00205	-0.259	-5.01	5.72e-07	0.00231	2.76	-0.00146	-0.0259	-5.59	2.43e-08	4.45e-05	5.57
cg21292067		chr17	3880172	0.00214	-1.04	5.01	5.82e-07	0.00234	2.74	0.000397	-0.766	1.47	0.142	0.689	-8.91
cg14163099	MICAL3	chr22	18304447	-0.00231	1.59	-5.01	5.87e-07	0.00234	2.74	-0.000136	1.89	-0.424	0.672	0.946	-9.9
cg02520639	PAG1	chr8	82021210	-0.00451	-2.15	-5.01	5.92e-07	0.00235	2.73	-0.00101	-2.19	-1.36	0.172	0.723	-9.06
cg18555173	FUK	chr16	70502973	-0.0017	-0.396	-5.01	5.96e-07	0.00235	2.72	-0.00145	-0.121	-6.72	2.08e-11	1.3e-07	12.5
cg21049487	HSP90B1	chr12	104328065	-0.00289	0.588	-5	6.01e-07	0.00236	2.71	-0.00108	0.858	-2.6	0.00947	0.282	-6.62
cg16956116	FAM46A	chr6	82456876	0.00291	-1.02	5	6.19e-07	0.00242	2.68	0.0019	-0.895	5.56	2.89e-08	5.05e-05	5.41
cg24517738	RIMS3	chr1	41129755	-0.00256	1.24	-5	6.21e-07	0.00242	2.68	-0.000753	1.55	-1.62	0.106	0.64	-8.68
cg06005199	C4orf23	chr4	8474290	0.0028	1.52	4.99	6.37e-07	0.00246	2.66	0.00185	1.96	4.1	4.2e-05	0.0126	-1.6
cg09063556	CMTM4;CMTM4	chr16	66653795	0.003	0.544	4.99	6.39e-07	0.00246	2.65	0.00216	0.744	5.58	2.54e-08	4.59e-05	5.53
cg00908927	ODZ4	chr11	79152969	0.00494	-1.57	4.99	6.47e-07	0.00248	2.64	-0.00141	-1.55	-1.8	0.0724	0.578	-8.38
cg10549018	TLL2	chr10	98176740	0.00355	-0.825	4.98	6.64e-07	0.00254	2.62	0.000655	-0.691	1.35	0.177	0.728	-9.08
cg17418742		chr11	15602030	0.00263	0.291	4.98	6.8e-07	0.00258	2.59	0.00178	0.506	5.06	4.28e-07	0.000415	2.8
cg11109157		chr12	32051191	-0.00469	0.875	-4.97	7.06e-07	0.00267	2.56	-0.00217	1.14	-3.16	0.00156	0.12	-4.99
cg00483891	CCDC115	chr2	131098007	-0.00313	0.761	-4.97	7.21e-07	0.00271	2.54	-0.00311	1.06	-6.64	3.44e-11	2.04e-07	12
cg22818215		chr10	119184588	0.00218	-1.3	4.96	7.5e-07	0.00281	2.5	0.00143	-1.09	4.9	1.01e-06	0.00081	1.97
cg12680205		chr10	80303482	-0.00209	0.193	-4.96	7.69e-07	0.00286	2.48	-0.00197	0.399	-7.78	9.08e-15	2.02e-10	20.1
cg13421019	PPFIBP2	chr11	7597493	-0.00464	-3.44	-4.96	7.71e-07	0.00286	2.47	-0.00201	-3.28	-2.87	0.00407	0.193	-5.86
cg04173586	DOT1L	chr19	2167496	0.00455	0.78	4.95	8.02e-07	0.00295	2.44	0.00422	0.781	6.69	2.47e-11	1.51e-07	12.3
cg04159558	LOC339862	chr3	18011544	0.0027	-0.818	4.95	8.03e-07	0.00295	2.43	0.00139	-0.655	3.82	0.000133	0.0274	-2.69
cg02765962	HRH2;HRH2	chr5	175107772	-0.00214	1.31	-4.94	8.28e-07	0.00303	2.4	-0.00104	1.54	-3.6	0.000321	0.0477	-3.52
cg25426982		chr18	61683198	0.00255	-0.657	4.94	8.38e-07	0.00305	2.39	0.00127	-0.492	3.79	0.000155	0.0303	-2.83
cg01531610		chr1	168335663	-0.00227	0.612	-4.94	8.48e-07	0.00307	2.38	-0.00166	0.826	-5.3	1.22e-07	0.000156	4.01
cg04239136	SAP30BP;SAP30BP;SAP30BP;SAP30BP;SAP30BP	chr17	73691688	-0.00285	-0.301	-4.94	8.52e-07	0.00307	2.38	-0.00276	-0.1	-6.69	2.43e-11	1.5e-07	12.3
cg14167506	SEL1L2;SEL1L2;SEL1L2	chr20	13846827	0.00373	-2.26	4.93	8.57e-07	0.00308	2.37	0.00407	-2.4	6.8	1.19e-11	8.1e-08	13
cg17789713	FIGN	chr2	164571035	0.0031	1.01	4.93	8.6e-07	0.00308	2.37	0.00307	1.24	6.89	6.58e-12	5.36e-08	13.6
cg20207299	ARNT2	chr15	80881481	-0.00183	-0.624	-4.93	8.69e-07	0.00309	2.36	-0.000549	-0.383	-2.41	0.0159	0.347	-7.08
cg00806079		chr10	43629918	-0.00281	0.63	-4.93	8.8e-07	0.00312	2.35	-0.0013	0.848	-3.3	0.000989	0.0925	-4.56
cg11593084		chr3	193866388	-0.0027	1.13	-4.93	8.83e-07	0.00312	2.34	-0.00075	1.46	-1.74	0.0811	0.597	-8.47
cg22223959	OR52W1	chr11	6219015	0.00283	0.219	4.92	9.21e-07	0.00323	2.3	0.00103	0.477	2.64	0.00832	0.266	-6.51
cg05265936		chr16	69516113	0.00467	0.0278	4.92	9.26e-07	0.00323	2.3	0.000693	0.258	1.12	0.263	0.797	-9.36
cg08924321		chr11	35663067	-0.00218	0.0244	-4.92	9.33e-07	0.00323	2.29	-0.000211	0.253	-0.868	0.385	0.86	-9.61
cg16227392		chr14	99501573	0.00384	-0.762	4.92	9.33e-07	0.00323	2.29	0.000945	-0.535	1.84	0.0656	0.561	-8.29
cg22652934	RUNX1;RUNX1	chr21	36180035	-0.00385	-1.59	-4.91	9.56e-07	0.0033	2.27	-0.0037	-1.43	-7.43	1.3e-13	2.05e-09	17.4
cg12188416	TP63;TP63;TP63	chr3	189349003	0.00611	0.349	4.91	9.64e-07	0.00331	2.26	0.00491	0.524	5.26	1.48e-07	0.000182	3.82
cg12992827		chr3	101901234	-0.00386	0.34	-4.91	9.79e-07	0.00335	2.24	-0.0036	0.604	-6.69	2.55e-11	1.55e-07	12.3
cg15789106	RASSF7;RASSF7;RASSF7	chr11	563990	-0.00167	-1.12	-4.91	9.85e-07	0.00336	2.24	-0.000564	-0.823	-3.28	0.00105	0.096	-4.62
cg17484673	SFXN5	chr2	73181546	-0.00172	-1.12	-4.9	9.96e-07	0.00338	2.23	-0.000652	-0.847	-2.81	0.00494	0.213	-6.04
cg11603447		chr3	150446034	-0.00233	-0.199	-4.9	1e-06	0.00338	2.22	-0.00181	0.0894	-5.9	3.84e-09	1.04e-05	7.37
cg03051563	SDK1	chr7	3637120	0.00492	-0.614	4.9	1.01e-06	0.00339	2.22	0.00277	-0.446	4.2	2.67e-05	0.00922	-1.17
cg00840791		chr19	16453259	-0.0072	-0.906	-4.9	1.02e-06	0.00341	2.21	-0.00601	-0.781	-5.41	6.81e-08	9.92e-05	4.57
cg12359298	DTD1	chr20	18735103	0.00331	-0.00904	4.9	1.04e-06	0.00346	2.19	0.00167	0.14	3.69	0.000231	0.0388	-3.21
cg03821418	NCOR2;NCOR2	chr12	124859683	-0.00174	-0.851	-4.89	1.05e-06	0.00347	2.18	-0.00138	-0.564	-6.79	1.25e-11	8.4e-08	13
cg20263249		chr1	118176170	-0.00199	-0.0752	-4.89	1.05e-06	0.00347	2.18	-0.00143	0.199	-6.52	7.73e-11	4.04e-07	11.2
cg08504214	SBNO2;SBNO2	chr19	1133528	-0.00244	-0.888	-4.89	1.07e-06	0.0035	2.16	-0.00225	-0.611	-6.81	1.08e-11	7.74e-08	13.1
cg19881433	OSBPL3;OSBPL3;OSBPL3;OSBPL3;OSBPL3;OSBPL3	chr7	24922755	-0.0026	-1.13	-4.89	1.07e-06	0.0035	2.16	-0.00181	-0.879	-5.23	1.78e-07	0.000208	3.64
cg11262012	FUBP3	chr9	133473888	-0.0026	-0.525	-4.89	1.08e-06	0.00351	2.15	-0.00205	-0.282	-5.72	1.13e-08	2.41e-05	6.32
cg05963597	PTGDS	chr9	139870908	0.00213	-0.418	4.89	1.09e-06	0.00352	2.14	-0.000153	-0.16	-0.523	0.601	0.93	-9.85
cg23002957	FBXL19;FBXL19;ORAI3	chr16	30959532	0.00231	0.853	4.89	1.09e-06	0.00352	2.14	-0.000448	1.18	-1.4	0.162	0.713	-9.01
cg06372654	IMPDH1;IMPDH1;IMPDH1;IMPDH1;IMPDH1;IMPDH1;IMPDH1	chr7	128044655	-0.0022	-0.164	-4.88	1.11e-06	0.00357	2.12	-0.00124	0.0807	-4.29	1.82e-05	0.00709	-0.802
cg02839960	SDK1	chr7	3956081	0.00368	-2.19	4.88	1.12e-06	0.00359	2.12	0.000904	-2.09	1.77	0.0768	0.587	-8.42
cg04157786	NADK;NADK	chr1	1711635	0.00256	-3.07	4.88	1.13e-06	0.00361	2.11	0.00228	-3.38	4.6	4.43e-06	0.0025	0.548
cg25081128	TSPAN5	chr4	99449246	0.00416	-0.25	4.87	1.16e-06	0.0037	2.08	0.00194	0.224	2.54	0.011	0.3	-6.76
cg00600584	TP63;TP63;TP63	chr3	189347814	0.00504	-1.16	4.87	1.18e-06	0.00373	2.07	0.00293	-1.01	3.64	0.000272	0.043	-3.36
cg12170419	NAPB;NAPB;NAPB;NAPB;NAPB	chr20	23367377	-0.00309	0.233	-4.87	1.21e-06	0.00382	2.04	-0.00401	0.457	-9.15	8.57e-20	5e-15	31.5
cg12633274	TRIM24;TRIM24	chr7	138249847	-0.00458	0.153	-4.86	1.22e-06	0.00384	2.03	-0.00494	0.435	-7.83	5.87e-15	1.35e-10	20.5
cg10233454	LRP1	chr12	57529389	-0.00229	-1.32	-4.86	1.23e-06	0.00386	2.02	-0.000866	-1.1	-2.69	0.00713	0.25	-6.37
cg01936957	NCOR2;NCOR2;NCOR2	chr12	124982370	0.00154	-0.977	4.86	1.24e-06	0.00389	2.01	0.000746	-0.639	4.07	4.71e-05	0.0136	-1.71
cg23747607	MECOM;MECOM;MECOM;MECOM;MECOM;MECOM;MECOM	chr3	168851790	-0.00349	-0.58	-4.85	1.29e-06	0.004	1.98	-0.0014	-0.313	-2.71	0.00683	0.245	-6.33
cg24095540		chr5	115919710	0.00332	0.171	4.85	1.29e-06	0.00401	1.98	0.00294	0.368	6.4	1.74e-10	8.08e-07	10.4
cg20645656		chr2	27943136	-0.0028	-2.5	-4.85	1.3e-06	0.00401	1.97	-0.000855	-2.24	-2.41	0.016	0.347	-7.09
cg13630095	PTGS1;PTGS1	chr9	125137594	0.00192	-1.47	4.85	1.34e-06	0.00413	1.94	0.000106	-1.23	0.424	0.672	0.946	-9.9
cg16246347	LOC100506403	chr21	36936382	-0.00286	-1.28	-4.84	1.36e-06	0.00415	1.93	-0.00248	-1.1	-6.77	1.49e-11	9.9e-08	12.8
cg08082321	CCDC26;CCDC26;CCDC26;CCDC26	chr8	130587834	-0.00254	0.0164	-4.84	1.36e-06	0.00415	1.93	-0.00167	0.166	-5.25	1.59e-07	0.000191	3.75
cg19896232		chr2	19435289	0.00301	-1.28	4.84	1.37e-06	0.00416	1.92	0.00157	-1.14	3.88	0.000106	0.0237	-2.47
cg07103415	TPPP3;TPPP3;TPPP3;TPPP3	chr16	67424843	0.00143	-0.28	4.84	1.38e-06	0.00416	1.92	0.000509	-0.0271	2.84	0.00455	0.204	-5.96
cg16946073	MBP;MBP	chr18	74846035	-0.00214	-1.75	-4.83	1.42e-06	0.00428	1.88	-0.000401	-1.52	-1.32	0.188	0.739	-9.12
cg12141659	KCNQ1;KCNQ1	chr11	2847462	-0.00168	-2.27	-4.83	1.43e-06	0.00428	1.88	-0.000676	-1.99	-3.45	0.000575	0.0684	-4.06
cg24718465	PNMAL2;PNMAL2	chr19	46999118	0.00452	-1.27	4.83	1.43e-06	0.00428	1.88	0.00139	-1.41	2.19	0.0286	0.43	-7.59
cg02790096	ERG;ERG;ERG;ERG;ERG;ERG;ERG;ERG;ERG	chr21	39852226	0.00257	0.91	4.83	1.44e-06	0.00428	1.87	0.00113	1.12	3.18	0.0015	0.117	-4.95
cg05499907		chr6	215882	-0.00275	-1.48	-4.83	1.44e-06	0.00428	1.87	4.98e-05	-1.34	0.149	0.881	0.984	-9.98
cg24230560	SLC39A14;SLC39A14;SLC39A14;SLC39A14	chr8	22256096	-0.0014	0.0787	-4.83	1.45e-06	0.00429	1.87	-0.000115	0.425	-0.615	0.539	0.912	-9.8
cg24616450	MINOS1;MINOS1;MINOS1-NBL1;MINOS1;MINOS1;MINOS1;MINOS1-NBL1	chr1	19940140	0.0039	0.396	4.83	1.46e-06	0.00429	1.86	0.00135	0.635	2.43	0.015	0.339	-7.03
cg00501876	CSRNP1	chr3	39193251	0.00199	-0.253	4.83	1.47e-06	0.00432	1.85	0.00138	-0.0398	4.87	1.14e-06	0.000888	1.85
cg22959742	FRMD4A	chr10	13913931	0.0031	-0.572	4.83	1.48e-06	0.00433	1.85	0.00246	-0.423	6.14	8.8e-10	3.02e-06	8.8
cg27325787	PRKCB;PRKCB	chr16	23960325	0.00345	-0.531	4.82	1.52e-06	0.00444	1.82	0.00163	-0.425	3.6	0.000318	0.0474	-3.51
cg12003079		chr12	6984857	0.00241	0.509	4.81	1.56e-06	0.00454	1.79	0.00133	0.773	4.05	5.14e-05	0.0145	-1.79
cg23198793	CAPN3;CAPN3;CAPN3;CAPN3;CAPN3;CAPN3;CAPN3	chr15	42694406	-0.00311	-1.46	-4.81	1.6e-06	0.00463	1.77	-0.00192	-1.45	-4.35	1.37e-05	0.00574	-0.529
cg13959371		chr1	4663943	0.00378	-2.24	4.8	1.66e-06	0.00479	1.73	0.00322	-2.2	6.22	5.39e-10	2.08e-06	9.28
cg05927628		chr17	40229302	-0.00191	0.264	-4.8	1.67e-06	0.00479	1.73	-0.000475	0.487	-1.83	0.0667	0.564	-8.31
cg27090988	BRPF1;BRPF1	chr3	9789110	-0.00225	-0.179	-4.8	1.67e-06	0.00479	1.73	-0.00164	0.141	-5.26	1.53e-07	0.000186	3.79
cg08956917	JAK3	chr19	17954247	-0.00227	-0.503	-4.8	1.69e-06	0.0048	1.72	-0.00189	-0.222	-6.48	9.98e-11	5.04e-07	10.9
cg11189237	KIAA1549L	chr11	33576058	0.00229	-0.644	4.8	1.69e-06	0.0048	1.72	0.00104	-0.497	3.3	0.000986	0.0924	-4.56
cg06838038	ARAP1;ARAP1;ARAP1	chr11	72397418	-0.00156	-1.58	-4.8	1.7e-06	0.0048	1.71	-0.00108	-1.32	-5.37	8.41e-08	0.000117	4.37
cg16983486	ST5	chr11	8854244	-0.00231	-2.57	-4.79	1.73e-06	0.0049	1.69	-0.000713	-2.37	-2.25	0.0247	0.408	-7.47
cg20577328		chr2	122702187	0.00315	0.551	4.79	1.75e-06	0.00491	1.68	0.00316	0.789	6.64	3.48e-11	2.04e-07	12
cg25684349	BTBD11	chr12	107725084	-0.00262	-1.24	-4.79	1.8e-06	0.00501	1.66	-0.00042	-1.2	-1.08	0.279	0.808	-9.41
cg07830855	DST;DST;DST;DST	chr6	56524142	0.00217	-0.274	4.79	1.8e-06	0.00501	1.66	0.00153	-0.101	5.86	4.98e-09	1.29e-05	7.11
cg12984893	INPP5A	chr10	134353627	-0.00271	-0.934	-4.78	1.88e-06	0.00522	1.61	-0.00169	-0.795	-4.59	4.66e-06	0.00258	0.499
cg22099623		chr5	39713510	0.00236	0.519	4.77	1.91e-06	0.00528	1.6	0.00158	0.743	4.75	2.12e-06	0.00146	1.25
cg08309687		chr21	35320596	0.0036	-0.699	4.77	1.92e-06	0.00528	1.6	0.00214	-0.607	4.12	3.78e-05	0.0118	-1.5
cg21723486	TP63;TP63;TP63	chr3	189349323	0.00648	-0.746	4.77	1.93e-06	0.00529	1.59	0.00415	-0.535	4.1	4.23e-05	0.0127	-1.6
cg01409343	TMEM49	chr17	57915740	-0.00335	0.0636	-4.77	1.94e-06	0.00532	1.58	-0.00196	0.333	-4.1	4.17e-05	0.0126	-1.59
cg21684640		chr7	33843957	0.00271	1.29	4.77	1.97e-06	0.00537	1.57	0.00136	1.47	3.54	0.000399	0.0545	-3.72
cg23496836		chr4	184376873	0.00392	-2.04	4.76	2.02e-06	0.00548	1.55	0.00184	-1.93	3.54	0.000398	0.0544	-3.72
cg09019635		chr2	164800141	0.00258	1.15	4.76	2.03e-06	0.00548	1.54	0.00198	1.42	5.01	5.54e-07	0.000507	2.55
cg22823725	TMEFF2;TMEFF2	chr2	192900649	-0.00291	0.308	-4.76	2.03e-06	0.00548	1.54	-0.00256	0.425	-6.18	6.93e-10	2.52e-06	9.04
cg14110690	MRPL16	chr11	59575226	0.00246	-0.265	4.76	2.04e-06	0.00549	1.54	0.00042	-0.122	1.37	0.172	0.722	-9.06
cg08617701		chr4	189361224	0.004	0.239	4.76	2.05e-06	0.00549	1.53	0.00227	0.361	3.93	8.6e-05	0.0206	-2.28
cg21328508	EBF1;EBF1;EBF1	chr5	158448583	0.00309	1.04	4.76	2.06e-06	0.00549	1.53	0.00158	1.47	3.03	0.0025	0.152	-5.42
cg21045485	EPB41L2;EPB41L2;EPB41L2;EPB41L2;EPB41L2	chr6	131252985	-0.00354	0.265	-4.76	2.06e-06	0.00549	1.53	-0.00124	0.614	-2.47	0.0137	0.327	-6.95
cg09330105	TTC28	chr22	28969991	0.00231	0.708	4.76	2.08e-06	0.0055	1.52	0.00106	0.918	3.01	0.00267	0.158	-5.48
cg26077811	USP2;USP2	chr11	119232263	-0.00206	-0.435	-4.76	2.08e-06	0.0055	1.52	-0.00081	-0.239	-3.23	0.00123	0.105	-4.77
cg24648543	ACSM4	chr12	7456482	-0.00215	1.04	-4.75	2.17e-06	0.0057	1.48	-0.000402	1.22	-1.41	0.159	0.709	-9
cg17969951	ALDH2;ALDH2	chr12	112215328	0.00239	-0.367	4.75	2.19e-06	0.00574	1.47	0.00172	-0.182	5.08	3.94e-07	0.00039	2.88
cg00169184	NCOR2;NCOR2	chr12	124908920	-0.00296	1.11	-4.74	2.24e-06	0.00587	1.45	-0.0013	1.33	-3.09	0.00201	0.136	-5.22
cg08400728	GNG12-AS1;WLS;WLS;WLS	chr1	68608057	0.00356	0.637	4.74	2.25e-06	0.00588	1.44	0.00203	0.882	3.71	0.000209	0.0365	-3.12
cg10909801	KIAA1462	chr10	30319344	-0.00308	1.13	-4.74	2.26e-06	0.00588	1.44	-0.000414	1.15	-0.918	0.359	0.849	-9.57
cg20494738	NCOR2;NCOR2	chr12	124985889	0.00425	2.99	4.74	2.27e-06	0.00588	1.44	0.00147	3.18	2.31	0.021	0.385	-7.32
cg24219777		chr1	224686469	0.00206	0.0977	4.74	2.3e-06	0.00594	1.42	0.00116	0.277	3.98	7.14e-05	0.0181	-2.1
cg06771798	SEMA3F	chr3	50222563	-0.0014	-1.07	-4.73	2.32e-06	0.00594	1.42	-0.000543	-0.764	-3.45	0.000572	0.0681	-4.06
cg24364998		chr15	45625775	0.00435	-1.93	4.73	2.37e-06	0.00606	1.39	0.0026	-2.02	3.24	0.00122	0.104	-4.76
cg05465459	TSPAN5	chr4	99449019	0.00435	1.11	4.73	2.38e-06	0.00606	1.39	0.00224	1.49	2.87	0.00419	0.196	-5.89
cg03859359	LINC01091	chr4	124594527	0.00267	-0.395	4.73	2.4e-06	0.0061	1.38	0.000627	-0.267	1.76	0.0778	0.589	-8.43
cg22744280		chr12	112200054	0.00279	-0.194	4.73	2.42e-06	0.00612	1.37	0.000744	0.0137	2.01	0.0445	0.499	-7.97
cg11935041		chr5	150977390	-0.00248	0.281	-4.72	2.47e-06	0.00624	1.35	-0.00069	0.514	-1.95	0.0514	0.522	-8.09
cg10611692	FIGN	chr2	164524285	0.00324	1.26	4.72	2.51e-06	0.0063	1.34	0.00205	1.51	4.28	1.87e-05	0.00723	-0.83
cg16600142	NRSN2	chr20	329964	-0.00201	0.0341	-4.72	2.52e-06	0.00632	1.33	-0.00048	0.286	-1.78	0.0749	0.583	-8.4
cg10002435	NPLOC4	chr17	79577359	0.00201	-0.84	4.72	2.55e-06	0.00635	1.32	0.000696	-0.453	2.65	0.00796	0.261	-6.47
cg09663566	FEM1B	chr15	68582358	-0.00297	1.72	-4.72	2.55e-06	0.00635	1.32	-0.00103	2.01	-2.44	0.0149	0.338	-7.02
cg25364972		chr2	217075573	0.00259	-0.979	4.71	2.57e-06	0.00638	1.32	0.000813	-0.784	2.46	0.0141	0.331	-6.97
cg17714367		chr11	33555111	0.00292	0.161	4.71	2.59e-06	0.00639	1.31	0.00287	0.308	7.08	1.72e-12	1.7e-08	14.9
cg15616361	PTGDS	chr9	139871030	0.00272	0.218	4.71	2.59e-06	0.00639	1.31	0.000231	0.49	0.568	0.57	0.921	-9.83
cg23192553	CTNS;CTNS	chr17	3549494	-0.0019	-0.755	-4.71	2.64e-06	0.00649	1.29	-0.000602	-0.506	-2.36	0.0182	0.365	-7.2
cg27537214		chr16	73262701	0.00278	-0.00213	4.71	2.65e-06	0.00649	1.29	-0.000275	0.181	-0.734	0.463	0.889	-9.72
cg05990080	CTDSPL;CTDSPL	chr3	37965818	0.00243	0.591	4.7	2.68e-06	0.00652	1.27	0.00102	0.869	2.98	0.00287	0.163	-5.55
cg06315605		chr19	45959721	-0.00262	-3.11	-4.7	2.69e-06	0.00652	1.27	0.000133	-3.07	0.345	0.73	0.959	-9.93
cg20642605	PER3;PER3;PER3;PER3;PER3	chr1	7870707	-0.00278	1.04	-4.7	2.69e-06	0.00652	1.27	-0.00189	1.36	-4.47	8.18e-06	0.00392	-0.0393
cg09047214		chr15	101688732	-0.00156	0.264	-4.7	2.7e-06	0.00652	1.27	-0.000239	0.476	-1.11	0.269	0.801	-9.38
cg08799032	PRKCE	chr2	46229638	0.00245	-0.385	4.7	2.7e-06	0.00652	1.27	0.00143	-0.162	4.27	2e-05	0.00756	-0.894
cg27218027		chr10	119237270	-0.00184	-0.784	-4.7	2.71e-06	0.00652	1.26	-3.77e-05	-0.587	-0.158	0.874	0.983	-9.98
cg06493829	PLCG1;PLCG1	chr20	39766765	0.00286	-3.92	4.7	2.75e-06	0.00658	1.25	0.00293	-3.88	6.83	9.78e-12	7.13e-08	13.2
cg22699084		chr13	31022702	-0.00222	1.13	-4.7	2.76e-06	0.00658	1.25	-0.000735	1.42	-2.2	0.0278	0.425	-7.57
cg07840258	FAM129B;FAM129B	chr9	130269866	-0.00156	-1.21	-4.7	2.76e-06	0.00658	1.25	-0.000793	-0.86	-4.16	3.24e-05	0.0106	-1.35
cg23497377	PAPLN	chr14	73706264	0.00242	-1.17	4.7	2.77e-06	0.00659	1.24	0.00079	-1.05	2.25	0.0248	0.409	-7.47
cg19762764	HDGFRP3	chr15	83833947	-0.00254	0.0824	-4.69	2.81e-06	0.00668	1.23	-0.00188	0.198	-5.43	5.85e-08	8.89e-05	4.72
cg03392571	C21orf70	chr21	46367939	-0.00179	-0.365	-4.69	2.84e-06	0.00671	1.22	-0.00166	-0.106	-6.92	5.14e-12	4.33e-08	13.8
cg00502509	MAD1L1;MAD1L1;MAD1L1	chr7	1956121	-0.00448	3.3	-4.69	2.86e-06	0.00676	1.21	-0.00422	3.46	-5.56	2.92e-08	5.1e-05	5.39
cg08008959		chr7	143007688	-0.0031	-3.31	-4.69	2.88e-06	0.00677	1.21	-0.00204	-3.37	-4.58	4.88e-06	0.00267	0.455
cg10880456	HIPK2;HIPK2	chr7	139367969	-0.00225	1.15	-4.69	2.89e-06	0.00678	1.2	-0.000463	1.46	-1.33	0.183	0.733	-9.1
cg21772773	CAMTA1	chr1	6880294	0.00376	-1.02	4.69	2.95e-06	0.00689	1.18	0.00355	-0.832	6.2	6.15e-10	2.28e-06	9.15
cg26121389		chr16	55655502	0.00288	-2.63	4.68	2.99e-06	0.00697	1.17	0.00136	-2.51	4.09	4.37e-05	0.013	-1.64
cg14868603		chr19	16377667	-0.00306	-0.396	-4.68	3.01e-06	0.00699	1.16	-0.00177	-0.21	-4.11	4.09e-05	0.0124	-1.57
cg26676765		chr16	4825134	-0.00446	0.34	-4.68	3.03e-06	0.007	1.16	-0.00252	0.619	-3.72	0.000198	0.0352	-3.07
cg12467416	SEPT9;SEPT9;SEPT9;SEPT9	chr17	75361975	-0.0018	-1.33	-4.68	3.03e-06	0.007	1.16	-0.000844	-1.03	-3.81	0.000139	0.0282	-2.73
cg07462405		chr8	134315664	-0.00252	-1.19	-4.68	3.08e-06	0.00709	1.14	-0.00188	-0.958	-5.82	6.29e-09	1.51e-05	6.89
cg11993578	HDAC9	chr7	18509097	-0.00379	-0.723	-4.67	3.13e-06	0.0072	1.12	-0.00404	-0.538	-6.57	5.77e-11	3.08e-07	11.5
cg10669585		chr1	172750921	-0.00224	0.513	-4.67	3.19e-06	0.00731	1.11	-0.000957	0.694	-2.96	0.00309	0.17	-5.61
cg13295432		chr1	228293306	-0.0015	0.274	-4.67	3.22e-06	0.00736	1.1	-0.0011	0.553	-5.47	4.84e-08	7.64e-05	4.91
cg06500161	ABCG1;ABCG1;ABCG1;ABCG1;ABCG1;ABCG1	chr21	43656587	0.00255	-0.309	4.66	3.36e-06	0.00766	1.06	0.00246	-0.0781	7.08	1.73e-12	1.7e-08	14.9
cg09530275		chr10	120846962	-0.00243	-0.62	-4.66	3.39e-06	0.0077	1.05	-3.3e-05	-0.38	-0.094	0.925	0.99	-9.99
cg24679427	ADORA3;TMIGD3;ADORA3;ADORA3;TMIGD3;ADORA3;ADORA3;ADORA3;TMIGD3;TMIGD3	chr1	112046207	0.00188	-1.62	4.66	3.41e-06	0.0077	1.04	0.00122	-1.39	4.91	9.62e-07	0.00079	2.02
cg12140760	CADPS2;CADPS2;CADPS2	chr7	122387020	0.00383	1.42	4.65	3.41e-06	0.0077	1.04	0.00177	1.68	2.78	0.00543	0.221	-6.12
cg20223843		chr10	134255729	0.00171	-0.205	4.65	3.45e-06	0.00777	1.03	0.000351	0.0682	1.51	0.13	0.675	-8.85
cg00420390	MAD1L1;MAD1L1;MAD1L1;MAD1L1;MAD1L1	chr7	2256023	-0.00331	1.15	-4.65	3.46e-06	0.00777	1.03	-0.00251	1.51	-4.81	1.57e-06	0.00115	1.54
cg25501329	LOC101927580	chr16	59934140	0.00588	0.159	4.65	3.5e-06	0.00784	1.02	0.00296	0.417	3	0.0027	0.158	-5.49
cg17365824		chr8	142336418	-0.00221	1.42	-4.65	3.53e-06	0.00787	1.01	-0.000371	1.75	-1.12	0.265	0.798	-9.37
cg24523221		chr11	118794975	0.00186	-2.1	4.65	3.57e-06	0.00794	1	0.00151	-1.95	5.66	1.62e-08	3.2e-05	5.97
cg06470568	NCOR2;NCOR2;NCOR2	chr12	124830716	-0.00262	-0.616	-4.64	3.61e-06	0.00801	0.99	-0.00276	-0.391	-7.17	8.89e-13	9.78e-09	15.6
cg00541544	UNC84B	chr22	39150255	0.00275	-3.12	4.64	3.63e-06	0.00802	0.984	0.00266	-3.17	6.58	5.33e-11	2.87e-07	11.5
cg06234201		chr16	68050984	-0.00287	0.0606	-4.64	3.63e-06	0.00802	0.983	-0.00116	0.419	-2	0.0456	0.503	-7.99
cg26083822	PIP5K1B;PIP5K1B	chr9	71355711	0.00217	-1.22	4.64	3.66e-06	0.00807	0.975	0.000841	-1.07	2.92	0.0035	0.18	-5.73
cg18480977	NFIX;NFIX;NFIX	chr19	13182850	0.00219	-3.16	4.63	3.75e-06	0.00823	0.952	0.000841	-3.01	2.67	0.00752	0.255	-6.42
cg14873488	CTAGE5;CTAGE5;CTAGE5;CTAGE5;CTAGE5	chr14	39735625	-0.00389	-2.7	-4.63	3.76e-06	0.00823	0.95	0.000662	-2.79	1.09	0.276	0.805	-9.4
cg00109653	LOC101929095	chr4	15080890	0.00234	-0.857	4.63	3.77e-06	0.00824	0.946	0.00072	-0.694	2.14	0.0326	0.449	-7.71
cg04051889	ZDHHC7;ZDHHC7	chr16	85028024	0.00216	0.795	4.63	3.8e-06	0.00828	0.939	0.000567	1.08	1.69	0.0906	0.615	-8.56
cg10834218		chr20	8053963	-0.00379	-1.44	-4.63	3.81e-06	0.00828	0.936	-0.00193	-1.36	-3.53	0.000419	0.0563	-3.76
cg05061886	MN1	chr22	28192794	0.00293	1.82	4.63	3.88e-06	0.0084	0.92	0.000177	2.25	0.351	0.725	0.958	-9.93
cg16552271	KIAA1026;KIAA1026;KIAA1026;KIAA1026;KIAA1026	chr1	15392907	0.00362	-1.4	4.63	3.91e-06	0.00843	0.913	0.00311	-1.44	5.38	7.95e-08	0.000111	4.42
cg25563198	FKBP5;LOC285847	chr6	35696726	-0.00246	-1.93	-4.62	3.96e-06	0.00852	0.901	-0.0016	-1.72	-4.48	7.72e-06	0.00376	0.0165
cg11470619	DLEU2	chr13	50645667	-0.00282	-1.2	-4.62	4.03e-06	0.00865	0.884	-0.00213	-1.06	-6.42	1.49e-10	7.04e-07	10.5
cg24656005		chr17	34434265	0.00191	1.41	4.62	4.08e-06	0.00872	0.872	0.000507	1.64	1.49	0.135	0.681	-8.87
cg13929657	LOC101927630	chr7	17596110	-0.00328	-0.195	-4.62	4.08e-06	0.00872	0.871	-0.00273	0.204	-4.33	1.53e-05	0.00622	-0.637
cg09175674	SH3PXD2A	chr10	105454559	-0.00145	0.256	-4.62	4.11e-06	0.00874	0.865	-0.00125	0.511	-6.74	1.75e-11	1.14e-07	12.6
cg16260976		chr5	134816424	0.00251	-0.66	4.62	4.11e-06	0.00874	0.864	0.000803	-0.458	2.4	0.0164	0.351	-7.11
cg16899650	ADORA2A-AS1;ADORA2A-AS1	chr22	24856877	0.00196	-0.726	4.61	4.22e-06	0.00895	0.838	0.00126	-0.602	4.53	6.2e-06	0.00319	0.226
cg10438589		chr4	14531493	0.00307	-1.15	4.61	4.25e-06	0.00895	0.833	0.00133	-1	3.13	0.00179	0.128	-5.11
cg22299923		chr22	43130550	-0.00169	-0.363	-4.61	4.25e-06	0.00895	0.833	-0.00135	-0.197	-5.61	2.1e-08	3.96e-05	5.71
cg24899577	PLCG1-AS1;PLCG1;PLCG1	chr20	39766767	0.00307	-3.83	4.61	4.3e-06	0.00904	0.821	0.00326	-3.83	6.64	3.52e-11	2.05e-07	11.9
cg14327296		chr14	101051064	-0.00142	-1.03	-4.6	4.38e-06	0.00916	0.803	-0.000801	-0.756	-4.28	1.87e-05	0.00723	-0.827
cg08907118	GTF3C1	chr16	27482516	-0.00179	0.0497	-4.6	4.53e-06	0.00944	0.772	-0.00134	0.325	-6.28	3.63e-10	1.48e-06	9.67
cg07961113		chr7	98393936	0.00306	-2.8	4.59	4.54e-06	0.00945	0.768	0.00246	-2.94	4.68	2.92e-06	0.00185	0.947
cg25966016	INPP5A	chr10	134353618	-0.00215	-1.05	-4.59	4.56e-06	0.00946	0.765	-0.00131	-0.861	-4.37	1.26e-05	0.00543	-0.451
cg20038355		chr11	95431082	0.00221	0.271	4.59	4.6e-06	0.00947	0.757	0.0016	0.467	5.13	3.03e-07	0.000322	3.13
cg19881809		chr11	33537360	0.00336	0.723	4.59	4.6e-06	0.00947	0.757	0.00174	0.933	3.42	0.000642	0.0728	-4.16
cg04674029	PREX1	chr20	47391465	0.00175	-0.624	4.59	4.6e-06	0.00947	0.756	0.000866	-0.316	3.85	0.00012	0.0258	-2.59
cg06061791	UQCRFS1	chr19	29702439	0.00247	1.26	4.59	4.61e-06	0.00947	0.754	0.00148	1.46	3.81	0.000141	0.0284	-2.74
cg06845425	MIR3134;SUSD1;SUSD1;SUSD1	chr9	114835739	-0.00364	-0.427	-4.59	4.68e-06	0.00958	0.74	-0.00275	-0.322	-4.84	1.34e-06	0.00101	1.69
cg03042032	KCNJ15;KCNJ15;KCNJ15	chr21	39601516	-0.00237	-0.823	-4.59	4.72e-06	0.00964	0.732	-0.00144	-0.646	-4.5	7.02e-06	0.00352	0.107
cg12814730		chr15	101707509	-0.003	1.47	-4.58	4.77e-06	0.00971	0.722	-0.00293	1.9	-5.73	1.05e-08	2.26e-05	6.39
cg03732020	NR1H3;NR1H3;NR1H3	chr11	47282968	0.00237	0.45	4.58	4.82e-06	0.00979	0.712	-0.00051	0.417	-1.55	0.122	0.665	-8.79
cg06720467	SFN	chr1	27189440	-0.00179	-0.668	-4.58	4.85e-06	0.00982	0.707	-0.000691	-0.478	-2.76	0.00588	0.23	-6.2
cg17641710	GNAI2	chr3	50279038	0.0016	-0.821	4.58	4.94e-06	0.00992	0.689	0.00162	-0.566	7.49	8.21e-14	1.32e-09	17.9
cg17848797	UBE2J2;UBE2J2;LOC100128842;UBE2J2;UBE2J2	chr1	1198269	-0.00233	0.182	-4.58	4.94e-06	0.00992	0.688	-0.00168	0.438	-4.84	1.31e-06	0.000989	1.72
cg12871593	SCML4;SCML4;SCML4	chr6	108038173	-0.00205	-0.708	-4.58	4.94e-06	0.00992	0.687	-0.00123	-0.561	-3.89	0.000103	0.0233	-2.45
cg09720404		chr9	82416645	-0.00288	-0.491	-4.58	4.95e-06	0.00992	0.687	-0.000227	-0.34	-0.554	0.58	0.924	-9.84
cg02012014		chr1	19835348	-0.00409	1.13	-4.58	4.99e-06	0.00994	0.679	-0.000382	1.65	-0.445	0.656	0.943	-9.89
cg19748455	LOC100996291	chr17	76274856	-0.00339	-1.67	-4.58	4.99e-06	0.00994	0.679	-0.00293	-1.41	-5.93	3.34e-09	9.22e-06	7.5
cg16894203	GPR35;GPR35	chr2	241552575	-0.00239	1.69	-4.57	5e-06	0.00994	0.678	-0.000995	2.1	-2.39	0.0168	0.354	-7.13
cg23051123		chr1	226132841	0.00177	-2.83	4.57	5.03e-06	0.00999	0.67	0.00129	-2.62	4.9	9.87e-07	0.000803	1.99
cg17107691	KANK2;KANK2	chr19	11289376	-0.00394	2.05	-4.57	5.07e-06	0.01	0.664	-0.00349	2.14	-5.87	4.82e-09	1.26e-05	7.15
cg07633506	JAK3	chr19	17958339	-0.00355	-3.36	-4.57	5.15e-06	0.0102	0.649	-0.00114	-3.58	-1.53	0.125	0.669	-8.82
cg03042633	SKI	chr1	2183365	-0.00161	0.312	-4.57	5.16e-06	0.0102	0.647	-0.000618	0.581	-2.72	0.00664	0.243	-6.31
cg02610360	TMEM136	chr11	120197521	0.00444	-0.854	4.57	5.17e-06	0.0102	0.646	0.000336	-0.712	0.504	0.614	0.933	-9.86
cg13685095	TOX2;TOX2;TOX2;TOX2	chr20	42578516	-0.00291	-2.96	-4.56	5.48e-06	0.0107	0.589	-0.00151	-2.91	-3.49	0.000479	0.0611	-3.89
cg15848038	MARK3;MARK3;MARK3;MARK3;MARK3	chr14	103957775	0.00293	0.0332	4.55	5.52e-06	0.0108	0.582	0.00231	0.336	4.36	1.32e-05	0.00559	-0.497
cg00626390	TPO;TPO;TPO;TPO	chr2	1493387	0.00263	2.07	4.55	5.57e-06	0.0108	0.573	-0.000436	2.75	-0.706	0.48	0.895	-9.74
cg05650911	C11orf84	chr11	63585213	-0.00144	-1.21	-4.55	5.57e-06	0.0108	0.572	-0.00105	-0.942	-5.49	4.25e-08	6.88e-05	5.03
cg05293706	PNKD;CATIP-AS2;PNKD	chr2	219194675	0.00161	-2.02	4.55	5.58e-06	0.0108	0.572	0.000611	-1.82	2.91	0.00365	0.184	-5.76
cg21176026	GUCY1A3;GUCY1A3;GUCY1A3;GUCY1A3;GUCY1A3;GUCY1A3;GUCY1A3	chr4	156592010	0.00339	-0.078	4.55	5.6e-06	0.0108	0.568	0.00107	0.0945	2.01	0.0441	0.497	-7.96
cg02022733	PCDHGA4;PCDHGC3;PCDHGA12;PCDHGA11;PCDHGA11;PCDHGA9;PCDHGA1;PCDHGB1;PCDHGC4;PCDHGB6;PCDHGB3;PCDHGC4;PCDHGB7;PCDHGA6;PCDHGA8;PCDHGA10;PCDHGA5;PCDHGB4;PCDHGA3;PCDHGA2;PCDHGA7;PCDHGB2;PCDHGB5;PCDHGC3	chr5	140864578	0.0037	-3.05	4.55	5.66e-06	0.0109	0.558	0.0022	-3.26	3.31	0.000946	0.0903	-4.52
cg23954423	RCAN2;RCAN2;RCAN2;LOC101926915	chr6	46291216	-0.00314	-2	-4.55	5.71e-06	0.011	0.549	-0.000815	-1.96	-2	0.0461	0.505	-8
cg13959753	ADAM23	chr2	207474961	0.00326	0.225	4.55	5.72e-06	0.011	0.548	0.00258	0.391	5.59	2.43e-08	4.45e-05	5.58
cg14062102		chr6	6932112	0.00256	0.649	4.55	5.74e-06	0.011	0.544	0.00132	0.948	3.19	0.00145	0.115	-4.92
cg17463655	TECPR1	chr7	97846790	-0.0017	1.06	-4.54	5.76e-06	0.011	0.542	0.00046	1.33	2.01	0.0449	0.5	-7.98
cg20565065		chr9	130542853	0.00178	0.194	4.54	5.78e-06	0.011	0.537	0.000803	0.437	3.28	0.00103	0.0946	-4.6
cg08640498	INHBC	chr12	57828515	0.00163	-0.0485	4.54	5.81e-06	0.0111	0.533	0.00084	0.201	3.86	0.000116	0.0252	-2.56
cg15446012		chr5	141554632	-0.00178	-0.985	-4.54	5.9e-06	0.0112	0.519	-0.000891	-0.765	-3.96	7.77e-05	0.0191	-2.18
cg05637940	CCDC88C	chr14	91751723	-0.00315	0.958	-4.54	5.95e-06	0.0113	0.51	-0.00126	1.22	-2.52	0.0118	0.309	-6.82
cg14495063	PFKFB4	chr3	48557236	0.0021	-0.517	4.54	5.98e-06	0.0113	0.506	0.00142	-0.229	4.98	6.64e-07	0.000593	2.37
cg18608055	SBNO2;SBNO2	chr19	1130866	-0.00233	-0.567	-4.54	6e-06	0.0113	0.501	-0.00199	-0.278	-6.2	6.06e-10	2.26e-06	9.17
cg13447308		chr15	70544860	-0.00217	1.42	-4.53	6.08e-06	0.0114	0.489	-0.000877	1.7	-2.55	0.0109	0.299	-6.75
cg00978018	TRMT44	chr4	8473819	0.00309	0.92	4.53	6.08e-06	0.0114	0.489	0.000652	1.23	1.37	0.171	0.722	-9.05
cg23650171		chr1	110337200	-0.00281	0.0882	-4.53	6.09e-06	0.0114	0.488	-0.00214	0.302	-4.79	1.76e-06	0.00125	1.44
cg20318826	CNGB1;CNGB1;CNGB1	chr16	58005061	-0.00181	-0.252	-4.53	6.12e-06	0.0114	0.484	-0.000895	-0.017	-3.39	0.000697	0.0761	-4.24
cg04221500	LOC100505942;FAM65A;FAM65A;FAM65A	chr16	67562299	0.00147	0.612	4.53	6.12e-06	0.0114	0.483	0.000349	0.911	1.57	0.118	0.658	-8.77
cg27281884	PTGS1;PTGS1;PTGS1;PTGS1;PTGS1;PTGS1;PTGS1	chr9	125137483	0.00313	0.733	4.53	6.13e-06	0.0114	0.482	0.00178	0.788	3.98	7.11e-05	0.0181	-2.1
cg02107167		chr9	113020582	0.00287	1.03	4.53	6.14e-06	0.0114	0.48	0.00188	1.33	4.11	4.02e-05	0.0123	-1.56
cg00160670	LINC00649;LINC00649	chr21	35320599	0.00366	-0.571	4.53	6.16e-06	0.0114	0.479	0.00274	-0.46	4.93	8.31e-07	0.000703	2.16
cg07711192		chr12	14426994	0.00215	-0.393	4.53	6.19e-06	0.0114	0.473	0.00158	-0.181	5.1	3.61e-07	0.000366	2.96
cg13825926	HECW2;HECW2	chr2	197099526	-0.00244	-0.67	-4.52	6.33e-06	0.0117	0.451	-0.0011	-0.522	-3.37	0.000747	0.0792	-4.3
cg04650889	APTR	chr7	77313418	0.00246	0.789	4.52	6.35e-06	0.0117	0.447	0.00158	1	4.4	1.11e-05	0.00493	-0.33
cg04834892	CTTNBP2	chr7	117432136	0.00152	-1.49	4.52	6.39e-06	0.0117	0.442	0.000581	-1.17	3.02	0.00254	0.153	-5.43
cg02674639	WASF3	chr13	27142077	0.00178	0.502	4.52	6.43e-06	0.0118	0.435	0.000219	0.738	0.92	0.357	0.849	-9.57
cg10620151		chr3	12512896	-0.0017	-1.02	-4.52	6.52e-06	0.0119	0.422	-0.000297	-0.792	-1.35	0.178	0.729	-9.08
cg15880456		chr3	150607040	0.0031	-0.0444	4.52	6.55e-06	0.0119	0.419	0.00125	0.154	2.51	0.0122	0.313	-6.85
cg18377866	LOC101929337;LOC100505920	chr3	193965288	-0.00331	1.4	-4.52	6.55e-06	0.0119	0.418	-0.00175	1.86	-2.87	0.0041	0.194	-5.87
cg08780600		chr22	45061442	0.00154	-1.25	4.51	6.66e-06	0.0121	0.402	0.000557	-0.964	2.45	0.0144	0.334	-7
cg13244214	DNPEP	chr2	220246552	-0.00194	1.17	-4.51	6.71e-06	0.0121	0.395	-0.00106	1.46	-3.8	0.000148	0.0294	-2.79
cg10738873	POR	chr7	75579540	-0.0029	0.288	-4.51	6.72e-06	0.0121	0.394	-0.00133	0.519	-2.69	0.00721	0.251	-6.38
cg09159285	KLHL21	chr1	6664134	0.00429	-0.996	4.51	6.79e-06	0.0122	0.384	0.00162	-1.07	2.64	0.00825	0.265	-6.5
cg13112407	ARID5A	chr2	97204931	-0.00203	-2.33	-4.51	6.83e-06	0.0123	0.377	-0.000948	-2.14	-3.39	0.000713	0.0772	-4.26
cg06078093		chr12	125404808	0.00279	-0.0865	4.51	6.93e-06	0.0124	0.364	0.000737	0.0329	1.61	0.108	0.645	-8.7
cg11530334		chr8	140116248	-0.00621	0.0174	-4.5	7.01e-06	0.0125	0.353	-0.00531	0.161	-5.42	6.38e-08	9.49e-05	4.64
cg22297448	D2HGDH;D2HGDH;D2HGDH	chr2	242699892	-0.00264	-0.153	-4.5	7.02e-06	0.0125	0.352	-0.00169	0.138	-3.86	0.000114	0.025	-2.54
cg26189818		chr2	180137781	0.00259	-0.779	4.5	7.02e-06	0.0125	0.352	0.00105	-0.606	2.89	0.00392	0.19	-5.83
cg23736997	2004-03-01	chr2	217163703	0.00176	0.271	4.5	7.03e-06	0.0125	0.35	0.00116	0.537	4.6	4.41e-06	0.00249	0.552
cg15277773		chr4	12412925	-0.0032	1.35	-4.5	7.08e-06	0.0125	0.344	-0.00114	1.72	-1.96	0.0495	0.516	-8.06
cg17285709	SPEG	chr2	220300242	0.00201	0.803	4.5	7.09e-06	0.0125	0.342	0.000288	1.05	0.987	0.324	0.833	-9.5
cg26605889	MTG2	chr20	60776748	-0.00149	-1.27	-4.5	7.12e-06	0.0125	0.338	-0.000624	-0.905	-3.35	0.000816	0.0831	-4.39
cg03546814	VPS13D;VPS13D	chr1	12498784	-0.00397	-2.96	-4.5	7.13e-06	0.0125	0.337	-0.00142	-3.07	-2.03	0.0419	0.489	-7.92
cg05868813	ATP8A2	chr13	26594483	0.00198	-1.56	4.5	7.16e-06	0.0126	0.333	0.000264	-1.43	0.971	0.331	0.836	-9.52
cg00805193	SAMD10	chr20	62609362	-0.00236	-0.924	-4.5	7.25e-06	0.0127	0.32	-5.93e-05	-0.658	-0.176	0.861	0.981	-9.97
cg04663080		chr18	45846815	0.00266	-1.54	4.49	7.27e-06	0.0127	0.318	0.00118	-1.37	2.89	0.00393	0.19	-5.83
cg17602444	PRKAR1B;PRKAR1B;PRKAR1B;PRKAR1B;PRKAR1B;PRKAR1B	chr7	644819	-0.0027	-0.174	-4.49	7.38e-06	0.0128	0.304	-0.00156	0.1	-3.86	0.000113	0.0249	-2.54
cg26343883		chr2	164205032	0.00387	-1.79	4.49	7.38e-06	0.0128	0.304	0.00379	-1.64	5.93	3.29e-09	9.15e-06	7.52
cg12613801	LINC00963	chr9	132260007	-0.00173	-1.07	-4.49	7.45e-06	0.0129	0.295	-0.00159	-0.789	-6.9	5.92e-12	4.88e-08	13.7
cg09481056	ABCA3	chr16	2339260	0.00197	-0.0225	4.49	7.47e-06	0.0129	0.292	0.000769	0.325	2.7	0.00692	0.247	-6.34
cg06154313	RBP4	chr10	95360494	0.00335	-1.32	4.49	7.5e-06	0.0129	0.289	-0.000429	-1.35	-0.817	0.414	0.872	-9.66
cg06136451		chr15	94110091	-0.00307	-3.79	-4.49	7.5e-06	0.0129	0.288	0.000386	-3.99	0.714	0.475	0.893	-9.74
cg12641545	PTPRM;PTPRM	chr18	7601196	-0.00465	0.563	-4.49	7.53e-06	0.013	0.284	-0.000721	0.773	-1.03	0.302	0.821	-9.46
cg21793795	EYA2;EYA2	chr20	45753168	0.00202	0.624	4.49	7.61e-06	0.0131	0.274	0.00105	0.808	3.42	0.000625	0.0718	-4.14
cg18228159	ARHGAP42	chr11	100851079	0.00332	0.858	4.48	7.71e-06	0.0132	0.262	0.00305	1.33	4.56	5.32e-06	0.00285	0.373
cg05351767	MYO5C	chr15	52527480	-0.00234	-0.236	-4.48	7.74e-06	0.0132	0.258	-0.00139	-0.031	-4.06	4.92e-05	0.0141	-1.75
cg10382675		chr2	190449241	0.00278	-0.554	4.48	7.77e-06	0.0133	0.254	0.000564	-0.439	1.39	0.166	0.716	-9.03
cg17023034	CACNB4;CACNB4;CACNB4	chr2	152919487	0.00189	0.714	4.48	7.81e-06	0.0133	0.249	0.000849	0.895	3	0.0027	0.159	-5.49
cg05129081	TP63;TP63;TP63	chr3	189348936	0.00453	-0.844	4.48	7.82e-06	0.0133	0.248	0.00254	-0.739	3.67	0.000243	0.04	-3.25
cg17416338	KDM4B	chr19	5074717	-0.00168	-2.55	-4.48	7.84e-06	0.0133	0.246	-3.87e-05	-2.3	-0.17	0.865	0.982	-9.98
cg16350675	EIF4E2;EIF4E2;EIF4E2;EIF4E2	chr2	233433090	-0.00189	-0.412	-4.48	7.85e-06	0.0133	0.246	-0.00184	-0.197	-6.91	5.37e-12	4.48e-08	13.8
cg12712122		chr6	88435312	0.00322	-2.11	4.48	7.89e-06	0.0133	0.239	0.00196	-2.05	4.39	1.18e-05	0.00519	-0.393
cg17595624	GSG1;GSG1;GSG1;GSG1;GSG1;GSG1;GSG1	chr12	13246810	0.00176	-0.86	4.48	7.9e-06	0.0133	0.238	0.000589	-0.64	2.5	0.0124	0.315	-6.87
cg15378486		chr17	79491582	-0.00196	-1.46	-4.48	7.9e-06	0.0133	0.238	-0.000346	-1.26	-1.1	0.271	0.802	-9.38
cg14366738	IGFBP5	chr2	217542547	0.00276	-0.614	4.47	8.14e-06	0.0136	0.21	0.000822	-0.341	2.09	0.0367	0.468	-7.81
cg13377771	ENDOV;ENDOV;ENDOV	chr17	78398120	-0.00224	-2.67	-4.47	8.17e-06	0.0136	0.207	-0.000337	-2.56	-0.891	0.373	0.855	-9.59
cg03354554		chr11	9781412	-0.0041	-2.79	-4.47	8.17e-06	0.0136	0.207	-0.00127	-2.86	-1.84	0.0662	0.563	-8.3
cg26801482	SIPA1L3	chr19	38441821	0.00282	1.28	4.47	8.19e-06	0.0137	0.204	0.00201	1.67	4.06	5.1e-05	0.0144	-1.78
cg27037013		chr21	35320667	0.00351	-0.208	4.47	8.24e-06	0.0137	0.199	0.00292	-0.0485	4.49	7.28e-06	0.00361	0.072
cg10614054	SSBP3;SSBP3;SSBP3	chr1	54801682	-0.00186	0.456	-4.47	8.34e-06	0.0138	0.187	-0.000793	0.72	-3.03	0.00244	0.15	-5.4
cg15785355	PDE4D;PDE4D;PDE4D;PDE4D;PDE4D;PDE4D;PDE4D;PDE4D	chr5	58332360	-0.00285	-2.32	-4.47	8.34e-06	0.0138	0.186	-0.00158	-2.33	-3.14	0.00171	0.125	-5.07
cg00180963		chr15	45626808	0.00327	0.914	4.46	8.41e-06	0.0139	0.179	0.00173	1.58	2.46	0.014	0.33	-6.97
cg04609952	MYCN	chr2	16085893	0.00512	0.667	4.46	8.54e-06	0.0141	0.164	0.00104	0.909	1.37	0.171	0.722	-9.05
cg22460173		chr19	6536042	0.00234	0.613	4.46	8.65e-06	0.0142	0.152	0.00104	0.872	2.85	0.00446	0.202	-5.95
cg24556382	GALNT7	chr4	174173455	-0.00439	0.622	-4.46	8.68e-06	0.0142	0.149	-0.002	0.813	-3	0.00267	0.158	-5.48
cg07567533	TBC1D22A;TBC1D22A;TBC1D22A;TBC1D22A;TBC1D22A	chr22	47527330	-0.00225	0.405	-4.46	8.69e-06	0.0142	0.148	-0.000363	0.662	-1.1	0.272	0.803	-9.39
cg17110524		chr6	7052860	-0.00215	-3.25	-4.46	8.73e-06	0.0143	0.143	-0.000141	-3.04	-0.409	0.683	0.949	-9.91
cg04211591		chr2	230159830	0.00377	-1.06	4.46	8.74e-06	0.0143	0.142	0.00316	-0.913	4.89	1.07e-06	0.000849	1.91
cg25604829	PDE1C;PDE1C;PDE1C;PDE1C;PDE1C	chr7	31930622	0.00206	-1.58	4.46	8.75e-06	0.0143	0.141	0.0013	-1.41	4.17	3.07e-05	0.0102	-1.3
cg19731777	ALKBH3-AS1	chr11	43942574	-0.00163	-1.59	-4.45	8.81e-06	0.0143	0.134	-0.00068	-1.4	-2.91	0.00365	0.184	-5.76
cg27233834	SLC25A29;SLC25A29;SLC25A29;SLC25A29	chr14	100764164	0.00172	-1.91	4.45	8.92e-06	0.0145	0.122	0.000307	-1.66	1.26	0.209	0.757	-9.2
cg13693517	TASP1	chr20	13616618	0.00275	-1.99	4.45	8.96e-06	0.0145	0.119	0.00078	-2.01	1.89	0.059	0.544	-8.21
cg24484570	H2AFY;H2AFY;H2AFY;H2AFY	chr5	134685115	0.00254	0.0273	4.45	9.14e-06	0.0148	0.0989	0.00139	0.238	3.37	0.000746	0.0791	-4.3
cg03685481		chr15	51066872	0.00287	-2.7	4.44	9.34e-06	0.0151	0.0783	0.00142	-2.78	3.04	0.00234	0.147	-5.36
cg20900938		chr4	93023366	0.00376	0.407	4.44	9.36e-06	0.0151	0.0768	0.00259	0.598	4.22	2.51e-05	0.0088	-1.11
cg05273171	PNKD;TMBIM1	chr2	219154857	0.00163	-1.46	4.44	9.41e-06	0.0151	0.0717	0.000865	-1.26	3.71	0.000207	0.0362	-3.11
cg27201889	SYN3;SYN3;SYN3	chr22	33265212	-0.00178	-0.338	-4.44	9.59e-06	0.0153	0.053	-0.000745	-0.132	-2.84	0.00458	0.205	-5.97
cg04505193		chr11	130487115	0.00479	0.301	4.43	9.61e-06	0.0153	0.0511	0.00379	0.502	5	5.96e-07	0.000542	2.48
cg07583010		chr12	76577332	0.00276	-0.196	4.43	9.64e-06	0.0154	0.0482	0.00211	0.135	4.44	9.16e-06	0.00427	-0.147
cg27023597	MIR21	chr17	57918262	-0.00311	-0.00922	-4.43	9.67e-06	0.0154	0.0457	-0.00201	0.325	-3.57	0.000366	0.0516	-3.64
cg12041266	ARRB1;ARRB1	chr11	75050147	0.00225	0.746	4.43	9.75e-06	0.0155	0.0379	0.00111	0.98	2.63	0.00865	0.27	-6.54
cg05423480		chr15	65189594	0.00139	-1.53	4.43	9.79e-06	0.0155	0.0333	0.000761	-1.35	3.87	0.000109	0.0241	-2.5
cg20000602		chr12	124733846	0.0039	-0.639	4.43	9.8e-06	0.0155	0.0327	0.00205	-0.503	3.34	0.000834	0.0841	-4.41
cg09626867	EXOSC7	chr3	45053351	0.00209	-2.07	4.43	9.82e-06	0.0155	0.031	-0.000179	-2.01	-0.658	0.51	0.904	-9.77
cg06044636	MICAL3;MICAL3;MICAL3	chr22	18355420	-0.0023	-1.57	-4.43	9.9e-06	0.0156	0.0232	-0.000765	-1.43	-2.2	0.028	0.427	-7.58
cg04044935	RFTN1	chr3	16469032	-0.00225	-0.64	-4.43	9.91e-06	0.0156	0.0221	-0.00179	-0.431	-5.68	1.44e-08	2.91e-05	6.08
cg11577298	ABR;ABR;ABR;ABR	chr17	962221	-0.00223	0.47	-4.43	9.93e-06	0.0156	0.0206	-0.00188	0.82	-5.55	3.04e-08	5.27e-05	5.35
cg16627782	APOBEC1;APOBEC1;APOBEC1	chr12	7819367	0.00182	-1.5	4.43	9.96e-06	0.0156	0.0168	0.0005	-1.23	1.88	0.0597	0.545	-8.22
cg17845617	PIP5K1C	chr19	3698157	-0.00224	1.52	-4.43	1e-05	0.0156	0.012	-0.00156	1.54	-4.43	9.58e-06	0.0044	-0.19
cg13600617		chr15	77859696	-0.00143	-0.395	-4.43	1e-05	0.0157	0.00933	-0.000326	-0.13	-1.61	0.108	0.643	-8.69
[truncated: 504 more rows]

## Sheet: Table S5
Table S5: Age-by-Sex-associated sites identified using the LR method common to both Discovery and Replication sets (X-chromosome)
[truncated: 1,001 more rows]

[truncated: 5 more sheets: Table S6, Table S7, Table S8, Table S9, Table S10]
